# Supplementary material for: Scale Invariant Disordered Nanotopography Promotes Hippocampal Neuron Development and Maturation with Involvement of Mechanotransductive Pathways
Source: Front Cell Neurosci. 2016 Nov 18;10:267. doi: 10.3389/fncel.2016.00267 (PMC5114288; doi:10.3389/fncel.2016.00267)
Supplement: Supplementary file 1 [file Table1.XLS]

## Sheet: Zup_only_completa
welch Difference	Protein IDs	Protein names	Gene names	Razor + unique peptides	Keywords	Corum	GOBP slim name
0.776082	A0A023T672;Q27W01;Q9CWZ3;Q9CWZ3-2	RNA-binding protein 8A	Rbm8a	3	Acetylation;Alternativesplicing;Completeproteome;Cytoplasm;mRNAprocessing;mRNAsplicing;mRNAtransport;Nonsense-mediatedmRNAdecay;Nucleus;Phosphoprotein;Referenceproteome;RNA-binding;Spliceosome;Translationregulation;Transport		biological regulation;catabolic process;cellular metabolic process;cellular nitrogen compound metabolic process;cellular process;establishment of localization;macromolecule metabolic process;metabolic process;mRNA metabolic process;mRNA processing;nitrogen compound metabolic process;nucleobase-containing compound metabolic process;nucleobase-containing compound transport;primary metabolic process…
1.11365	A0JN30;Q9QXT0	Protein canopy homolog 2	Cnpy2	2	Completeproteome;Disulfidebond;Endoplasmicreticulum;Referenceproteome;Signal		biological regulation
0.818655	P63163;P63164;B0BN51;P27048;P17136	Small nuclear ribonucleoprotein-associated protein N;Small nuclear ribonucleoprotein-associated protein;Small nuclear ribonucleoprotein-associated protein B	Snrpn;Snrpb	3	Completeproteome;Methylation;mRNAprocessing;mRNAsplicing;Nucleus;Referenceproteome;Repeat;Ribonucleoprotein;RNA-binding;Spliceosome		cellular metabolic process;cellular nitrogen compound metabolic process;cellular process;macromolecule metabolic process;metabolic process;mRNA metabolic process;mRNA processing;nitrogen compound metabolic process;nucleobase-containing compound metabolic process;primary metabolic process;response to chemical stimulus;response to endogenous stimulus;response to stimulus;RNA metabolic process;RNA p…
0.48283	B0BN85;Q9CX34	Suppressor of G2 allele of SKP1 homolog	Sugt1	4	Acetylation;Completeproteome;Cytoplasm;Nucleus;Phosphoprotein;Referenceproteome;Repeat;TPRrepeat;Ublconjugationpathway
0.599464	B0BNA5;Q9CQI6	Coactosin-like protein	Cotl1	6	3D-structure;Acetylation;Actin-binding;Chaperone;Completeproteome;Cytoplasm;Cytoskeleton;Directproteinsequencing;Membrane;Nucleus;Phosphoprotein;Referenceproteome		multi-organism process;response to biotic stimulus;response to stimulus;response to stress
0.489845	Q8C266;B0BNK1;P35278;A2A5F5	Ras-related protein Rab-5C	Rab5c	8	3D-structure;Cellmembrane;Completeproteome;Directproteinsequencing;Endosome;GTP-binding;Lipoprotein;Membrane;Nucleotide-binding;Prenylation;Proteintransport;Referenceproteome;Transport		biological regulation;cellular component organization;cellular process;endosome organization;establishment of localization;organelle organization;protein transport;regulation of transport;response to stimulus;signal transduction;transport
0.698116	B0K017;Q8CG72	Poly(ADP-ribose) glycohydrolase ARH3	Adprhl2	2	3D-structure;Alternativesplicing;Completeproteome;Cytoplasm;Hydrolase;Magnesium;Metal-binding;Mitochondrion;Nucleus;Referenceproteome;Transitpeptide
2.42455	P04094;P22005;B1AZQ0	Proenkephalin-A;Synenkephalin;Met-enkephalin;PENK(114-133);PENK(143-185);Met-enkephalin-Arg-Gly-Leu;Leu-enkephalin;PENK(239-260);Met-enkephalin-Arg-Phe;Proenkephalin-A;Synenkephalin;Met-enkephalin;PENK(114-133);PENK(143-184);Met-enkephalin-Arg-Ser-Leu;Leu-enkephalin;PENK(238-259);Met-enkephalin-Arg-Phe	Penk	1	Cleavageonpairofbasicresidues;Completeproteome;Directproteinsequencing;Disulfidebond;Endorphin;Neuropeptide;Opioidpeptide;Referenceproteome;Secreted;Signal		behavior;biological regulation;cellular process;multicellular organismal process;neurological system process;response to stimulus;response to stress;signal transduction
1.16362	E9PZ16;B1B0C7		Hspg2	44	Completeproteome;Disulfidebond;Referenceproteome;Repeat		anatomical structure development;anatomical structure morphogenesis;cell differentiation;cellular component organization;cellular process;developmental process;extracellular matrix organization;extracellular structure organization;localization;multicellular organismal process
0.510966	B2GUZ5;P47753;Q5RKN9	F-actin-capping protein subunit alpha-1	Capza1	6	Acetylation;Actin-binding;Actincapping;Completeproteome;Cytoplasm;Cytoskeleton;Directproteinsequencing;Referenceproteome		biological regulation;cellular component organization;cellular process;cytoskeleton organization;organelle organization;regulation of organelle organization
0.69891	B2GUZ9;Q921M7	Protein FAM49B	Fam49b	5	Completeproteome;Referenceproteome
0.625765	B2GV06;Q9D0K2;Q3UJQ9	Succinyl-CoA:3-ketoacid-coenzyme A transferase 1, mitochondrial	Oxct1	3	Completeproteome;Directproteinsequencing;Mitochondrion;Phosphoprotein;Referenceproteome;Transferase;Transitpeptide		anatomical structure development;biological regulation;catabolic process;cellular homeostasis;cellular ketone body metabolic process;cellular ketone metabolic process;cellular metabolic process;cellular process;developmental process;homeostatic process;metabolic process;regulation of transport;response to chemical stimulus;response to drug;response to endogenous stimulus;response to external stim…
0.536834	B2RSH2;P10824;F1LZ83	Guanine nucleotide-binding protein G(i) subunit alpha-1	Gnai1	1	3D-structure;Cellcycle;Celldivision;Cellmembrane;Completeproteome;Cytoplasm;Cytoskeleton;GTP-binding;Lipoprotein;Magnesium;Membrane;Metal-binding;Myristate;Nucleotide-binding;Nucleus;Palmitate;Referenceproteome;Transducer	Ric-8A G(i) alpha-1 subunit complex	biological regulation;cell cycle;cell division;cellular process;response to stimulus;signal transduction
0.818214	B2RZ78-2;B2RZ78;Q9QZ88-2;Q9QZ88;D3Z645;D3YYD5;D3YW98	Vacuolar protein sorting-associated protein 29	Vps29	2	3D-structure;Acetylation;Alternativesplicing;Completeproteome;Cytoplasm;Directproteinsequencing;Endosome;Hydrolase;Membrane;Metal-binding;Proteintransport;Referenceproteome;Transport;Zinc	Pigr-Vps35-Vps26a-Vps29 complex;Vps29-Vps35-Vps26a complex	cellular process;establishment of localization;Golgi vesicle transport;protein transport;transport;vacuolar transport;vesicle-mediated transport
0.369584	B2RZA9;P68037;D3YZS3	Ubiquitin-conjugating enzyme E2 L3	Ube2l3	2	Acetylation;ATP-binding;Completeproteome;Cytoplasm;Ligase;Nucleotide-binding;Nucleus;Referenceproteome;Transcription;Transcriptionregulation;Ublconjugation;Ublconjugationpathway		biological regulation;biosynthetic process;cell proliferation;cellular metabolic process;cellular nitrogen compound metabolic process;cellular process;macromolecule metabolic process;macromolecule modification;metabolic process;nitrogen compound metabolic process;nucleobase-containing compound metabolic process;primary metabolic process;protein metabolic process;protein modification by small prot…
0.584742	B4F772;P48722;P48722-2;E0CY23;F6SMW7	Heat shock 70 kDa protein 4L	Hspa4l	7	Alternativesplicing;ATP-binding;Chaperone;Completeproteome;Cytoplasm;Directproteinsequencing;Nucleotide-binding;Nucleus;Phosphoprotein;Referenceproteome;Stressresponse		cellular metabolic process;cellular process;macromolecule metabolic process;metabolic process;primary metabolic process;protein folding;protein metabolic process;response to chemical stimulus;response to stimulus;response to stress
0.724602	B5DEN5;O70251;F1M0U2;Q7TPK5;G3UZ47;G3UX43;M0QWH8;M0QWK5	Elongation factor 1-beta	Eef1b2;Eef1b	6	Acetylation;Completeproteome;Directproteinsequencing;Elongationfactor;Phosphoprotein;Proteinbiosynthesis;Referenceproteome
0.735372	B5DFD8;Q9JJU8	SH3 domain-binding glutamic acid-rich-like protein	Sh3bgrl	6	Completeproteome;Referenceproteome;SH3-binding
0.410927	B5DFN4;Q9WU28;E9PZ62;H7BWX1;E9PVG3;E9Q093;E9Q5Q8	Prefoldin subunit 5	Pfdn5	5	Acetylation;Chaperone;Completeproteome;Nucleus;Referenceproteome		anatomical structure development;biological regulation;cellular metabolic process;cellular process;developmental process;macromolecule metabolic process;metabolic process;primary metabolic process;protein folding;protein metabolic process
0.579506	P47877;P12843;D3YU40	Insulin-like growth factor-binding protein 2	Igfbp2	3	Completeproteome;Developmentalprotein;Directproteinsequencing;Disulfidebond;Glycoprotein;Growthfactorbinding;Growthregulation;Referenceproteome;Secreted;Signal		aging;biological regulation;cellular process;developmental process;multicellular organismal development;multicellular organismal process;multi-organism process;response to abiotic stimulus;response to chemical stimulus;response to drug;response to endogenous stimulus;response to external stimulus;response to extracellular stimulus;response to stimulus;response to stress;signal transduction
0.604343	G5E8I1;Q9DAK8;D3YVB2;D3YVA6;Q9DAK8-2	Leucine-rich repeat-containing protein 51	Lrrc51	1	Alternativesplicing;Completeproteome;Cytoplasm;Leucine-richrepeat;Referenceproteome;Repeat
1.35996	E9QLZ1;P62500;D3Z8M8;D3Z0V7;P62500-3;P62500-2;P62501;D3YW86;H3BLI9	TSC22 domain family protein 1	Tsc22d1	1	Alternativesplicing;Completeproteome;Cytoplasm;Nucleus;Phosphoprotein;Referenceproteome;Repressor;Transcription;Transcriptionregulation		biological regulation;biosynthetic process;cellular metabolic process;cellular nitrogen compound metabolic process;cellular process;macromolecule metabolic process;metabolic process;nitrogen compound metabolic process;nucleobase-containing compound metabolic process;primary metabolic process;RNA metabolic process
0.703207	P53996-3;P62634;P53996-2;D3YYF6	Cellular nucleic acid-binding protein	Cnbp	2	Completeproteome;Cytoplasm;DNA-binding;Endoplasmicreticulum;Metal-binding;Referenceproteome;Repeat;Repressor;Transcription;Transcriptionregulation;Zinc;Zinc-finger		biological regulation;biosynthetic process;cellular metabolic process;cellular nitrogen compound metabolic process;cellular process;macromolecule metabolic process;metabolic process;nitrogen compound metabolic process;nucleobase-containing compound metabolic process;primary metabolic process;RNA metabolic process
1.1595	G3V803;P15116;Q9Z1Y3;D3YYT0	Cadherin-2	Cdh2	2	3D-structure;Calcium;Celladhesion;Cellmembrane;Cleavageonpairofbasicresidues;Completeproteome;Glycoprotein;Membrane;Metal-binding;Referenceproteome;Repeat;Signal;Transmembrane;Transmembranehelix	Beta-catenin-Cadherin-Grip-liprin-alpha-GluR2/3 complex;Beta-catenin-Cadherin-LAR complex;GluR1-cadherin-catenin complex;Glur4-cadherin-catenin complex;Iqgap1-Cdc42-Ctnnb1-Cdh2 complex;Iqgap1-Cdh1-Ctnnb1-Cdh2 complex;Kif3-cadherin-catenin complex;PS1-E-cadherin-catenin complex, brain;Xin-Cdh2-Ctnnb1-Ctnnd1 complex	anatomical structure morphogenesis;biological adhesion;biological regulation;cell adhesion;cell differentiation;cell motility;cellular component assembly;cellular component movement;cellular component organization;cellular process;developmental process;locomotion;macromolecular complex assembly;protein complex assembly
0.542592	D3ZI16;O88545;D3Z0F5;F6QK86	COP9 signalosome complex subunit 6	Cops6	3	Completeproteome;Cytoplasm;Nucleus;Referenceproteome;Signalosome	COP9 signalosome complex (Gps1, Cops1, Cops2, Cops3, Cops4, Cops5, Cops6, Cops7a, Cops7b, Cops8)	cellular metabolic process;cellular process;macromolecule metabolic process;macromolecule modification;metabolic process;primary metabolic process;protein metabolic process;protein modification by small protein conjugation or removal;protein modification process
1.21486	O35263;Q61205;D3Z2X5;Q8CA83;D3Z7E6	Platelet-activating factor acetylhydrolase IB subunit gamma	Pafah1b3	4	Completeproteome;Cytoplasm;Hydrolase;Lipiddegradation;Lipidmetabolism;Referenceproteome		anatomical structure development;catabolic process;developmental process;lipid metabolic process;metabolic process;multicellular organismal process;primary metabolic process
0.956687	D3Z3N4;D4ABK7;D3YWT1		Hnrnph3	4	Completeproteome;Referenceproteome;Ribonucleoprotein;Viralnucleoprotein;Virion
1.13671	E9QLW5;P01346;P09535;D3Z4N4;J3QJZ9	Insulin-like growth factor II;Insulin-like growth factor II;Preptin	Igf2	2	Carbohydratemetabolism;Cleavageonpairofbasicresidues;Completeproteome;Directproteinsequencing;Disulfidebond;Glucosemetabolism;Growthfactor;Hormone;Mitogen;Osteogenesis;Referenceproteome;Secreted;Signal		alcohol metabolic process;anatomical structure development;anatomical structure morphogenesis;behavior;biological regulation;carbohydrate metabolic process;cell differentiation;cell proliferation;cellular metabolic process;cellular process;developmental process;metabolic process;multicellular organismal process;multi-organism process;neurological system process;primary metabolic process;regulatio…
0.762746	D3ZG43;Q9DCT2	NADH dehydrogenase [ubiquinone] iron-sulfur protein 3, mitochondrial	Ndufs3	3	Completeproteome;Directproteinsequencing;Electrontransport;Membrane;Mitochondrion;Mitochondrioninnermembrane;NAD;Oxidoreductase;Referenceproteome;Respiratorychain;Transitpeptide;Transport;Ubiquinone	Respiratory chain complex I, mitochondrial	biological regulation;cellular metabolic process;cellular process;generation of precursor metabolites and energy;metabolic process
1.63973	D3ZHV3;P04355	Metallothionein;Metallothionein-2	LOC100362623;Mt2	1	3D-structure;Acetylation;Completeproteome;Directproteinsequencing;Metal-binding;Metal-thiolatecluster;Referenceproteome		biological regulation;cell activation;cellular process;response to chemical stimulus;response to stimulus
0.427912	D3ZJH9	Malic enzyme	Me2	9	Completeproteome;Metal-binding;Oxidoreductase;Referenceproteome		cellular ketone metabolic process;cellular metabolic process;cellular process;metabolic process;organic acid metabolic process;small molecule metabolic process
1.19297	D3ZLA3;Q8BT60;D3ZGN2;Q8JZW4;B5DEX3;Q9DC53;F1M0Z3;D4ACG7;Q0VE82;Q8BLR2;Q9Z140;Q3UYN2;Q1RLL3;Q5BJS7;F1M1L9;P59108;D3ZWR4;B7ZCP4;Q9D6C8;A3KGK7;E9Q806;B7ZCP5;B7ZCP6;B7ZCP7;V9GWY2;B7ZCP8;V9GX86	Copine-3	Cpne3	3	Completeproteome;Phosphoprotein;Referenceproteome;Repeat
0.908896	D3ZLC1;M0RCR1		Lmnb2	3	Completeproteome;Intermediatefilament;Referenceproteome
0.297207	D3ZMG5		RGD1305928	1	Completeproteome;Referenceproteome
0.519476	D3ZNQ6;P61082;F6WMC0;F7CDT0;F6YXS3;G5E919	NEDD8-conjugating enzyme Ubc12	Ube2m	3	Acetylation;ATP-binding;Completeproteome;Ligase;Nucleotide-binding;Phosphoprotein;Referenceproteome;Ublconjugationpathway		biological regulation;cellular metabolic process;cellular process;macromolecule metabolic process;macromolecule modification;metabolic process;primary metabolic process;protein metabolic process;protein modification by small protein conjugation or removal;protein modification process
0.797831	D3ZP47;Q9DAK9	14 kDa phosphohistidine phosphatase	Phpt1	4	Completeproteome;Cytoplasm;Hydrolase;Phosphoprotein;Proteinphosphatase;Referenceproteome		biological regulation;cellular metabolic process;cellular process;macromolecule metabolic process;macromolecule modification;metabolic process;phosphorus metabolic process;primary metabolic process;protein dephosphorylation;protein metabolic process;protein modification process;regulation of organelle organization;regulation of transport
0.439595	D3ZQ57;B2RXS4	Plexin-B2	Plxnb2	7	Cellmembrane;Completeproteome;Developmentalprotein;Disulfidebond;Glycoprotein;Membrane;Phosphoprotein;Receptor;Referenceproteome;Repeat;Signal;Transmembrane;Transmembranehelix		anatomical structure development;anatomical structure formation involved in morphogenesis;biological regulation;cell proliferation;developmental process;regulation of protein modification process
0.757232	D3ZUB0;Q05186	Reticulocalbin-1	Rcn1	7	Calcium;Completeproteome;Directproteinsequencing;Endoplasmicreticulum;Glycoprotein;Metal-binding;Referenceproteome;Repeat;Signal		anatomical structure development;developmental process;embryo development
1.28547	F1LPF2;P25304;P25304-6;D4A668;P25304-5;P25304-2;D3ZV12;P25304-4;D4A2F1;P25304-3;A2ASQ1;A2ASQ1-2;Z4YK85;A2ASQ1-3;Z4YJS5	Agrin	Agrn	9	3D-structure;Alternativesplicing;Calcium;Celljunction;Cellmembrane;Completeproteome;Developmentalprotein;Differentiation;Disulfidebond;EGF-likedomain;Glycoprotein;Heparansulfate;LamininEGF-likedomain;Membrane;Polymorphism;Proteoglycan;Referenceproteome;Repeat;Signal-anchor;Synapse;Transmembrane;Transmembranehelix		biological regulation;cellular component assembly;cellular component organization;cellular localization;cellular membrane organization;cellular metabolic process;cellular process;localization;macromolecule metabolic process;membrane organization;metabolic process;plasma membrane organization;regulation of protein modification process
0.620272	D3ZW55;Q9D892	Inosine triphosphate pyrophosphatase	Itpa	5	Acetylation;Completeproteome;Cytoplasm;Hydrolase;Magnesium;Manganese;Metal-binding;Nucleotide-binding;Nucleotidemetabolism;Referenceproteome		catabolic process;cellular component organization;cellular metabolic process;cellular nitrogen compound metabolic process;cellular process;chromosome organization;heterocycle metabolic process;metabolic process;nitrogen compound metabolic process;nucleobase-containing compound catabolic process;nucleobase-containing compound metabolic process;nucleobase-containing small molecule metabolic process…
0.582476	D3ZYS7;P97855;F1M2M6	Ras GTPase-activating protein-binding protein 1	G3bp1	7	Acetylation;ATP-binding;Cellmembrane;Completeproteome;Cytoplasm;Directproteinsequencing;DNA-binding;Endonuclease;Helicase;Hydrolase;Membrane;Methylation;Nuclease;Nucleotide-binding;Nucleus;Phosphoprotein;Referenceproteome;RNA-binding;Transport		biological regulation;cellular metabolic process;cellular nitrogen compound metabolic process;cellular process;establishment of localization;metabolic process;nitrogen compound metabolic process;nucleobase-containing compound metabolic process;primary metabolic process;transport
0.581238	D3ZZ32;Q5HZA6;Q5HZA6-2;Q8C167;Q8C167-2;Q8C167-4	Prolyl endopeptidase-like	Prepl	3	Alternativesplicing;Completeproteome;Cytoplasm;Hydrolase;Protease;Referenceproteome;Serineprotease		macromolecule metabolic process;metabolic process;primary metabolic process;protein metabolic process;proteolysis
1.12558	F1MA18;Q62764;Q9JKB3;D4A0L4;Q62764-2;Q9JKB3-2	DNA-binding protein A	Csda	3	Alternativesplicing;Completeproteome;Cytoplasm;DNA-binding;Nucleus;Phosphoprotein;Referenceproteome;Repressor;RNA-binding;Transcription;Transcriptionregulation		anatomical structure development;anatomical structure morphogenesis;biological regulation;biosynthetic process;cellular metabolic process;cellular nitrogen compound metabolic process;cellular process;developmental process;embryo development;macromolecule metabolic process;metabolic process;multicellular organismal process;nitrogen compound metabolic process;nucleobase-containing compound metaboli…
0.56464	D4A2G9;P34022;H7BX22	Ran-specific GTPase-activating protein	Ranbp1	3	Acetylation;Completeproteome;GTPaseactivation;Phosphoprotein;Referenceproteome		biological regulation;cellular component organization;cellular process;cytoskeleton organization;establishment of localization;organelle organization;regulation of cell cycle;regulation of mitotic cell cycle;regulation of organelle organization;transport
1.06974	D4A4D5;P02401;D3ZN03;P99027	60S acidic ribosomal protein P2	LOC498555;Rplp2;LOC100362751	6	Acetylation;Completeproteome;Directproteinsequencing;Phosphoprotein;Referenceproteome;Ribonucleoprotein;Ribosomalprotein		biosynthetic process;cellular metabolic process;cellular process;macromolecule metabolic process;metabolic process;translational elongation
1.08506	D4A511;P49962;D3YZX8	Signal recognition particle 9 kDa protein	Srp9	2	3D-structure;Completeproteome;Cytoplasm;Referenceproteome;Ribonucleoprotein;RNA-binding;Signalrecognitionparticle		biological regulation;establishment of localization;protein targeting;protein transport;regulation of translation;transport
0.893009	D4A7U6;P62311	U6 snRNA-associated Sm-like protein LSm3	Lsm3	1	Completeproteome;mRNAprocessing;mRNAsplicing;Nucleus;Referenceproteome;Ribonucleoprotein;RNA-binding;Spliceosome		cellular metabolic process;cellular nitrogen compound metabolic process;cellular process;macromolecule metabolic process;metabolic process;mRNA metabolic process;mRNA processing;nitrogen compound metabolic process;nucleobase-containing compound metabolic process;primary metabolic process;RNA metabolic process;RNA processing;RNA splicing
0.488342	D4A8D5;Q80X90;D3ZD13	Filamin-B	Flnb	7	Acetylation;Actin-binding;Completeproteome;Cytoplasm;Cytoskeleton;Isopeptidebond;Phosphoprotein;Referenceproteome;Repeat;Ublconjugation		anatomical structure development;developmental process
1.40447	D4A8G5;P82198	Transforming growth factor-beta-induced protein ig-h3	Tgfbi	1	Celladhesion;Completeproteome;Disulfidebond;Extracellularmatrix;Gamma-carboxyglutamicacid;Referenceproteome;Repeat;Secreted;Signal		anatomical structure formation involved in morphogenesis;biological adhesion;cell adhesion;cell differentiation;cellular component organization;cellular process;developmental process;extracellular matrix organization;extracellular structure organization
0.495812	D4A8T3;P61924	Coatomer subunit zeta-1	Copz1	3	Acetylation;Completeproteome;Cytoplasm;Cytoplasmicvesicle;ER-Golgitransport;Golgiapparatus;Membrane;Phosphoprotein;Proteintransport;Referenceproteome;Transport	Coatomer complex;Coatomer-Arf1 complex	cellular process;establishment of localization;Golgi vesicle transport;protein transport;transport;vesicle-mediated transport
0.98243	D4A962;Q8VDM6;Q8VDM6-2;Q8VDM6-3	Heterogeneous nuclear ribonucleoprotein U-like protein 1	Hnrnpul1	4	Activator;Alternativesplicing;Completeproteome;Methylation;Nucleus;Phosphoprotein;Referenceproteome;Repeat;Repressor;Ribonucleoprotein;RNA-binding;Transcription;Transcriptionregulation;Viralnucleoprotein;Virion		biological regulation;biosynthetic process;cellular metabolic process;cellular nitrogen compound metabolic process;cellular process;macromolecule metabolic process;metabolic process;multi-organism process;nitrogen compound metabolic process;nucleobase-containing compound metabolic process;primary metabolic process;response to biotic stimulus;response to stimulus;RNA metabolic process;RNA processi…
0.735312	H7BX95;D4A9L2;Q6PDM2;Q6PDM2-2;Q6PDM2-3;F7AI47;F6QXN3	Serine/arginine-rich splicing factor 1	Srsf1	7	3D-structure;Acetylation;Alternativesplicing;Completeproteome;Cytoplasm;Directproteinsequencing;Methylation;mRNAprocessing;mRNAsplicing;Nucleus;Phosphoprotein;Referenceproteome;Repeat;RNA-binding;Spliceosome		cellular component assembly;cellular component organization;cellular macromolecular complex assembly;cellular metabolic process;cellular nitrogen compound metabolic process;cellular process;developmental process;embryo development;macromolecular complex assembly;macromolecule metabolic process;metabolic process;multicellular organismal process;muscle contraction;nitrogen compound metabolic proces…
0.671538	D4ABR6;D3ZXN8	Annexin	Anxa6	27	Annexin;Calcium;Calcium/phospholipid-binding;Completeproteome;Referenceproteome;Repeat
1.22818	Q8BFR2;D4ACD7	Follistatin-related protein 5	Fstl5	1	Calcium;Completeproteome;Disulfidebond;Glycoprotein;Immunoglobulindomain;Metal-binding;Referenceproteome;Repeat;Secreted;Signal
0.671516	P56812;D4ADF5;D3Z7Q5	Programmed cell death protein 5	Pdcd5	3	Acetylation;Apoptosis;Completeproteome;Phosphoprotein;Referenceproteome		cell death;cellular process;death
0.56489	D4AE68;P21279;P82471	Guanine nucleotide-binding protein G(q) subunit alpha	Gnaq	4	3D-structure;Completeproteome;Directproteinsequencing;GTP-binding;Lipoprotein;Magnesium;Membrane;Metal-binding;Nucleotide-binding;Nucleus;Palmitate;Referenceproteome;Transducer	RGS7-Gbeta5-Galphaq complex;Ric-8A G(q) alpha subunit complex	anatomical structure development;anatomical structure morphogenesis;behavior;biological regulation;cell development;cell maturation;cellular homeostasis;cellular ion homeostasis;cellular process;developmental maturation;developmental process;homeostatic process;pigmentation;post-embryonic development;regulation of protein modification process;regulation of protein stability;regulation of transpor…
0.310242	D4AEI5;Q8C854;Q8C854-3;A2ATP6;A2ATP5;G8JL68;Q8C854-2;Q8C854-1;F6XJA1	Myelin expression factor 2	Myef2	4	Alternativesplicing;Completeproteome;DNA-binding;Nucleus;Phosphoprotein;Referenceproteome;Repeat;Repressor;RNA-binding;Transcription		biosynthetic process;cell differentiation;cellular metabolic process;cellular nitrogen compound metabolic process;cellular process;developmental process;macromolecule metabolic process;metabolic process;nitrogen compound metabolic process;nucleobase-containing compound metabolic process;primary metabolic process;RNA metabolic process
0.70406	E2RUH2;P29315;Q91VI7	Ribonuclease inhibitor	LOC100360501;Rnh1	10	3D-structure;Acetylation;Completeproteome;Cytoplasm;Directproteinsequencing;Leucine-richrepeat;Phosphoprotein;Referenceproteome;Repeat		biological regulation
0.389842	E9PSV5;E9Q6P1	Phosphoserine aminotransferase	Psat1	15	Amino-acidbiosynthesis;Aminotransferase;Completeproteome;Referenceproteome;Serinebiosynthesis;Transferase		amine metabolic process;biosynthetic process;cellular amino acid metabolic process;cellular ketone metabolic process;cellular metabolic process;cellular nitrogen compound metabolic process;cellular process;metabolic process;nitrogen compound metabolic process;organic acid metabolic process;primary metabolic process;small molecule metabolic process
0.507678	Q8VCS9;G5E8Z4;P31651;P48056;E9PXG1	Transporter;Sodium- and chloride-dependent betaine transporter	Slc6a12	1	Completeproteome;Glycoprotein;Membrane;Neurotransmittertransport;Referenceproteome;Symport;Transmembrane;Transmembranehelix;Transport		biological regulation;cellular homeostasis;cellular process;establishment of localization;homeostatic process;neurotransmitter transport;response to abiotic stimulus;response to chemical stimulus;response to osmotic stress;response to stimulus;response to stress;transport
1.32316	E9PZF0;Q01768;P15532;Q5NC80;Q5NC79	Nucleoside diphosphate kinase;Nucleoside diphosphate kinase B;Nucleoside diphosphate kinase A	Gm20390;Nme2;Nme1	10	Acetylation;ATP-binding;Cellmembrane;Completeproteome;Cytoplasm;Differentiation;Directproteinsequencing;Endocytosis;Isopeptidebond;Kinase;Magnesium;Membrane;Metal-binding;Neurogenesis;Nucleotide-binding;Nucleotidemetabolism;Nucleus;Phosphoprotein;Referenceproteome;Transferase;Ublconjugation		anatomical structure development;biological regulation;biosynthetic process;cell differentiation;cellular component organization;cellular membrane organization;cellular metabolic process;cellular nitrogen compound metabolic process;cellular process;developmental process;endocytosis;establishment of localization;heterocycle metabolic process;membrane invagination;membrane organization;metabolic pr…
0.773456	E9Q0N9		4930562F07Rik	1	Completeproteome;Referenceproteome
0.465526	E9Q3J7;Q9CZI1		Gm10409	1	Completeproteome;Referenceproteome
0.635949	F1LRK0;Q05140;E9QLK9;Q61548;Q05140-2;Q61548-2;E9QQ05;Q61548-3;E9Q9A3;Q3TWS4;Q8BQA2	Clathrin coat assembly protein AP180	Snap91	4	Alternativesplicing;Cellmembrane;Coatedpit;Completeproteome;Directproteinsequencing;Glycoprotein;Membrane;Phosphoprotein;Referenceproteome	Endocytic coat complex (11 subunits);Epsin-clathrin complex	anatomical structure morphogenesis;biological regulation;cellular component assembly;cellular component morphogenesis;cellular component organization;cellular macromolecular complex assembly;cellular process;developmental process;establishment of localization;establishment or maintenance of cell polarity;macromolecular complex assembly;neurotransmitter transport;organelle organization;protein com…
0.806519	E9QB01;P13596;P13595-2;F1LNY3;F1LUV9;E9Q589;P13595;P13595-3;P13595-4	Neural cell adhesion molecule 1	Ncam1	15	3D-structure;Alternativesplicing;Celladhesion;Cellmembrane;Completeproteome;Directproteinsequencing;Disulfidebond;Glycoprotein;GPI-anchor;Heparin-binding;Immunoglobulindomain;Lipoprotein;Membrane;Phosphoprotein;Referenceproteome;Repeat;Signal;Transmembrane;Transmembranehelix	NCAM140-p59(fyn)-p125(fak) signaling complex	aging;anatomical structure development;anatomical structure morphogenesis;behavior;biological adhesion;biological regulation;cell adhesion;cellular component morphogenesis;cellular component organization;cellular process;developmental process;multicellular organismal process;neurological system process;regulation of transport;response to chemical stimulus;response to stimulus;response to stress;s…
0.571076	O08759;E9QKT1;F1M7B8	Ubiquitin-protein ligase E3A	Ube3a	3	Completeproteome;Cytoplasm;Ligase;Nucleus;Phosphoprotein;Proteasome;Referenceproteome;Ublconjugationpathway		biological regulation;cellular component organization;cellular membrane organization;cellular metabolic process;cellular process;developmental process;endocytosis;establishment of localization;growth;macromolecule metabolic process;macromolecule modification;membrane invagination;membrane organization;metabolic process;primary metabolic process;protein metabolic process;protein modification by sm…
0.400352	E9QN70;P02469;D3ZQN7;E9PYT5	Laminin subunit beta-1	Lamb1	53	3D-structure;Basementmembrane;Celladhesion;Coiledcoil;Completeproteome;Directproteinsequencing;Disulfidebond;Extracellularmatrix;Glycoprotein;LamininEGF-likedomain;Referenceproteome;Repeat;Secreted;Signal		anatomical structure morphogenesis;behavior;biological adhesion;biological regulation;cell adhesion;cell morphogenesis;cell motility;cellular component morphogenesis;cellular component movement;cellular component organization;cellular process;developmental process;locomotion;multicellular organismal process;neurological system process;response to stimulus
0.695707	E9QPD7;G5E8R3;P52873;Q05920	Pyruvate carboxylase;Pyruvate carboxylase, mitochondrial	Pcx;Pc	6	Acetylation;ATP-binding;Biotin;Completeproteome;Directproteinsequencing;Gluconeogenesis;Ligase;Lipidbiosynthesis;Lipidmetabolism;Manganese;Metal-binding;Mitochondrion;Multifunctionalenzyme;Nucleotide-binding;Pyruvate;Referenceproteome;Transitpeptide		alcohol metabolic process;biosynthetic process;carbohydrate metabolic process;cellular ketone metabolic process;cellular metabolic process;cellular process;lipid metabolic process;metabolic process;organic acid metabolic process;primary metabolic process;small molecule metabolic process
1.45364	F1LLX8;P17046	Lysosome-associated membrane glycoprotein 2	Lamp2	2	Cellmembrane;Completeproteome;Directproteinsequencing;Disulfidebond;Endosome;Glycoprotein;Lysosome;Membrane;Referenceproteome;Signal;Transmembrane;Transmembranehelix
0.613952	F1LMQ3;Q9CX56;Q9CPS5;D3ZDK8	26S proteasome non-ATPase regulatory subunit 8	Psmd8	6	Completeproteome;Proteasome;Referenceproteome		macromolecule metabolic process;metabolic process;primary metabolic process;protein metabolic process;proteolysis
0.513348	O88569;F1LNF1;A7VJC2;M0R6J9;O88569-2;A7VJC2-2;A7VJC2-4;F1LM82;O88569-3;A7VJC2-3	Heterogeneous nuclear ribonucleoproteins A2/B1	Hnrnpa2b1	15	Acetylation;Alternativesplicing;Completeproteome;Cytoplasm;Directproteinsequencing;Methylation;mRNAprocessing;mRNAsplicing;Nucleus;Phosphoprotein;Referenceproteome;Repeat;Ribonucleoprotein;RNA-binding;Spliceosome		biological regulation;cellular metabolic process;cellular nitrogen compound metabolic process;cellular process;establishment of localization;macromolecule metabolic process;metabolic process;mRNA metabolic process;mRNA processing;nitrogen compound metabolic process;nucleobase-containing compound metabolic process;nucleobase-containing compound transport;primary metabolic process;RNA metabolic pro…
0.84705	F1LNF7;Q99NA5;Q9D6R2;Q9D6R2-2	Isocitrate dehydrogenase [NAD] subunit alpha, mitochondrial	Idh3a	5	Acetylation;Alternativesplicing;Completeproteome;Directproteinsequencing;Magnesium;Manganese;Metal-binding;Mitochondrion;NAD;Oxidoreductase;Referenceproteome;Transitpeptide;Tricarboxylicacidcycle		catabolic process;cellular ketone metabolic process;cellular metabolic process;cellular nitrogen compound metabolic process;cellular process;cofactor metabolic process;heterocycle metabolic process;metabolic process;nitrogen compound metabolic process;nucleobase-containing compound metabolic process;nucleobase-containing small molecule metabolic process;nucleotide metabolic process;organic acid m…
1.39698	F1LNN1;P40112;Q9R1P1;M0R6X4;D3YVS3;D3Z8J0;D3YUM8	Proteasome subunit beta type;Proteasome subunit beta type-3	Psmb3;Gm5356	6	3D-structure;Acetylation;Completeproteome;Cytoplasm;Directproteinsequencing;Hydrolase;Nucleus;Protease;Proteasome;Referenceproteome;Threonineprotease	20S proteasome;immunoproteasome	catabolic process;macromolecule metabolic process;metabolic process;primary metabolic process;protein catabolic process;protein metabolic process;proteolysis;proteolysis involved in cellular protein catabolic process
0.940662	Q8K356;F1LNW6;Q9WUC3	Lymphocyte antigen 6H	Ly6h	2	Cellmembrane;Completeproteome;Disulfidebond;Glycoprotein;GPI-anchor;Lipoprotein;Membrane;Referenceproteome;Signal
0.97104	F1LP80;P20156;M0RDR2;Q0VGU4	Neurosecretory protein VGF;VGF(24-63);VGF(180-194);VGF(375-407);Neuroendocrine regulatory peptide-1;Neuroendocrine regulatory peptide-2;TLQP-11;TLQP-21;TLQP-30;TLQP-62;HFHH-10;AQEE-30;LQEQ-19	Vgf	7	Cleavageonpairofbasicresidues;Completeproteome;Cytoplasmicvesicle;Directproteinsequencing;Growthfactor;Pyrrolidonecarboxylicacid;Referenceproteome;Secreted;Signal		biological regulation;cell differentiation;cellular metabolic process;cellular process;developmental process;establishment of localization;generation of precursor metabolites and energy;homeostatic process;hormone transport;metabolic process;multicellular organismal process;peptide transport;reproduction;response to abiotic stimulus;response to chemical stimulus;response to endogenous stimulus;re…
0.814206	P11915;F1LQ55;P11915-2;P32020;P32020-2	Non-specific lipid-transfer protein	Scp2	6	Acetylation;Acyltransferase;Alternativeinitiation;Completeproteome;Cytoplasm;Directproteinsequencing;Lipid-binding;Lipidtransport;Mitochondrion;Peroxisome;Phosphoprotein;Referenceproteome;Transferase;Transport		biological regulation;biosynthetic process;cellular component organization;cellular localization;cellular membrane organization;cellular metabolic process;cellular process;cofactor metabolic process;establishment of localization;hormone metabolic process;lipid metabolic process;lipid transport;localization;membrane organization;metabolic process;organelle organization;peroxisome organization;plas…
0.746027	R9PY10;F1LQ99;P0C2X9;F8WFI0;Q8CHT0	Delta-1-pyrroline-5-carboxylate dehydrogenase, mitochondrial	Aldh4a1	2	3D-structure;Acetylation;Completeproteome;Directproteinsequencing;Mitochondrion;NAD;Oxidoreductase;Prolinemetabolism;Referenceproteome;Transitpeptide		amine metabolic process;biosynthetic process;catabolic process;cellular amino acid metabolic process;cellular ketone metabolic process;cellular metabolic process;cellular nitrogen compound metabolic process;cellular process;heterocycle metabolic process;metabolic process;nitrogen compound metabolic process;organic acid metabolic process;primary metabolic process;small molecule metabolic process
0.821246	F1LRB8;P18298;Q3THS6;P13444;F1LZ34	S-adenosylmethionine synthase;S-adenosylmethionine synthase isoform type-2	LOC100363915;Mat2a	3	3D-structure;Acetylation;ATP-binding;Cobalt;Completeproteome;Disulfidebond;Magnesium;Metal-binding;Nucleotide-binding;One-carbonmetabolism;Phosphoprotein;Potassium;Referenceproteome;S-nitrosylation;Transferase		amine metabolic process;biosynthetic process;cellular amino acid metabolic process;cellular component assembly;cellular component organization;cellular ketone metabolic process;cellular metabolic process;cellular nitrogen compound metabolic process;cellular process;cofactor metabolic process;heterocycle metabolic process;macromolecular complex assembly;metabolic process;nitrogen compound metaboli…
5.43391	P28481;P28481-1;P28481-4;P28481-5;P28481-6;F1LRM7;P05539;P28481-7;P28481-2	Collagen alpha-1(II) chain;Collagen alpha-1(II) chain;Chondrocalcin	Col2a1	3	3D-structure;Alternativesplicing;Calcium;Collagen;Completeproteome;Diseasemutation;Disulfidebond;Extracellularmatrix;Glycoprotein;Hydroxylation;Metal-binding;Referenceproteome;Repeat;Secreted;Signal		anatomical structure development;anatomical structure formation involved in morphogenesis;anatomical structure morphogenesis;biological adhesion;biological regulation;cell adhesion;cell differentiation;cellular component organization;cellular metabolic process;cellular process;developmental process;extracellular matrix organization;extracellular structure organization;homeostatic process;macromol…
0.267624	F1LRV4;O88600;Q3U2G2;Q61316	Heat shock 70 kDa protein 4	Hspa4	29	Acetylation;ATP-binding;Completeproteome;Cytoplasm;Directproteinsequencing;Nucleotide-binding;Phosphoprotein;Referenceproteome;Stressresponse		anatomical structure development;biological regulation;cellular component assembly;cellular component organization;cellular macromolecular complex assembly;cellular membrane organization;cellular process;developmental process;establishment of localization;macromolecular complex assembly;membrane organization;mitochondrion organization;organelle organization;protein complex assembly;protein target…
1.91777	F1LS40;P02466;Q01149	Collagen alpha-2(I) chain	Col1a2	3	3D-structure;Calcium;Collagen;Completeproteome;Directproteinsequencing;Disulfidebond;Extracellularmatrix;Glycoprotein;Hydroxylation;Metal-binding;Pyrrolidonecarboxylicacid;Referenceproteome;Repeat;Secreted;Signal		anatomical structure development;anatomical structure morphogenesis;biological regulation;cellular component assembly;cellular component organization;cellular process;developmental process;extracellular matrix organization;extracellular structure organization;macromolecular complex assembly;protein complex assembly;response to chemical stimulus;response to endogenous stimulus;response to stimulus…
0.822617	Q3UX10;F1LUM5	Tubulin alpha chain-like 3	Tubal3	1	Completeproteome;Cytoplasm;Cytoskeleton;GTP-binding;Microtubule;Nucleotide-binding;Referenceproteome		cellular component assembly;cellular component organization;cellular macromolecular complex assembly;cellular process;macromolecular complex assembly;protein complex assembly;protein polymerization
0.856674	F1LYM2;P61078;P61079;P62838;P62839;F1M5C9;P70711;Q6ZWY6;R9PXR2	Ubiquitin-conjugating enzyme E2 D3;Ubiquitin-conjugating enzyme E2 D2	Ube2d3;Ube2d2	3	Apoptosis;ATP-binding;Cellmembrane;Completeproteome;Disulfidebond;DNAdamage;DNArepair;Endosome;Ligase;Membrane;Nucleotide-binding;Referenceproteome;Ublconjugationpathway		catabolic process;cell death;cellular metabolic process;cellular nitrogen compound metabolic process;cellular process;death;DNA metabolic process;DNA repair;macromolecule metabolic process;macromolecule modification;metabolic process;nitrogen compound metabolic process;nucleobase-containing compound metabolic process;primary metabolic process;protein metabolic process;protein modification by smal…
1.7391	F1M1M6			1	Calcium;Completeproteome;Disulfidebond;EGF-likedomain;Hydrolase;Protease;Referenceproteome;Repeat;Serineprotease		biological regulation;coagulation;macromolecule metabolic process;metabolic process;multicellular organismal process;primary metabolic process;protein metabolic process;proteolysis;regulation of body fluid levels
0.99725	Q0V8T5;F1M2A6	Contactin-associated protein like 5-2	Cntnap5b;Cntnap5a	1	Celladhesion;Completeproteome;Disulfidebond;EGF-likedomain;Glycoprotein;Membrane;Referenceproteome;Repeat;Signal;Transmembrane;Transmembranehelix		biological adhesion;cell adhesion;cellular process
1.92561	Q3UQ28;F1M335;D3Z5M7	Peroxidasin homolog	Pxdn	4	Calcium;Completeproteome;Disulfidebond;Extracellularmatrix;Glycoprotein;Heme;Hydrogenperoxide;Immunoglobulindomain;Iron;Leucine-richrepeat;Metal-binding;Oxidoreductase;Peroxidase;Phosphoprotein;Referenceproteome;Repeat;Secreted;Signal		catabolic process;cellular component organization;cellular metabolic process;cellular process;extracellular matrix organization;extracellular structure organization;metabolic process;response to chemical stimulus;response to oxidative stress;response to stimulus;response to stress
0.48555	F1M953;P48721;P38647;M0R972	Stress-70 protein, mitochondrial	Hspa9	17	Acetylation;ATP-binding;Chaperone;Completeproteome;Directproteinsequencing;Mitochondrion;Nucleotide-binding;Nucleus;Phosphoprotein;Referenceproteome;Transitpeptide		cellular metabolic process;cellular process;establishment of localization;macromolecule metabolic process;metabolic process;nuclear transport;nucleocytoplasmic transport;primary metabolic process;protein folding;protein metabolic process;protein targeting;protein transport;response to chemical stimulus;response to stimulus;transport
0.616224	F1M978;P97697;O55023;Q924B0;Q80ZJ2;D3Z703	Inositol monophosphatase 1	Impa1	8	3D-structure;Completeproteome;Cytoplasm;Directproteinsequencing;Hydrolase;Lithium;Magnesium;Metal-binding;Referenceproteome		alcohol metabolic process;biological regulation;biosynthetic process;carbohydrate metabolic process;catabolic process;cellular lipid metabolic process;cellular metabolic process;cellular process;lipid metabolic process;metabolic process;phosphorus metabolic process;primary metabolic process;response to chemical stimulus;response to stimulus;signal transduction;small molecule metabolic process
0.270688	F1M9V7;Q11011;F6QYF8;E9Q039;E9Q6F4;F6V7K3;F7ANF4	Puromycin-sensitive aminopeptidase	Npepps	19	Aminopeptidase;Completeproteome;Cytoplasm;Hydrolase;Metal-binding;Metalloprotease;Nitration;Nucleus;Protease;Referenceproteome;Zinc		cellular process;macromolecule metabolic process;metabolic process;primary metabolic process;protein metabolic process;proteolysis;response to chemical stimulus;response to stimulus;response to stress
0.315909	F1MA36;Q68FG2;Q9QWN8	Spectrin beta chain, brain 2	Sptbn2;Spnb3	1	Acetylation;Actin-binding;Actincapping;Completeproteome;Cytoplasm;Cytoskeleton;Phosphoprotein;Referenceproteome;Repeat		anatomical structure morphogenesis;behavior;biological regulation;cellular component assembly;cellular component organization;cellular process;developmental process;establishment of localization;growth;membrane docking;multicellular organismal process;regulation of organelle organization;regulation of transport;response to stimulus;transport;vesicle-mediated transport
2.46899	F1MA59;P02463	Collagen alpha-1(IV) chain;Arresten	Col4a1	5	Angiogenesis;Basementmembrane;Collagen;Completeproteome;Disulfidebond;Extracellularmatrix;Glycoprotein;Hydroxylation;Referenceproteome;Repeat;Secreted;Signal	Sec61alpha-CollagenIV-Hsp47 complex	anatomical structure formation involved in morphogenesis;cell differentiation;cellular component organization;cellular process;developmental process;response to chemical stimulus;response to endogenous stimulus;response to stimulus
0.540942	F7EPE0;P10960	Sulfated glycoprotein 1	Psap	8	Completeproteome;Directproteinsequencing;Disulfidebond;Glycoprotein;Referenceproteome;Repeat;Secreted;Signal		cellular lipid metabolic process;cellular metabolic process;cellular process;establishment of localization;lipid metabolic process;lipid transport;metabolic process;primary metabolic process;transport
0.40689	F7EPH4;Q9D819	Inorganic pyrophosphatase	Ppa1	7	Acetylation;Completeproteome;Cytoplasm;Directproteinsequencing;Hydrolase;Magnesium;Metal-binding;Phosphoprotein;Referenceproteome		cellular metabolic process;cellular process;metabolic process;phosphorus metabolic process
1.03103	F7EVC6		Hebp1	1	Completeproteome;Referenceproteome
0.366042	F8VQ40;P19137	Laminin subunit alpha-1	Lama1	82	3D-structure;Basementmembrane;Celladhesion;Coiledcoil;Completeproteome;Directproteinsequencing;Disulfidebond;Extracellularmatrix;Glycoprotein;LamininEGF-likedomain;Pyrrolidonecarboxylicacid;Referenceproteome;Repeat;Secreted;Signal		anatomical structure morphogenesis;biological adhesion;biological regulation;cell adhesion;cell differentiation;cellular component organization;cellular process;developmental process;establishment or maintenance of cell polarity;multicellular organismal process;response to stimulus;signal transduction
0.603257	F8VQJ3;P02468;F1MAA7;F6TLW1;F6SFQ3;Q9R0B6;D3ZWM9;A2ATM9	Laminin subunit gamma-1	Lamc1	54	3D-structure;Basementmembrane;Celladhesion;Coiledcoil;Completeproteome;Disulfidebond;Extracellularmatrix;Glycoprotein;LamininEGF-likedomain;Phosphoprotein;Referenceproteome;Repeat;Secreted;Signal		anatomical structure development;anatomical structure morphogenesis;biological adhesion;cell adhesion;cell development;cell junction organization;cell morphogenesis;cell motility;cellular component assembly;cellular component disassembly;cellular component morphogenesis;cellular component movement;cellular component organization;cellular process;developmental process;extracellular matrix organiza…
0.746018	Q6P7B0;F8WFH8;P32921;P32921-2	Tryptophan--tRNA ligase, cytoplasmic;T1-TrpRS;T2-TrpRS	Wars	5	Alternativesplicing;Aminoacyl-tRNAsynthetase;Angiogenesis;ATP-binding;Completeproteome;Cytoplasm;Directproteinsequencing;Ligase;Nucleotide-binding;Proteinbiosynthesis;Referenceproteome		amine metabolic process;anatomical structure formation involved in morphogenesis;biological regulation;cellular amino acid metabolic process;cellular ketone metabolic process;cellular metabolic process;cellular nitrogen compound metabolic process;cellular process;developmental process;macromolecule metabolic process;metabolic process;nitrogen compound metabolic process;nucleobase-containing compo…
1.85286	P81155;Q60930;G3UX26;D3YZT5;D3YUN8;D4AD77	Voltage-dependent anion-selective channel protein 2	Vdac2	3	Acetylation;Completeproteome;Directproteinsequencing;Iontransport;Membrane;Mitochondrion;Mitochondrionoutermembrane;NAD;Nucleotide-binding;Phosphoprotein;Porin;Referenceproteome;Transmembrane;Transmembranebetastrand;Transport		biological regulation;cellular process;establishment of localization;transmembrane transport;transport
0.409922	G3UXL2;P60892;Q9D7G0;P09330;Q9CS42;M0RBK1	Ribose-phosphate pyrophosphokinase;Ribose-phosphate pyrophosphokinase 1;Ribose-phosphate pyrophosphokinase 2	Prps1l3;Prps1;Prps2	6	ATP-binding;Completeproteome;Directproteinsequencing;Kinase;Magnesium;Metal-binding;Nucleotide-binding;Nucleotidebiosynthesis;Referenceproteome;Transferase		alcohol metabolic process;anatomical structure development;anatomical structure morphogenesis;biosynthetic process;carbohydrate metabolic process;cellular metabolic process;cellular nitrogen compound metabolic process;cellular process;developmental process;heterocycle metabolic process;metabolic process;nitrogen compound metabolic process;nucleobase-containing compound metabolic process;nucleobas…
0.319657	Q03958;Q6MGC4;G3UYF9	Prefoldin subunit 6	Pfdn6;H2-Ke2	2	Acetylation;Chaperone;Completeproteome;Nucleus;Referenceproteome		cellular component assembly;cellular component organization;cellular macromolecular complex assembly;cellular metabolic process;cellular process;macromolecular complex assembly;macromolecule metabolic process;metabolic process;primary metabolic process;protein complex assembly;protein folding;protein metabolic process
0.660759	P62858;P62859;G3UYV7;J3QNN8	40S ribosomal protein S28	Rps28	2	Acetylation;Completeproteome;Directproteinsequencing;Referenceproteome;Ribonucleoprotein;Ribosomalprotein		biosynthetic process;cellular metabolic process;cellular nitrogen compound metabolic process;cellular process;establishment of localization;macromolecule metabolic process;metabolic process;nitrogen compound metabolic process;nuclear transport;nucleobase-containing compound metabolic process;nucleobase-containing compound transport;nucleocytoplasmic transport;primary metabolic process;protein met…
1.4798	G3V615;Q7TP05		Cfb	6	Completeproteome;Disulfidebond;Hydrolase;Protease;Referenceproteome;Serineprotease		biological regulation;immune system process;macromolecule metabolic process;metabolic process;primary metabolic process;protein metabolic process;proteolysis;response to biotic stimulus;response to chemical stimulus;response to external stimulus;response to extracellular stimulus;response to stimulus
0.419516	G3V626		Htr1f	1	Cellmembrane;Completeproteome;G-proteincoupledreceptor;Membrane;Receptor;Referenceproteome;Transducer;Transmembrane;Transmembranehelix		behavior;biological regulation;cell communication;cell-cell signaling;cellular process;response to stimulus;signaling
0.611511	G3V6C3;Q9D0B6;Q9D0B6-2	UPF0368 protein Cxorf26 homolog	RGD1562502	3	Alternativesplicing;Completeproteome;Phosphoprotein;Referenceproteome
0.912988	G3V6D3;P10719;P56480	ATP synthase subunit beta;ATP synthase subunit beta, mitochondrial	Atp5b	25	3D-structure;Acetylation;ATP-binding;ATPsynthesis;CF(1);Completeproteome;Directproteinsequencing;Hydrogeniontransport;Hydrolase;Iontransport;Membrane;Mitochondrion;Mitochondrioninnermembrane;Nucleotide-binding;Phosphoprotein;Referenceproteome;Transitpeptide;Transport	ATP synthasome;F0F1 ATP synthase, mitochondrial	anatomical structure formation involved in morphogenesis;biological regulation;biosynthetic process;catabolic process;cellular homeostasis;cellular ion homeostasis;cellular metabolic process;cellular nitrogen compound metabolic process;cellular process;developmental process;establishment of localization;heterocycle metabolic process;homeostatic process;hydrogen transport;ion transport;lipid metab…
0.848234	G3V6H0;P10536;Q9D1G1	Ras-related protein Rab-1B	Rab1b	1	Acetylation;Completeproteome;Cytoplasm;Directproteinsequencing;GTP-binding;Lipoprotein;Membrane;Methylation;Nucleotide-binding;Prenylation;Proteintransport;Referenceproteome;Transport		biological regulation;cellular process;establishment of localization;protein transport;response to stimulus;signal transduction;transport
0.60425	G3V6H9;E9PW66;P28656;Q9Z2G8;J3QP68;D4AEJ0	Nucleosome assembly protein 1-like 1	Nap1l1	11	Acetylation;Completeproteome;Directproteinsequencing;Lipoprotein;Methylation;Nucleus;Phosphoprotein;Prenylation;Referenceproteome		cellular component assembly;cellular component organization;cellular macromolecular complex assembly;cellular process;chromatin organization;chromosome organization;macromolecular complex assembly;organelle organization
0.594986	G3V6S3;O35887;Q3MID6;Q6XLQ8;O35783;G3V004;G3UXA8;G3UWR0;G3UYI3;G3UWV3;G3UY49;G3UXA3	Calumenin	Calu	8	Calcium;Completeproteome;Directproteinsequencing;Endoplasmicreticulum;Glycoprotein;Metal-binding;Phosphoprotein;Referenceproteome;Repeat;Sarcoplasmicreticulum;Secreted;Signal		anatomical structure morphogenesis;cellular component morphogenesis;cellular component organization;cellular process;developmental process;response to chemical stimulus;response to stimulus;response to stress
0.692746	G3V709;Q6XQN1;Q8CC86	Nicotinate phosphoribosyltransferase	Naprt1	2	Completeproteome;Cytoplasm;Glycosyltransferase;Pyridinenucleotidebiosynthesis;Referenceproteome;Transferase		biosynthetic process;cellular metabolic compound salvage;cellular metabolic process;cellular nitrogen compound metabolic process;cellular process;cofactor metabolic process;heterocycle metabolic process;metabolic process;nitrogen compound metabolic process;nucleobase-containing compound metabolic process;nucleobase-containing small molecule metabolic process;nucleotide metabolic process;primary m…
0.773455	G3V734;Q64591;Q9CQ62	2,4-dienoyl-CoA reductase, mitochondrial	Decr1	2	Acetylation;Completeproteome;Directproteinsequencing;Fattyacidmetabolism;Lipidmetabolism;Mitochondrion;NADP;Oxidoreductase;Referenceproteome;Transitpeptide		catabolic process;cellular component assembly;cellular component organization;cellular ketone metabolic process;cellular lipid metabolic process;cellular metabolic process;cellular process;lipid metabolic process;macromolecular complex assembly;metabolic process;organic acid metabolic process;primary metabolic process;protein complex assembly;small molecule metabolic process
1.04644	G3V762;P23591	GDP-L-fucose synthase	Tsta3	4	Completeproteome;Isomerase;Multifunctionalenzyme;NADP;Oxidoreductase;Referenceproteome;Tumorantigen		alcohol metabolic process;biosynthetic process;carbohydrate metabolic process;cell death;cellular metabolic process;cellular nitrogen compound metabolic process;cellular process;death;metabolic process;nitrogen compound metabolic process;nucleobase-containing compound metabolic process;nucleotide-sugar metabolic process;primary metabolic process;small molecule metabolic process
0.946074	G3V7I0;Q9Z0V6;P20108	Thioredoxin-dependent peroxide reductase, mitochondrial	Prdx3	4	Acetylation;Antioxidant;Completeproteome;Directproteinsequencing;Disulfidebond;Mitochondrion;Oxidoreductase;Peroxidase;Phosphoprotein;Redox-activecenter;Referenceproteome;Transitpeptide		anatomical structure development;biological regulation;catabolic process;cell differentiation;cellular component organization;cellular homeostasis;cellular ion homeostasis;cellular metabolic process;cellular process;developmental process;homeostatic process;metabolic process;mitochondrion organization;organelle organization;response to biotic stimulus;response to chemical stimulus;response to oxi…
1.0491	G3V7J0;Q02253;Q9EQ20	Methylmalonate-semialdehyde dehydrogenase [acylating], mitochondrial	Aldh6a1	3	Acetylation;Completeproteome;Directproteinsequencing;Mitochondrion;NAD;Oxidoreductase;Referenceproteome;Transitpeptide		amine metabolic process;catabolic process;cell differentiation;cellular amino acid metabolic process;cellular aromatic compound metabolic process;cellular ketone metabolic process;cellular metabolic process;cellular nitrogen compound metabolic process;cellular process;developmental process;heterocycle metabolic process;metabolic process;nitrogen compound metabolic process;nucleobase-containing co…
0.597962	G3V7K3;P13635;G3UWP5	Ceruloplasmin	Cp	11	Completeproteome;Copper;Coppertransport;Disulfidebond;Glycoprotein;Iontransport;Metal-binding;Oxidoreductase;Referenceproteome;Repeat;Secreted;Signal;Transport		aging;anatomical structure development;biological regulation;cellular homeostasis;cellular ion homeostasis;cellular process;developmental process;establishment of localization;homeostatic process;ion transport;response to chemical stimulus;response to external stimulus;response to extracellular stimulus;response to stimulus;transmembrane transport;transport
0.868898	G3V7L8;P50518;Q6PCU2	V-type proton ATPase subunit E 1	Atp6v1e1	4	Completeproteome;Directproteinsequencing;Hydrogeniontransport;Hydrolase;Iontransport;Phosphoprotein;Referenceproteome;Transport		cellular process;establishment of localization;hydrogen transport;ion transport;transmembrane transport;transport
1.03206	G3V846;P24942;P56564;P24942-2	Excitatory amino acid transporter 1	Slc1a3	4	Alternativesplicing;Completeproteome;Directproteinsequencing;Glycoprotein;Membrane;Phosphoprotein;Polymorphism;Referenceproteome;Symport;Transmembrane;Transmembranehelix;Transport		amine metabolic process;amine transport;amino acid transport;anatomical structure development;anatomical structure morphogenesis;behavior;biological regulation;biosynthetic process;cell morphogenesis;cellular amino acid metabolic process;cellular component morphogenesis;cellular component organization;cellular ketone metabolic process;cellular metabolic process;cellular nitrogen compound metaboli…
0.408874	G3V8C4;Q9QYB1;Q9Z0W7;Q811Q2;F1M9X4	Chloride intracellular channel protein 4	Clic4	6	Acetylation;Cellmembrane;Chloride;Chloridechannel;Completeproteome;Cytoplasm;Cytoplasmicvesicle;Endoplasmicreticulum;Ionchannel;Iontransport;Membrane;Mitochondrion;Nucleus;Phosphoprotein;Referenceproteome;Repeat;Transmembrane;Transmembranehelix;Transport;Voltage-gatedchannel	CLIC4 complex	anatomical structure formation involved in morphogenesis;anatomical structure morphogenesis;biological regulation;cell differentiation;cell morphogenesis;cellular component morphogenesis;cellular component organization;cellular homeostasis;cellular ion homeostasis;cellular process;developmental process;growth;homeostatic process;multicellular organismal process;response to chemical stimulus;respo…
0.52229	G3V8T4;Q3U1J4;Q9ESW0	DNA damage-binding protein 1	Ddb1	13	Acetylation;Completeproteome;Cytoplasm;DNA-binding;DNAdamage;DNArepair;Nucleus;Phosphoprotein;Referenceproteome;Ublconjugation;Ublconjugationpathway		biological regulation;catabolic process;cellular metabolic process;cellular nitrogen compound metabolic process;cellular process;DNA metabolic process;DNA repair;macromolecule metabolic process;macromolecule modification;metabolic process;nitrogen compound metabolic process;nucleobase-containing compound metabolic process;primary metabolic process;protein metabolic process;protein modification by…
1.04312	G3V936;Q8VHF5;Q9CZU6;Q80X68	Citrate synthase;Citrate synthase, mitochondrial	Cs	9	3D-structure;Acetylation;Completeproteome;Directproteinsequencing;Methylation;Mitochondrion;Referenceproteome;Transferase;Transitpeptide;Tricarboxylicacidcycle		carbohydrate metabolic process;catabolic process;cellular ketone metabolic process;cellular metabolic process;cellular process;cofactor metabolic process;metabolic process;organic acid metabolic process;primary metabolic process;small molecule metabolic process
0.768945	G3V9P0;Q9WTV5;Q9CR00	26S proteasome non-ATPase regulatory subunit 9	Psmd9	2	Chaperone;Completeproteome;Directproteinsequencing;Phosphoprotein;Proteasome;Referenceproteome		biological regulation;cell death;cellular component assembly;cellular component organization;cellular macromolecular complex assembly;cellular process;death;macromolecular complex assembly;protein complex assembly;regulation of transport
0.962024	Q566C7;Q9JI46;I1E4X7;H3BLR8;B2KF67;H3BJY4	Diphosphoinositol polyphosphate phosphohydrolase 1	Nudt3	3	Completeproteome;Cytoplasm;Directproteinsequencing;Hydrolase;Magnesium;Metal-binding;Referenceproteome		catabolic process;metabolic process
1.55186	M0R4L5			1	Completeproteome;Referenceproteome
0.517372	M0R5J4;P04764;M0RAU4;P17182;Q6PHC1;F1M6P0;F1LTP6;B0QZL1;P15429;P21550;F1M2K7;F1M383;D3Z2S4;B1ARR7;M0R964;D4A0B8;J3QPZ9;D3YVD3;B1ARR6;F1M9V3	Alpha-enolase;Enolase	Eno1	21	Acetylation;Cellmembrane;Completeproteome;Cytoplasm;Directproteinsequencing;Glycolysis;Lyase;Magnesium;Membrane;Metal-binding;Phosphoprotein;Plasminogenactivation;Referenceproteome;Ublconjugation		aging;alcohol metabolic process;anatomical structure development;anatomical structure morphogenesis;carbohydrate metabolic process;catabolic process;cellular metabolic process;cellular process;developmental process;generation of precursor metabolites and energy;growth;metabolic process;primary metabolic process;response to chemical stimulus;response to drug;response to stimulus;small molecule met…
1.3841	M0R6G6			3	Completeproteome;Referenceproteome
1.58701	M0R6K0;P15800;Q61292	Laminin subunit beta-2	Lamb2	4	Basementmembrane;Celladhesion;Coiledcoil;Completeproteome;Disulfidebond;Extracellularmatrix;Glycoprotein;LamininEGF-likedomain;Referenceproteome;Repeat;Secreted;Signal		anatomical structure development;biological adhesion;cell adhesion;cell development;cell growth;cellular component organization;cellular process;developmental process;extracellular matrix organization;extracellular structure organization;growth;locomotion;multicellular organismal process;neurological system process;response to chemical stimulus;response to external stimulus;response to stimulus
0.664022	Q3U0V1;M0R961;Q99PF5	Far upstream element-binding protein 2	Khsrp	12	Completeproteome;Cytoplasm;Directproteinsequencing;DNA-binding;mRNAprocessing;mRNAsplicing;mRNAtransport;Nucleus;Phosphoprotein;Referenceproteome;Repeat;RNA-binding;Transcription;Transcriptionregulation;Transport	ApoB mRNA editing enzyme complex;ApoB RNA editing enzyme complex	biological regulation;biosynthetic process;cellular metabolic process;cellular nitrogen compound metabolic process;cellular process;establishment of localization;macromolecule metabolic process;metabolic process;mRNA metabolic process;mRNA processing;nitrogen compound metabolic process;nucleobase-containing compound metabolic process;nucleobase-containing compound transport;primary metabolic proc…
0.732464	O35381;P49911;M0R9D0;F7EL36;D3Z7M9;D3YYE1;F6UFG6;Q64G17	Acidic leucine-rich nuclear phosphoprotein 32 family member A	Anp32a	4	3D-structure;Completeproteome;Cytoplasm;Endoplasmicreticulum;Leucine-richrepeat;Nucleus;Phosphoprotein;Referenceproteome;Repeat;Repressor;Transcription;Transcriptionregulation		biological regulation;biosynthetic process;cellular metabolic process;cellular nitrogen compound metabolic process;cellular process;establishment of localization;macromolecule metabolic process;metabolic process;nitrogen compound metabolic process;nuclear transport;nucleobase-containing compound metabolic process;nucleocytoplasmic transport;primary metabolic process;RNA metabolic process;transport
0.493684	Q3UGB5;Q9JII5;Q4KLZ3;Q9JII5-2;M0R9D9;D3Z4J1	DAZ-associated protein 1	Dazap1	3	Acetylation;Alternativesplicing;Completeproteome;Cytoplasm;Developmentalprotein;Differentiation;Nucleus;Phosphoprotein;Referenceproteome;Repeat;RNA-binding;Spermatogenesis		anatomical structure development;cell differentiation;cell proliferation;cellular process;developmental process;multicellular organismal process
0.663544	Q63525;M0R9U5;O35685	Nuclear migration protein nudC	Nudc	7	3D-structure;Acetylation;Cellcycle;Celldivision;Coiledcoil;Completeproteome;Cytoplasm;Cytoskeleton;Microtubule;Mitosis;Nucleus;Phosphoprotein;Referenceproteome		cell division;cellular component organization;cellular process;establishment of localization;mitosis;nuclear division;organelle fission;organelle organization;response to chemical stimulus;response to endogenous stimulus;response to stimulus
0.647457	Q64537;M0RD20;O88456;D3YW48;Q9D7J7	Calpain small subunit 1	Capns1	4	3D-structure;Acetylation;Calcium;Cellmembrane;Completeproteome;Cytoplasm;Directproteinsequencing;Membrane;Metal-binding;Referenceproteome;Repeat		macromolecule metabolic process;metabolic process;primary metabolic process;protein metabolic process;proteolysis
0.266813	O08553;P47942	Dihydropyrimidinase-related protein 2	Dpysl2	24	Completeproteome;Cytoplasm;Developmentalprotein;Differentiation;Directproteinsequencing;Neurogenesis;Phosphoprotein;Referenceproteome;S-nitrosylation	Metallothionein-3 complex	anatomical structure development;biological regulation;catabolic process;cellular aromatic compound metabolic process;cellular component organization;cellular metabolic process;cellular nitrogen compound metabolic process;cellular process;cytoskeleton organization;developmental process;establishment of localization;heterocycle metabolic process;metabolic process;nitrogen compound metabolic proces…
0.856598	O08583;O08583-2;G3X9I4;Q9JJW6;Q9JJW6-2;D3ZXH7	THO complex subunit 4;RNA and export factor-binding protein 2	Alyref;Alyref2;Refbp2	3	3D-structure;Acetylation;Alternativesplicing;Chaperone;Completeproteome;Cytoplasm;Methylation;mRNAprocessing;mRNAsplicing;mRNAtransport;Nucleus;Phosphoprotein;Referenceproteome;RNA-binding;Spliceosome;Transport		cellular metabolic process;cellular nitrogen compound metabolic process;cellular process;establishment of localization;interspecies interaction between organisms;macromolecule metabolic process;metabolic process;mRNA metabolic process;mRNA processing;multi-organism process;nitrogen compound metabolic process;nuclear transport;nucleobase-containing compound metabolic process;nucleobase-containing …
0.439622	O35244;O08709;Q6GT24;D3Z0Y2;Q8BG37	Peroxiredoxin-6	Prdx6	11	Acetylation;Antioxidant;Completeproteome;Cytoplasm;Cytoplasmicvesicle;Directproteinsequencing;Disulfidebond;Hydrolase;Lipiddegradation;Lipidmetabolism;Lysosome;Multifunctionalenzyme;Oxidoreductase;Peroxidase;Phosphoprotein;Redox-activecenter;Referenceproteome		catabolic process;cellular component assembly;cellular component organization;cellular lipid metabolic process;cellular metabolic process;cellular process;lipid metabolic process;metabolic process;primary metabolic process;response to chemical stimulus;response to oxidative stress;response to stimulus;response to stress
0.414307	O35593;Q4V8E2	26S proteasome non-ATPase regulatory subunit 14	Psmd14	6	Completeproteome;Directproteinsequencing;DNAdamage;DNArepair;Hydrolase;Metal-binding;Metalloprotease;Phosphoprotein;Protease;Proteasome;Referenceproteome;Ublconjugationpathway;Zinc		biological regulation;cellular metabolic process;cellular nitrogen compound metabolic process;cellular process;DNA metabolic process;DNA recombination;DNA repair;macromolecule metabolic process;macromolecule modification;metabolic process;nitrogen compound metabolic process;nucleobase-containing compound metabolic process;primary metabolic process;protein metabolic process;protein modification by…
0.706261	O35796;Q8R5L1;O35658	Complement component 1 Q subcomponent-binding protein, mitochondrial	C1qbp	4	Acetylation;Adaptiveimmunity;Apoptosis;Cellmembrane;Complementpathway;Completeproteome;Cytoplasm;Directproteinsequencing;Immunity;Innateimmunity;Membrane;Mitochondrion;mRNAprocessing;mRNAsplicing;Nucleus;Phosphoprotein;Referenceproteome;Ribosomebiogenesis;Secreted;Transcription;Transcriptionregulation;Transitpeptide		biological regulation;biosynthetic process;cell death;cellular component assembly;cellular component organization;cellular macromolecular complex assembly;cellular metabolic process;cellular nitrogen compound metabolic process;cellular process;death;immune system process;macromolecular complex assembly;macromolecule metabolic process;metabolic process;mRNA metabolic process;mRNA processing;nitrog…
0.498018	O35828;Q9D2V7	Coronin-7	Coro7	2	Completeproteome;Cytoplasm;Cytoplasmicvesicle;Golgiapparatus;Membrane;Phosphoprotein;Referenceproteome;Repeat;WDrepeat
0.343298	O35987;Q9CZ44-3;Q9CZ44;A2AT02;Q9CZ44-2	NSFL1 cofactor p47	Nsfl1c	9	3D-structure;Alternativesplicing;Chromosome;Completeproteome;Directproteinsequencing;Golgiapparatus;Lipid-binding;Nucleus;Phosphoprotein;Referenceproteome	p47-p97 complex;p97-p47 oligomer complex;SNARE complex (Stx5, p97, Nsfl1c)	cellular component organization;cellular process;Golgi organization;membrane fusion;membrane organization;organelle organization
1.06787	O70513;E9Q5X5	Galectin-3-binding protein	Lgals3bp	5	Celladhesion;Completeproteome;Disulfidebond;Extracellularmatrix;Glycoprotein;Referenceproteome;Secreted;Signal		biological adhesion;cell adhesion;cellular process
1.0193	Q8BJU0;O70593;Q8BJU0-2	Small glutamine-rich tetratricopeptide repeat-containing protein alpha	Sgta	4	Acetylation;Alternativesplicing;Chaperone;Completeproteome;Directproteinsequencing;Phosphoprotein;Referenceproteome;Repeat;TPRrepeat
0.906489	O88377;Q80XI4	Phosphatidylinositol 5-phosphate 4-kinase type-2 beta	Pip4k2b	2	Acetylation;ATP-binding;Cellmembrane;Completeproteome;Cytoplasm;Directproteinsequencing;Endoplasmicreticulum;Kinase;Membrane;Nucleotide-binding;Nucleus;Phosphoprotein;Referenceproteome;Transferase;Ublconjugation		cellular lipid metabolic process;cellular metabolic process;cellular process;lipid metabolic process;metabolic process;phosphorus metabolic process;primary metabolic process
0.255964	O88767;Q99LX0;A2A813;A2A815;M0R3K9;A2A816;A2A817	Protein DJ-1	Park7	9	Autophagy;Chaperone;Completeproteome;Cytoplasm;Directproteinsequencing;Fertilization;Hydrolase;Inflammatoryresponse;Isopeptidebond;Mitochondrion;Nucleus;Oxidation;Phosphoprotein;Protease;Referenceproteome;RNA-binding;Stressresponse;Tumorsuppressor;Ublconjugation;Zymogen		amine transport;autophagy;behavior;biological regulation;catabolic process;cell proliferation;cellular component organization;cellular homeostasis;cellular ion homeostasis;cellular metabolic process;cellular process;establishment of localization;homeostatic process;macromolecule metabolic process;metabolic process;mitochondrion organization;multicellular organismal process;neurotransmitter transp…
0.537972	O88989;P14152;B1ATQ3	Malate dehydrogenase, cytoplasmic	Mdh1	7	Acetylation;Completeproteome;Cytoplasm;Directproteinsequencing;NAD;Oxidoreductase;Phosphoprotein;Referenceproteome;Tricarboxylicacidcycle;Ublconjugation	Nucleic acid channel complex	carbohydrate metabolic process;catabolic process;cellular ketone metabolic process;cellular metabolic process;cellular nitrogen compound metabolic process;cellular process;cofactor metabolic process;heterocycle metabolic process;metabolic process;nitrogen compound metabolic process;nucleobase-containing compound metabolic process;nucleobase-containing small molecule metabolic process;nucleotide m…
2.85416	P00405;Q7JCZ1;Q8SEZ5;P00406	Cytochrome c oxidase subunit 2	Mtco2;mt-Co2;Mt-co2	2	Completeproteome;Copper;Directproteinsequencing;Electrontransport;Membrane;Metal-binding;Mitochondrion;Mitochondrioninnermembrane;Oxidoreductase;Referenceproteome;Respiratorychain;Transmembrane;Transmembranehelix;Transport	Cytochrome c oxidase (EC 1.9.3.1), mitochondrial	biological regulation;cellular metabolic process;cellular process;establishment of localization;generation of precursor metabolites and energy;metabolic process;multicellular organismal process;regulation of body fluid levels;response to abiotic stimulus;response to stimulus;response to stress;secretion;transport
0.579156	P00786	Pro-cathepsin H;Cathepsin H mini chain;Cathepsin H;Cathepsin H heavy chain;Cathepsin H light chain	Ctsh	2	Completeproteome;Directproteinsequencing;Disulfidebond;Glycoprotein;Hydrolase;Lysosome;Protease;Referenceproteome;Signal;Thiolprotease;Zymogen		anatomical structure development;anatomical structure morphogenesis;biological regulation;catabolic process;cell killing;cellular metabolic process;cellular process;developmental process;homeostatic process;immune system process;macromolecule metabolic process;metabolic process;multicellular organismal process;peptide metabolic process;primary metabolic process;protein maturation;protein metaboli…
0.800472	P00787;Q6IN22;P10605	Cathepsin B;Cathepsin B light chain;Cathepsin B heavy chain	Ctsb	8	3D-structure;Completeproteome;Directproteinsequencing;Disulfidebond;Glycoprotein;Hydrolase;Lysosome;Protease;Referenceproteome;Secreted;Signal;Thiolprotease;Zymogen		anatomical structure development;autophagy;biological regulation;catabolic process;cellular metabolic process;cellular process;developmental process;macromolecule metabolic process;metabolic process;multicellular organismal process;primary metabolic process;protein metabolic process;proteolysis;response to abiotic stimulus;response to chemical stimulus;response to endogenous stimulus;response to …
0.803987	P01946;P01942;Q91VB8	Hemoglobin subunit alpha-1/2	Hba1	6	3D-structure;Acetylation;Completeproteome;Directproteinsequencing;Heme;Iron;Metal-binding;Oxygentransport;Polymorphism;Referenceproteome;Transport		biological regulation;cellular component assembly;cellular component organization;macromolecular complex assembly;protein complex assembly;response to chemical stimulus;response to stimulus
0.882738	P02091;P02089	Hemoglobin subunit beta-1	Hbb	7	3D-structure;Completeproteome;Directproteinsequencing;Heme;Iron;Metal-binding;Oxygentransport;Phosphoprotein;Polymorphism;Referenceproteome;Transport		amine metabolic process;cellular amino acid metabolic process;cellular component assembly;cellular component organization;cellular ketone metabolic process;cellular metabolic process;cellular nitrogen compound metabolic process;cellular process;establishment of localization;gas transport;macromolecular complex assembly;metabolic process;nitrogen compound metabolic process;organic acid metabolic p…
2.23014	P02650;P08226;G3UWN5;G3UZT1;E9Q327;G3UZM8	Apolipoprotein E	Apoe	7	3D-structure;Chylomicron;Completeproteome;Directproteinsequencing;HDL;Heparin-binding;Lipidtransport;Phosphoprotein;Referenceproteome;Repeat;Secreted;Signal;Transport;VLDL		aging;alcohol metabolic process;anatomical structure morphogenesis;biological regulation;biosynthetic process;catabolic process;cell differentiation;cellular component assembly;cellular component morphogenesis;cellular component organization;cellular homeostasis;cellular ion homeostasis;cellular lipid metabolic process;cellular membrane organization;cellular metabolic process;cellular process;cir…
0.280072	P04041;Q6PDW8;P11352	Glutathione peroxidase 1;Glutathione peroxidase	Gpx1	5	Acetylation;Completeproteome;Cytoplasm;Directproteinsequencing;Oxidoreductase;Peroxidase;Phosphoprotein;Referenceproteome;Selenocysteine		aging;amine metabolic process;anatomical structure development;anatomical structure formation involved in morphogenesis;anatomical structure morphogenesis;biological regulation;catabolic process;cell development;cell differentiation;cell motility;cell proliferation;cellular amino acid metabolic process;cellular component movement;cellular component organization;cellular homeostasis;cellular keton…
0.601036	P04182;P29758	Ornithine aminotransferase, mitochondrial	Oat	8	Aminotransferase;Completeproteome;Directproteinsequencing;Mitochondrion;Pyridoxalphosphate;Referenceproteome;Transferase;Transitpeptide		amine metabolic process;biosynthetic process;cellular amino acid metabolic process;cellular component assembly;cellular component organization;cellular ketone metabolic process;cellular metabolic process;cellular nitrogen compound metabolic process;cellular process;heterocycle metabolic process;macromolecular complex assembly;metabolic process;nitrogen compound metabolic process;organic acid meta…
0.723861	P04636;P08249	Malate dehydrogenase, mitochondrial	Mdh2	13	Acetylation;Completeproteome;Directproteinsequencing;Mitochondrion;NAD;Oxidoreductase;Referenceproteome;Transitpeptide;Tricarboxylicacidcycle		carbohydrate metabolic process;catabolic process;cellular ketone metabolic process;cellular metabolic process;cellular nitrogen compound metabolic process;cellular process;cofactor metabolic process;heterocycle metabolic process;macromolecule metabolic process;macromolecule modification;metabolic process;nitrogen compound metabolic process;nucleobase-containing compound metabolic process;nucleoba…
0.220501	P04642;G5E8N5;P06151;M0RBY5;D3YZQ9;M0RCF2;D3Z736;F1M2L5;P00342;P19629;Q6AYX2;D3YZE4;D3YVR7	L-lactate dehydrogenase A chain;L-lactate dehydrogenase	Ldha	15	3D-structure;Acetylation;Completeproteome;Cytoplasm;Directproteinsequencing;Glycolysis;NAD;Oxidoreductase;Phosphoprotein;Referenceproteome;Ublconjugation		alcohol metabolic process;anatomical structure development;biological regulation;biosynthetic process;carbohydrate metabolic process;catabolic process;cell communication;cell motility;cellular component movement;cellular ketone metabolic process;cellular metabolic process;cellular nitrogen compound metabolic process;cellular process;cofactor metabolic process;developmental process;generation of p…
0.456164	P04785;P09103;E9Q8G8	Protein disulfide-isomerase	P4hb	20	Cellmembrane;Chaperone;Completeproteome;Directproteinsequencing;Disulfidebond;Endoplasmicreticulum;Isomerase;Membrane;Redox-activecenter;Referenceproteome;Repeat;Signal	(ER)-localized multiprotein complex, Ig heavy chains associated;(ER)-localized multiprotein complex, in absence of Ig heavy chains	amine metabolic process;biological regulation;cellular amino acid metabolic process;cellular homeostasis;cellular ketone metabolic process;cellular metabolic process;cellular nitrogen compound metabolic process;cellular process;glycerol ether metabolic process;heterocycle metabolic process;homeostatic process;macromolecule metabolic process;macromolecule modification;metabolic process;nitrogen co…
0.36294	P05370;Q00612;A3KG36;G3UWD6;P97324;REV__P46662	Glucose-6-phosphate 1-dehydrogenase;Glucose-6-phosphate 1-dehydrogenase X	G6pdx	17	Acetylation;Carbohydratemetabolism;Completeproteome;Directproteinsequencing;Glucosemetabolism;NADP;Oxidoreductase;Phosphoprotein;Referenceproteome		alcohol metabolic process;amine metabolic process;anatomical structure development;biological regulation;biosynthetic process;carbohydrate metabolic process;catabolic process;cell development;cell maturation;cellular amino acid metabolic process;cellular ketone metabolic process;cellular metabolic process;cellular nitrogen compound metabolic process;cellular process;circulatory system process;cof…
0.993823	P05942;D3YUT9;P07091	Protein S100-A4	S100a4	2	Acetylation;Calcium;Completeproteome;Directproteinsequencing;Metal-binding;Referenceproteome;Repeat		biological regulation
1.7805	Q8VCE0;P06687;Q6PIC6;P06686;Q6PIE5;D3YYN7;Q9WV27;Q64541;G3V8S4;P54708;Q9Z1W8;E9QNX7;F1LRK1;P09626;Q64436;Q91WH7;P54708-2;D3YVX6	Sodium/potassium-transporting ATPase subunit alpha-3;Sodium/potassium-transporting ATPase subunit alpha-2	Atp1a3;Atp1a2	14	Alternativesplicing;ATP-binding;Cellmembrane;Completeproteome;Directproteinsequencing;Hydrogeniontransport;Hydrolase;Iontransport;Magnesium;Membrane;Metal-binding;Nucleotide-binding;Phosphoprotein;Potassium;Potassiumtransport;Referenceproteome;Sodium;Sodium/potassiumtransport;Sodiumtransport;Transmembrane;Transmembranehelix;Transport		behavior;biological regulation;biosynthetic process;cell motility;cellular component movement;cellular homeostasis;cellular ion homeostasis;cellular metabolic process;cellular nitrogen compound metabolic process;cellular process;establishment of localization;heterocycle metabolic process;homeostatic process;hydrogen transport;ion transport;locomotion;metabolic process;multicellular organismal pro…
0.758339	P20029;P06761	78 kDa glucose-regulated protein	Hspa5	21	ATP-binding;Completeproteome;Cytoplasm;Directproteinsequencing;Endoplasmicreticulum;Nitration;Nucleotide-binding;Phosphoprotein;Referenceproteome;Signal	(ER)-localized multiprotein complex, Ig heavy chains associated;(ER)-localized multiprotein complex, in absence of Ig heavy chains;ERdj3-BiP complex;Thyroglobulin folding complex (Tg, Hspa5, Erp29, Grp94);Thyroglobulin folding complex (Tg, Hspa5, Pdi, Erp29, Grp94)	anatomical structure development;biological regulation;cell communication;cellular process;developmental process;macromolecule metabolic process;metabolic process;primary metabolic process;protein metabolic process;proteolysis;proteolysis involved in cellular protein catabolic process;regulation of protein modification process;response to biotic stimulus;response to chemical stimulus;response to …
0.493628	P07150;P10107	Annexin A1	Anxa1	15	Acetylation;Annexin;Calcium;Calcium/phospholipid-binding;Cellmembrane;Cellprojection;Cilium;Completeproteome;Cytoplasm;Directproteinsequencing;Isopeptidebond;Membrane;Nucleus;PhospholipaseA2inhibitor;Phosphoprotein;Referenceproteome;Repeat		anatomical structure development;biological regulation;cell activation;cell cycle;cell differentiation;cellular metabolic process;cellular process;developmental process;establishment of localization;homeostatic process;hormone transport;immune system process;lipid transport;macromolecule metabolic process;macromolecule modification;metabolic process;organic acid transport;peptide transport;primar…
0.491932	P07335;Q04447	Creatine kinase B-type	Ckb	19	ATP-binding;Completeproteome;Cytoplasm;Directproteinsequencing;Kinase;Nitration;Nucleotide-binding;Phosphoprotein;Referenceproteome;Transferase	CLIC4 complex;Metallothionein-3 complex;Mt3-Hsp84-Ck complex	amine metabolic process;anatomical structure development;biological regulation;cellular amino acid metabolic process;cellular homeostasis;cellular ion homeostasis;cellular ketone metabolic process;cellular metabolic process;cellular nitrogen compound metabolic process;cellular process;developmental process;homeostatic process;metabolic process;nitrogen compound metabolic process;organic acid meta…
1.12603	P07340;P14094	Sodium/potassium-transporting ATPase subunit beta-1	Atp1b1	4	Celladhesion;Cellmembrane;Completeproteome;Directproteinsequencing;Disulfidebond;Glycoprotein;Iontransport;Membrane;Phosphoprotein;Potassium;Potassiumtransport;Referenceproteome;Signal-anchor;Sodium;Sodium/potassiumtransport;Sodiumtransport;Transmembrane;Transmembranehelix;Transport		biological adhesion;cell adhesion;cellular process;response to chemical stimulus;response to stimulus;response to stress
0.47036	P07742;Q5U2Q5	Ribonucleoside-diphosphate reductase large subunit;Ribonucleoside-diphosphate reductase	Rrm1	2	Acetylation;Allostericenzyme;ATP-binding;Completeproteome;Cytoplasm;Disulfidebond;DNAreplication;Nucleotide-binding;Oxidoreductase;Referenceproteome		anatomical structure development;biosynthetic process;cell cycle;cell proliferation;cellular aromatic compound metabolic process;cellular component assembly;cellular component organization;cellular metabolic process;cellular nitrogen compound metabolic process;cellular process;developmental process;DNA metabolic process;DNA replication;heterocycle metabolic process;macromolecular complex assembly…
1.22489	P07895;P09671	Superoxide dismutase [Mn], mitochondrial	Sod2	7	Acetylation;Completeproteome;Directproteinsequencing;Manganese;Metal-binding;Mitochondrion;Nitration;Oxidoreductase;Referenceproteome;Transitpeptide		amine metabolic process;anatomical structure development;behavior;biological regulation;biosynthetic process;cell development;cell differentiation;cellular amino acid metabolic process;cellular component assembly;cellular component organization;cellular homeostasis;cellular ion homeostasis;cellular ketone metabolic process;cellular metabolic process;cellular nitrogen compound metabolic process;ce…
0.423164	P07936;P06837	Neuromodulin	Gap43	3	3D-structure;Calmodulin-binding;Celljunction;Cellmembrane;Cellprojection;Completeproteome;Developmentalprotein;Differentiation;Directproteinsequencing;Growthregulation;Lipoprotein;Membrane;Neurogenesis;Palmitate;Phosphoprotein;Referenceproteome;Synapse		anatomical structure development;anatomical structure morphogenesis;biological regulation;cell differentiation;cell recognition;cellular process;developmental process;growth
0.371574	P08009	Glutathione S-transferase Yb-3	Gstm3	5	Completeproteome;Cytoplasm;Directproteinsequencing;Referenceproteome;Transferase		amine metabolic process;catabolic process;cellular amino acid metabolic process;cellular ketone metabolic process;cellular metabolic process;cellular nitrogen compound metabolic process;cellular process;metabolic process;nitrogen compound metabolic process;organic acid metabolic process;peptide metabolic process;primary metabolic process;small molecule metabolic process;sulfur compound metabolic …
1.27661	P08082;Q6IRU5;P08082-2;Q6IRU5-2	Clathrin light chain B	Cltb	2	Alternativesplicing;Calcium;Coatedpit;Completeproteome;Cytoplasmicvesicle;Directproteinsequencing;Disulfidebond;Membrane;Phosphoprotein;Referenceproteome	Clathrin-CAP-1A-Na(v)1.8 channel complex	biological regulation;cellular component organization;cellular process;establishment of localization;neurotransmitter transport;organelle organization;protein transport;secretion;transport;vesicle organization;vesicle-mediated transport
1.92251	P08122	Collagen alpha-2(IV) chain;Canstatin	Col4a2	4	Angiogenesis;Basementmembrane;Collagen;Completeproteome;Disulfidebond;Extracellularmatrix;Glycoprotein;Hydroxylation;Referenceproteome;Repeat;Secreted;Signal		anatomical structure formation involved in morphogenesis;biological regulation;biosynthetic process;cellular metabolic process;cellular nitrogen compound metabolic process;cellular process;developmental process;macromolecule metabolic process;metabolic process;nitrogen compound metabolic process;nucleobase-containing compound metabolic process;primary metabolic process;response to chemical stimul…
1.11437	P08592;P12023;P12023-3;P08592-2;P12023-2	Amyloid beta A4 protein;N-APP;Soluble APP-alpha;Soluble APP-beta;C99;Beta-amyloid protein 42;Beta-amyloid protein 40;C83;P3(42);P3(40);C80;Gamma-secretase C-terminal fragment 59;Gamma-secretase C-terminal fragment 57;Gamma-secretase C-terminal fragment 50;C31	App	3	3D-structure;Alternativesplicing;Amyloid;Apoptosis;Celladhesion;Coatedpit;Completeproteome;Copper;Directproteinsequencing;Disulfidebond;Endocytosis;Glycoprotein;Heparin-binding;Iron;Membrane;Metal-binding;Notchsignalingpathway;Phosphoprotein;Proteaseinhibitor;Proteoglycan;Referenceproteome;Serineproteaseinhibitor;Signal;Transmembrane;Transmembranehelix;Zinc		alcohol metabolic process;anatomical structure development;behavior;behavioral interaction between organisms;biological adhesion;biological regulation;cell adhesion;cell death;cell growth;cell maturation;cell recognition;cellular component assembly;cellular component movement;cellular component organization;cellular homeostasis;cellular ion homeostasis;cellular membrane organization;cellular meta…
0.464818	P09117;P05063;Q6PCU3	Fructose-bisphosphate aldolase C	Aldoc	12	Completeproteome;Directproteinsequencing;Glycolysis;Lyase;Phosphoprotein;Referenceproteome;Schiffbase		aging;alcohol metabolic process;anatomical structure morphogenesis;carbohydrate metabolic process;catabolic process;cell death;cellular component assembly;cellular component organization;cellular metabolic process;cellular process;death;developmental process;generation of precursor metabolites and energy;macromolecular complex assembly;metabolic process;primary metabolic process;protein complex a…
0.350584	P09495;Q6IRU2	Tropomyosin alpha-4 chain	Tpm4	8	Acetylation;Actin-binding;Calcium;Coiledcoil;Completeproteome;Cytoplasm;Cytoskeleton;Metal-binding;Muscleprotein;Referenceproteome		multicellular organismal process;muscle contraction;response to chemical stimulus;response to oxidative stress;response to stimulus;response to stress
0.779824	P09527;P51150	Ras-related protein Rab-7a	Rab7a	11	3D-structure;Completeproteome;Cytoplasmicvesicle;Directproteinsequencing;Endosome;GTP-binding;Lipoprotein;Lysosome;Membrane;Methylation;Nucleotide-binding;Phosphoprotein;Prenylation;Proteintransport;Referenceproteome;Transport		biological regulation;catabolic process;cellular component organization;cellular homeostasis;cellular ion homeostasis;cellular metabolic process;cellular process;endosome transport;establishment of localization;homeostatic process;macromolecule metabolic process;metabolic process;organelle fusion;organelle organization;primary metabolic process;protein catabolic process;protein metabolic process;…
0.441216	P09606;P15105;D3YVK1;D3Z121	Glutamine synthetase	Glul	9	Acetylation;ATP-binding;Completeproteome;Cytoplasm;Directproteinsequencing;Ligase;Lyase;Mitochondrion;Nucleotide-binding;Phosphoprotein;Referenceproteome;Ublconjugation		amine metabolic process;biological regulation;biosynthetic process;cell proliferation;cellular amino acid metabolic process;cellular component assembly;cellular component organization;cellular ketone metabolic process;cellular metabolic process;cellular nitrogen compound metabolic process;cellular process;macromolecular complex assembly;metabolic process;neurotransmitter metabolic process;nitroge…
0.552008	P09951;P09951-2;O88935;O88935-3;O88935-1;Q63537;Q64332;G3V733;Q63537-2;Q64332-2	Synapsin-1;Synapsin-2	Syn1;Syn2	4	3D-structure;Actin-binding;Alternativesplicing;Celljunction;Completeproteome;Directproteinsequencing;Glycoprotein;Golgiapparatus;Phosphoprotein;Referenceproteome;Repeat;Synapse	nNos-Capon-Syn1 complex;Profilin 2 complex;Src-dynamin-synapsin complex;Src-dynamin-synapsin-alpha-adaptin complex	biological regulation;cellular process;establishment of localization;metabolic process;neurotransmitter transport;regulation of transport;secretion;transport
0.605722	P10111;P17742;F8VPN3;M0RCZ9;M0RA23	Peptidyl-prolyl cis-trans isomerase A	Ppia	11	Acetylation;Completeproteome;Cyclosporin;Cytoplasm;Directproteinsequencing;Glycoprotein;Isomerase;Isopeptidebond;Phosphoprotein;Referenceproteome;Rotamase;Secreted;Ublconjugation		biological regulation;cellular metabolic process;cellular process;macromolecule metabolic process;macromolecule modification;metabolic process;peptidyl-amino acid modification;primary metabolic process;protein folding;protein metabolic process;protein modification process
0.942986	P10493;P08460;O88322;B5DFC9;W4VSR4	Nidogen-1	Nid1	43	3D-structure;Alternativesplicing;Basementmembrane;Calcium;Celladhesion;Completeproteome;Directproteinsequencing;Disulfidebond;EGF-likedomain;Extracellularmatrix;Glycoprotein;Referenceproteome;Repeat;Secreted;Signal;Sulfation		biological adhesion;biological regulation;cell adhesion;cellular component organization;cellular process;extracellular matrix organization;extracellular structure organization
1.58694	P11087;P11087-2;P02454;CON__Q862S4	Collagen alpha-1(I) chain	Col1a1	6	3D-structure;Alternativesplicing;Calcium;Collagen;Completeproteome;Directproteinsequencing;Disulfidebond;Extracellularmatrix;Glycoprotein;Hydroxylation;Metal-binding;Pyrrolidonecarboxylicacid;Referenceproteome;Repeat;Secreted;Signal		anatomical structure development;anatomical structure formation involved in morphogenesis;anatomical structure morphogenesis;biological regulation;biosynthetic process;cell communication;cell differentiation;cellular component assembly;cellular component organization;cellular localization;cellular process;developmental process;establishment of localization;extracellular matrix organization;extrac…
1.21022	P11884;F1LN88;P47738;D3YYF3	Aldehyde dehydrogenase, mitochondrial	Aldh2	10	3D-structure;Acetylation;Completeproteome;Directproteinsequencing;Mitochondrion;NAD;Oxidoreductase;Polymorphism;Referenceproteome;Transitpeptide		alcohol metabolic process;anatomical structure development;biological regulation;catabolic process;cellular process;developmental process;metabolic process;response to biotic stimulus;response to chemical stimulus;response to endogenous stimulus;response to stimulus;response to stress;small molecule metabolic process
0.903304	P11980;P52480-2;M0R5T1;D3ZH80;G3X925;P12928;P53657;E9Q509;P12928-2;D4ADU8	Pyruvate kinase isozymes M1/M2	Pkm2	2	Acetylation;Allostericenzyme;Alternativesplicing;ATP-binding;Completeproteome;Cytoplasm;Directproteinsequencing;Glycolysis;Hydroxylation;Kinase;Magnesium;Metal-binding;Nucleotide-binding;Nucleus;Phosphoprotein;Potassium;Pyruvate;Referenceproteome;Transferase;Ublconjugation	K(ATP) macromolecular complex (Kir6.2, Pkm2, Gapdh, Tpi1)	alcohol metabolic process;anatomical structure development;anatomical structure morphogenesis;biosynthetic process;carbohydrate metabolic process;catabolic process;cellular ketone metabolic process;cellular metabolic process;cellular nitrogen compound metabolic process;cellular process;developmental process;generation of precursor metabolites and energy;growth;heterocycle metabolic process;metabo…
1.28287	Q63198;P12960	Contactin-1	Cntn1	3	Celladhesion;Cellmembrane;Completeproteome;Directproteinsequencing;Disulfidebond;Glycoprotein;GPI-anchor;Immunoglobulindomain;Lipoprotein;Membrane;Notchsignalingpathway;Referenceproteome;Repeat;Signal		anatomical structure development;biological adhesion;biological regulation;cell adhesion;cellular component organization;cellular process;developmental process;regulation of transport;response to stimulus;signal transduction
0.323702	P13542	Myosin-8	Myh8	1	Actin-binding;ATP-binding;Coiledcoil;Completeproteome;Cytoplasm;Methylation;Motorprotein;Muscleprotein;Myosin;Nucleotide-binding;Phosphoprotein;Referenceproteome;Thickfilament
0.297716	P13668;P54227;D3Z5N2;D3Z1Z8;P21818;P55821;D3Z8V0	Stathmin	Stmn1	5	Acetylation;Cellprojection;Coiledcoil;Completeproteome;Cytoplasm;Cytoskeleton;Developmentalprotein;Differentiation;Directproteinsequencing;Endosome;Golgiapparatus;Lipoprotein;Membrane;Microtubule;Neurogenesis;Palmitate;Phosphoprotein;Referenceproteome;Ublconjugation		anatomical structure development;anatomical structure morphogenesis;biological regulation;cell differentiation;cellular component disassembly;cellular component morphogenesis;cellular component organization;cellular process;cytoskeleton organization;developmental process;multi-organism process;organelle organization;protein depolymerization;regulation of organelle organization;response to biotic …
0.735752	P14668;Q66HH8;P48036	Annexin A5;Annexin	Anxa5	9	3D-structure;Acetylation;Annexin;Bloodcoagulation;Calcium;Calcium/phospholipid-binding;Completeproteome;Directproteinsequencing;Hemostasis;Referenceproteome;Repeat		biological regulation;cellular component assembly;cellular component organization;coagulation;macromolecular complex assembly;multicellular organismal process;protein complex assembly;regulation of body fluid levels;response to chemical stimulus;response to stimulus
0.21978	P15999;F1LP05;Q03265;D3Z6F5;M0R4D7;D6RJ16	ATP synthase subunit alpha, mitochondrial;ATP synthase subunit alpha	Atp5a1	21	3D-structure;Acetylation;ATP-binding;ATPsynthesis;Cellmembrane;CF(1);Completeproteome;Directproteinsequencing;Hydrogeniontransport;Iontransport;Membrane;Mitochondrion;Mitochondrioninnermembrane;Nucleotide-binding;Phosphoprotein;Pyrrolidonecarboxylicacid;Referenceproteome;Transitpeptide;Transport	ATP synthasome;F0F1 ATP synthase, mitochondrial;SDH-mABC1-PIC-ANT-ATPase complex	biological regulation;biosynthetic process;cellular metabolic process;cellular nitrogen compound metabolic process;cellular process;developmental process;embryo development;establishment of localization;heterocycle metabolic process;hydrogen transport;ion transport;lipid metabolic process;metabolic process;nitrogen compound metabolic process;nucleobase-containing compound metabolic process;nucleo…
1.58543	P16391;F7ERG5;E9PSX3	RT1 class I histocompatibility antigen, AA alpha chain	LOC100364956	3	3D-structure;Completeproteome;Disulfidebond;Glycoprotein;Immunity;Membrane;MHCI;Phosphoprotein;Referenceproteome;Signal;Transmembrane;Transmembranehelix		immune system process;response to stimulus
1.96442	P16409;P09542;P02600;P05977;E9PWG4;P02600-2;P05977-2	Myosin light chain 3;Myosin light chain 1/3, skeletal muscle isoform	Myl3;Myl1	1	Acetylation;Alternativesplicing;Completeproteome;Directproteinsequencing;Methylation;Motorprotein;Muscleprotein;Myosin;Referenceproteome;Repeat		anatomical structure development;anatomical structure morphogenesis;biological regulation;developmental process;multicellular organismal process;muscle contraction
0.429062	P16617;P09411;M0R6Y8;S4R2M7;Q5XIV1;P09041;D4A9Z5	Phosphoglycerate kinase 1	Pgk1	18	3D-structure;Acetylation;ATP-binding;Completeproteome;Cytoplasm;Directproteinsequencing;Glycolysis;Kinase;Nucleotide-binding;Phosphoprotein;Referenceproteome;Transferase		alcohol metabolic process;biosynthetic process;carbohydrate metabolic process;catabolic process;cellular metabolic process;cellular process;generation of precursor metabolites and energy;metabolic process;primary metabolic process;small molecule metabolic process
0.72512	P17164;Q99LJ1	Tissue alpha-L-fucosidase	Fuca1	2	Completeproteome;Directproteinsequencing;Glycoprotein;Glycosidase;Hydrolase;Lysosome;Referenceproteome;Signal		alcohol metabolic process;carbohydrate metabolic process;catabolic process;cellular metabolic process;cellular process;metabolic process;primary metabolic process;small molecule metabolic process
0.433672	P17425;Q8JZK9	Hydroxymethylglutaryl-CoA synthase, cytoplasmic	Hmgcs1	17	Acetylation;Cholesterolbiosynthesis;Cholesterolmetabolism;Completeproteome;Cytoplasm;Directproteinsequencing;Lipidbiosynthesis;Lipidmetabolism;Phosphoprotein;Referenceproteome;Steroidbiosynthesis;Steroidmetabolism;Sterolbiosynthesis;Sterolmetabolism;Transferase		alcohol metabolic process;anatomical structure development;biosynthetic process;cellular lipid metabolic process;cellular metabolic process;cellular process;developmental process;lipid metabolic process;metabolic process;primary metabolic process;response to abiotic stimulus;response to chemical stimulus;response to drug;response to endogenous stimulus;response to external stimulus;response to ex…
0.497562	P17764;Q8QZT1	Acetyl-CoA acetyltransferase, mitochondrial	Acat1	6	Acetylation;Acyltransferase;Completeproteome;Directproteinsequencing;Metal-binding;Mitochondrion;Potassium;Referenceproteome;Transferase;Transitpeptide		anatomical structure development;cellular component assembly;cellular component organization;developmental process;macromolecular complex assembly;protein complex assembly;response to chemical stimulus;response to endogenous stimulus;response to external stimulus;response to extracellular stimulus;response to starvation;response to stimulus;response to stress
0.658172	P18418;P14211;D3ZYM6;F1M5A1	Calreticulin	Calr	14	3D-structure;Acetylation;Calcium;Chaperone;Completeproteome;Directproteinsequencing;Disulfidebond;Endoplasmicreticulum;Lectin;Metal-binding;Referenceproteome;Repeat;Sarcoplasmicreticulum;Signal;Zinc	Plp1-Calr-Itgav complex	aging;biological regulation;cell differentiation;cellular component assembly;cellular component organization;cellular localization;cellular macromolecular complex assembly;cellular metabolic process;cellular process;cytoskeleton organization;developmental process;establishment of localization;localization;macromolecular complex assembly;macromolecule metabolic process;metabolic process;multicellu…
0.488416	P18666;Q3THE2	Myosin regulatory light chain 12B	Myl12b	7	Calcium;Completeproteome;Directproteinsequencing;Metal-binding;Motorprotein;Muscleprotein;Myosin;Phosphoprotein;Referenceproteome;Repeat	AQP2-binding multiprotein force generator complex	biological regulation
0.990067	P19234;Q9D6J6;Q9D6J6-2;M0QWP9;D6RGN4	NADH dehydrogenase [ubiquinone] flavoprotein 2, mitochondrial	Ndufv2	5	2Fe-2S;Alternativesplicing;Completeproteome;Directproteinsequencing;Electrontransport;Iron;Iron-sulfur;Membrane;Metal-binding;Mitochondrion;Mitochondrioninnermembrane;NAD;Oxidoreductase;Referenceproteome;Respiratorychain;Transitpeptide;Transport;Ubiquinone	Respiratory chain complex I, mitochondrial	anatomical structure development;cellular metabolic process;cellular process;developmental process;generation of precursor metabolites and energy;metabolic process
1.17128	P19804	Nucleoside diphosphate kinase B	Nme2	1	Acetylation;ATP-binding;Cellmembrane;Completeproteome;Cytoplasm;Directproteinsequencing;Kinase;Magnesium;Membrane;Metal-binding;Nucleotide-binding;Nucleotidemetabolism;Phosphoprotein;Referenceproteome;Transferase		biological regulation;biosynthetic process;cellular component assembly;cellular component organization;cellular homeostasis;cellular metabolic process;cellular nitrogen compound metabolic process;cellular process;heterocycle metabolic process;homeostatic process;macromolecular complex assembly;macromolecule metabolic process;macromolecule modification;metabolic process;nitrogen compound metabolic…
1.36874	P21571	ATP synthase-coupling factor 6, mitochondrial	Atp5j	3	Acetylation;CF(0);Completeproteome;Directproteinsequencing;Hydrogeniontransport;Iontransport;Membrane;Mitochondrion;Mitochondrioninnermembrane;Referenceproteome;Transitpeptide;Transport	ATP synthasome;F0F1 ATP synthase, mitochondrial	biosynthetic process;cellular metabolic process;cellular nitrogen compound metabolic process;cellular process;establishment of localization;heterocycle metabolic process;hydrogen transport;ion transport;metabolic process;nitrogen compound metabolic process;nucleobase-containing compound metabolic process;nucleobase-containing small molecule metabolic process;nucleotide metabolic process;primary m…
0.262874	P25113;Q9DBJ1;F1M1Y1;M0R4I9	Phosphoglycerate mutase 1	Pgam1	7	Acetylation;Completeproteome;Directproteinsequencing;Glycolysis;Hydrolase;Isomerase;Phosphoprotein;Referenceproteome		alcohol metabolic process;carbohydrate metabolic process;catabolic process;cellular metabolic process;cellular process;generation of precursor metabolites and energy;metabolic process;primary metabolic process;small molecule metabolic process
0.664146	P28037;M0R8T2;Q8R0Y6	Cytosolic 10-formyltetrahydrofolate dehydrogenase	Aldh1l1	20	3D-structure;Completeproteome;Cytoplasm;Directproteinsequencing;NADP;One-carbonmetabolism;Oxidoreductase;Phosphopantetheine;Phosphoprotein;Referenceproteome		biosynthetic process;catabolic process;cellular aromatic compound metabolic process;cellular metabolic process;cellular nitrogen compound metabolic process;cellular process;cofactor metabolic process;heterocycle metabolic process;metabolic process;nitrogen compound metabolic process;one-carbon metabolic process;small molecule metabolic process
0.933989	P29419;Q06185;Q8BTB6	ATP synthase subunit e, mitochondrial	Atp5i	3	ATPsynthesis;CF(0);Completeproteome;Directproteinsequencing;Hydrogeniontransport;Iontransport;Membrane;Mitochondrion;Mitochondrioninnermembrane;Phosphoprotein;Referenceproteome;Transport	ATP synthasome;F0F1 ATP synthase, mitochondrial	biosynthetic process;cellular metabolic process;cellular nitrogen compound metabolic process;cellular process;establishment of localization;heterocycle metabolic process;hydrogen transport;ion transport;metabolic process;nitrogen compound metabolic process;nucleobase-containing compound metabolic process;nucleobase-containing small molecule metabolic process;nucleotide metabolic process;primary m…
0.64671	P29534	Vascular cell adhesion protein 1	Vcam1	8	Celladhesion;Completeproteome;Disulfidebond;Glycoprotein;Host-virusinteraction;Immunoglobulindomain;Membrane;Referenceproteome;Repeat;Signal;Transmembrane;Transmembranehelix		aging;anatomical structure development;biological adhesion;biological regulation;cell adhesion;cell motility;cellular component movement;cellular homeostasis;cellular process;developmental process;homeostatic process;interspecies interaction between organisms;locomotion;membrane docking;multi-organism process;response to abiotic stimulus;response to biotic stimulus;response to chemical stimulus;r…
0.698331	P29595;Q71UE8	NEDD8	Nedd8	2	Completeproteome;Directproteinsequencing;Isopeptidebond;Nucleus;Referenceproteome;Ublconjugationpathway		biological regulation;cellular metabolic process;cellular process;localization;macromolecule metabolic process;macromolecule modification;metabolic process;primary metabolic process;protein metabolic process;protein modification by small protein conjugation or removal;protein modification process;response to chemical stimulus;response to stimulus
0.931288	P30835;P12382	6-phosphofructokinase, liver type	Pfkl	8	Acetylation;Allostericenzyme;ATP-binding;Completeproteome;Directproteinsequencing;Glycolysis;Glycoprotein;Kinase;Magnesium;Metal-binding;Nucleotide-binding;Phosphoprotein;Referenceproteome;Repeat;Transferase		alcohol metabolic process;biological regulation;carbohydrate metabolic process;catabolic process;cellular component assembly;cellular component organization;cellular metabolic process;cellular process;generation of precursor metabolites and energy;macromolecular complex assembly;metabolic process;primary metabolic process;protein complex assembly;regulation of transport;response to chemical stimu…
0.768137	P31232;P37804	Transgelin	Tagln	11	3D-structure;Acetylation;Completeproteome;Cytoplasm;Directproteinsequencing;Muscleprotein;Phosphoprotein;Referenceproteome		anatomical structure development;developmental process
1.45999	P31399;D3ZWT8;Q9DCX2;G3X9L6;D3ZBE6;B1ASE2	ATP synthase subunit d, mitochondrial	Atp5h	7	Acetylation;CF(0);Completeproteome;Directproteinsequencing;Hydrogeniontransport;Iontransport;Membrane;Mitochondrion;Mitochondrioninnermembrane;Referenceproteome;Transport	ATP synthasome;F0F1 ATP synthase, mitochondrial	biosynthetic process;cellular metabolic process;cellular nitrogen compound metabolic process;cellular process;establishment of localization;heterocycle metabolic process;hydrogen transport;ion transport;metabolic process;nitrogen compound metabolic process;nucleobase-containing compound metabolic process;nucleobase-containing small molecule metabolic process;nucleotide metabolic process;primary m…
1.90357	P32736-2;Q6DFY2;G5E8G3;P32736;F1M2I5	Opioid-binding protein/cell adhesion molecule	Opcml	2	Alternativesplicing;Celladhesion;Cellmembrane;Completeproteome;Directproteinsequencing;Disulfidebond;Glycoprotein;GPI-anchor;Immunoglobulindomain;Lipoprotein;Membrane;Referenceproteome;Repeat;Signal		biological adhesion;cell adhesion;cellular process
0.955219	P35279;P35279-2;Q9WVB1;P61294;D3YV69;D3ZZP2;Q8BHD0;F1LVC3	Ras-related protein Rab-6A;Ras-related protein Rab-6B	Rab6a;Rab6b	3	Acetylation;Alternativesplicing;Cellmembrane;Completeproteome;Cytoplasmicvesicle;Directproteinsequencing;ER-Golgitransport;Golgiapparatus;GTP-binding;Lipoprotein;Membrane;Methylation;Nucleotide-binding;Phosphoprotein;Prenylation;Proteintransport;Referenceproteome;Transport		biological regulation;cellular component organization;cellular homeostasis;cellular ion homeostasis;cellular metabolic process;cellular process;establishment of localization;Golgi vesicle transport;homeostatic process;macromolecule metabolic process;macromolecule modification;metabolic process;one-carbon metabolic process;organelle fusion;organelle organization;peptidyl-amino acid modification;pr…
1.39266	P35565;P35564	Calnexin	Canx	4	Acetylation;Calcium;Chaperone;Completeproteome;Directproteinsequencing;Disulfidebond;Endoplasmicreticulum;Lectin;Lipoprotein;Membrane;Metal-binding;Palmitate;Phosphoprotein;Referenceproteome;Repeat;Signal;Transmembrane;Transmembranehelix	Cd3g-Cd3e-Cd247-Canx complex	aging;cellular component organization;cellular membrane organization;cellular metabolic process;cellular process;developmental process;endocytosis;establishment of localization;macromolecule metabolic process;membrane invagination;membrane organization;metabolic process;primary metabolic process;protein folding;protein metabolic process;transport;vesicle-mediated transport
0.669909	P36972;P08030	Adenine phosphoribosyltransferase	Aprt	10	Acetylation;Completeproteome;Cytoplasm;Directproteinsequencing;Glycosyltransferase;Phosphoprotein;Purinesalvage;Referenceproteome;Transferase		behavior;biological regulation;biosynthetic process;cellular aromatic compound metabolic process;cellular metabolic compound salvage;cellular metabolic process;cellular nitrogen compound metabolic process;cellular process;establishment of localization;heterocycle metabolic process;metabolic process;multicellular organismal process;nitrogen compound metabolic process;nucleobase-containing compound…
0.95192	P37805;Q9R1Q8	Transgelin-3	Tagln3	2	Completeproteome;Directproteinsequencing;Referenceproteome		anatomical structure development;biological regulation;developmental process
0.452595	P39069;Q9R0Y5-2;Q9R0Y5;M0RC66;Z4YN97	Adenylate kinase isoenzyme 1	Ak1	4	Acetylation;Alternativesplicing;ATP-binding;Completeproteome;Cytoplasm;Directproteinsequencing;Kinase;Nucleotide-binding;Referenceproteome;Transferase		anatomical structure development;biological regulation;biosynthetic process;cell differentiation;cellular aromatic compound metabolic process;cellular metabolic process;cellular nitrogen compound metabolic process;cellular process;developmental process;heterocycle metabolic process;metabolic process;nitrogen compound metabolic process;nucleobase-containing compound metabolic process;nucleobase-co…
0.51144	P40241	CD9 antigen	Cd9	2	Celladhesion;Completeproteome;Directproteinsequencing;Disulfidebond;Fertilization;Glycoprotein;Lipoprotein;Membrane;Palmitate;Phosphoprotein;Referenceproteome;Transmembrane;Transmembranehelix		anatomical structure development;anatomical structure formation involved in morphogenesis;biological adhesion;biological regulation;cell adhesion;cell development;cell junction organization;cellular component assembly;cellular component movement;cellular component organization;cellular membrane organization;cellular process;developmental process;membrane fusion;membrane organization;response to a…
0.38426	P41562;O88844;D3YVY3	Isocitrate dehydrogenase [NADP] cytoplasmic	Idh1	16	3D-structure;Acetylation;Completeproteome;Cytoplasm;Directproteinsequencing;Glyoxylatebypass;Magnesium;Manganese;Metal-binding;NADP;Oxidoreductase;Referenceproteome;Tricarboxylicacidcycle		amine metabolic process;anatomical structure development;carbohydrate metabolic process;catabolic process;cellular aldehyde metabolic process;cellular amino acid metabolic process;cellular ketone metabolic process;cellular metabolic process;cellular nitrogen compound metabolic process;cellular process;cofactor metabolic process;developmental process;metabolic process;nitrogen compound metabolic p…
0.783174	P42676;Q91YP2	Neurolysin, mitochondrial	Nln	6	3D-structure;Acetylation;Completeproteome;Cytoplasm;Directproteinsequencing;Hydrolase;Metal-binding;Metalloprotease;Mitochondrion;Phosphoprotein;Protease;Referenceproteome;Transitpeptide;Zinc		macromolecule metabolic process;metabolic process;primary metabolic process;protein metabolic process;proteolysis
0.570688	P45479	Palmitoyl-protein thioesterase 1	Ppt1	1	Completeproteome;Directproteinsequencing;Glycoprotein;Hydrolase;Lysosome;Referenceproteome;Signal		anatomical structure development;behavior;biological regulation;catabolic process;cellular component organization;cellular homeostasis;cellular ion homeostasis;cellular membrane organization;cellular metabolic process;cellular nitrogen compound metabolic process;cellular process;cofactor metabolic process;cofactor transport;developmental process;DNA metabolic process;endocytosis;establishment of …
0.21345	P47819;P47819-2;P03995;P03995-2	Glial fibrillary acidic protein	Gfap	17	Alternativesplicing;Coiledcoil;Completeproteome;Cytoplasm;Directproteinsequencing;Intermediatefilament;Phosphoprotein;Referenceproteome		anatomical structure development;anatomical structure morphogenesis;biological regulation;cell development;cell differentiation;cellular component morphogenesis;cellular component organization;cellular process;cytoskeleton organization;developmental process;extracellular matrix organization;extracellular structure organization;organelle organization;regulation of transport;response to stimulus;re…
0.371529	P47857;Q52KS1;P47858	6-phosphofructokinase, muscle type;6-phosphofructokinase	Pfkm	14	Acetylation;Allostericenzyme;ATP-binding;Completeproteome;Directproteinsequencing;Glycolysis;Glycoprotein;Kinase;Magnesium;Metal-binding;Nucleotide-binding;Phosphoprotein;Referenceproteome;Repeat;Transferase		alcohol metabolic process;biological regulation;carbohydrate metabolic process;catabolic process;cellular component assembly;cellular component organization;cellular homeostasis;cellular metabolic process;cellular process;generation of precursor metabolites and energy;homeostatic process;macromolecular complex assembly;metabolic process;primary metabolic process;protein complex assembly;regulatio…
1.41616	P47880;P35572	Insulin-like growth factor-binding protein 6	Igfbp6	2	Completeproteome;Directproteinsequencing;Disulfidebond;Glycoprotein;Growthfactorbinding;Referenceproteome;Secreted;Signal		biological regulation
0.54976	P48500;M0R4U4;P17751;H7BXC3;M0RCN4	Triosephosphate isomerase	Tpi1	11	Acetylation;Completeproteome;Directproteinsequencing;Gluconeogenesis;Glycolysis;Isomerase;Nitration;Pentoseshunt;Phosphoprotein;Referenceproteome	K(ATP) macromolecular complex (Kir6.2, Pkm2, Gapdh, Tpi1)	alcohol metabolic process;biosynthetic process;carbohydrate metabolic process;catabolic process;cellular aldehyde metabolic process;cellular metabolic process;cellular nitrogen compound metabolic process;cellular process;cofactor metabolic process;developmental process;embryo development;generation of precursor metabolites and energy;heterocycle metabolic process;metabolic process;nitrogen compou…
1.25482	P48962;Q05962;Q6P9Y4	ADP/ATP translocase 1	Slc25a4	5	Acetylation;Completeproteome;Directproteinsequencing;Isopeptidebond;Membrane;Mitochondrion;Mitochondrioninnermembrane;Phosphoprotein;Referenceproteome;Repeat;Transmembrane;Transmembranehelix;Transport;Ublconjugation		amine transport;amino acid transport;biological regulation;cellular component organization;cellular process;establishment of localization;ion transport;mitochondrion organization;neurotransmitter transport;nucleobase-containing compound transport;organelle organization;organic acid transport;regulation of transport;transmembrane transport;transport
0.444998	P49088;Q61024;D3Z0C2;D3YYR0;D3Z028	Asparagine synthetase [glutamine-hydrolyzing]	Asns	3	Acetylation;Amino-acidbiosynthesis;Asparaginebiosynthesis;ATP-binding;Completeproteome;Glutamineamidotransferase;Ligase;Nucleotide-binding;Referenceproteome		amine metabolic process;anatomical structure development;biological regulation;biosynthetic process;cell communication;cellular amino acid metabolic process;cellular ketone metabolic process;cellular metabolic process;cellular nitrogen compound metabolic process;cellular process;developmental process;metabolic process;nitrogen compound metabolic process;organic acid metabolic process;primary meta…
0.785041	P49432;Q9D051	Pyruvate dehydrogenase E1 component subunit beta, mitochondrial	Pdhb	6	Carbohydratemetabolism;Completeproteome;Directproteinsequencing;Glucosemetabolism;Mitochondrion;Oxidoreductase;Phosphoprotein;Pyruvate;Referenceproteome;Thiaminepyrophosphate;Transitpeptide;Tricarboxylicacidcycle		alcohol metabolic process;biosynthetic process;carbohydrate metabolic process;catabolic process;cellular ketone metabolic process;cellular metabolic process;cellular process;cofactor metabolic process;metabolic process;organic acid metabolic process;primary metabolic process;small molecule metabolic process
0.67507	P50399;Q61598;Q61598-2;F1LWU5	Rab GDP dissociation inhibitor beta	Gdi2	28	Acetylation;Alternativesplicing;Completeproteome;Cytoplasm;Directproteinsequencing;GTPaseactivation;Membrane;Referenceproteome		biological regulation;cellular process;establishment of localization;protein transport;response to stimulus;signal transduction;transport;vesicle-mediated transport
0.654065	P50554;P61922;P61922-2;F7C9G3;Q3TUE8	4-aminobutyrate aminotransferase, mitochondrial;4-aminobutyrate aminotransferase, brain isoform;4-aminobutyrate aminotransferase, liver isoform;4-aminobutyrate aminotransferase, mitochondrial	Abat	3	Acetylation;Alternativesplicing;Aminotransferase;Completeproteome;Directproteinsequencing;Disulfidebond;Mitochondrion;Neurotransmitterdegradation;Pyridoxalphosphate;Referenceproteome;Transferase;Transitpeptide		amine metabolic process;behavior;biological regulation;catabolic process;cellular amino acid metabolic process;cellular ketone metabolic process;cellular metabolic process;cellular nitrogen compound metabolic process;cellular process;metabolic process;multicellular organismal process;multi-organism process;neurotransmitter metabolic process;nitrogen compound metabolic process;organic acid metabol…
0.599956	P52555;P57759;F1M259;D6RG87;F8WIM7;F8WJI4	Endoplasmic reticulum resident protein 29	Erp29	6	3D-structure;Completeproteome;Directproteinsequencing;Endoplasmicreticulum;Referenceproteome;Signal;Stressresponse	Thyroglobulin folding complex (Tg, Hspa5, Erp29, Grp94);Thyroglobulin folding complex (Tg, Hspa5, Pdi, Erp29, Grp94);Thyroglobulin folding complex (Tg, Pdi, Erp29)	cellular metabolic process;cellular process;establishment of localization;macromolecule metabolic process;metabolic process;primary metabolic process;protein folding;protein metabolic process;protein transport;response to stimulus;response to stress;secretion;transport
1.17541	P53994;P05712;F1LP82;P59279;Q3B7V5;Q3TEG7;G3V022;G3UXQ7	Ras-related protein Rab-2A;Ras-related protein Rab-2B	Rab2a;Rab2b	6	Cellmembrane;Completeproteome;Directproteinsequencing;Endoplasmicreticulum;ER-Golgitransport;Golgiapparatus;GTP-binding;Lipoprotein;Membrane;Nucleotide-binding;Prenylation;Proteintransport;Referenceproteome;Transport		biological regulation;cellular process;establishment of localization;protein transport;regulation of transport;response to stimulus;signal transduction;transport;vesicle-mediated transport
1.63705	P54071;P56574;D6RIL6	Isocitrate dehydrogenase [NADP], mitochondrial	Idh2	5	Acetylation;Completeproteome;Directproteinsequencing;Glyoxylatebypass;Magnesium;Manganese;Metal-binding;Mitochondrion;NADP;Oxidoreductase;Referenceproteome;Stressresponse;Transitpeptide;Tricarboxylicacidcycle		carbohydrate metabolic process;catabolic process;cellular aldehyde metabolic process;cellular ketone metabolic process;cellular metabolic process;cellular process;cofactor metabolic process;metabolic process;organic acid metabolic process;primary metabolic process;response to stimulus;response to stress;small molecule metabolic process
0.696682	P55053;Q05816	Fatty acid-binding protein, epidermal	Fabp5	8	Acetylation;Completeproteome;Cytoplasm;Directproteinsequencing;Disulfidebond;Lipid-binding;Phosphoprotein;Referenceproteome;Transport		alcohol metabolic process;amine metabolic process;biosynthetic process;carbohydrate metabolic process;carbohydrate transport;cellular lipid metabolic process;cellular metabolic process;cellular nitrogen compound metabolic process;cellular process;establishment of localization;lipid metabolic process;metabolic process;nitrogen compound metabolic process;primary metabolic process;response to stimul…
0.483229	P56571	ES1 protein homolog, mitochondrial		1	Acetylation;Completeproteome;Directproteinsequencing;Mitochondrion;Referenceproteome;Transitpeptide
0.300122	P56959;Q5PQK2;Q8CFQ9;G3UXT7;F1LWL0;Q91VQ2;G3UZD2	RNA-binding protein FUS	Fus	6	Completeproteome;DNA-binding;Metal-binding;Methylation;Nucleus;Phosphoprotein;Referenceproteome;Repeat;RNA-binding;Zinc;Zinc-finger
0.681202	P60335	Poly(rC)-binding protein 1	Pcbp1	7	Completeproteome;Directproteinsequencing;DNA-binding;Nucleus;Phosphoprotein;Referenceproteome;Repeat;Ribonucleoprotein;RNA-binding		cellular metabolic process;cellular nitrogen compound metabolic process;cellular process;macromolecule metabolic process;metabolic process;mRNA metabolic process;mRNA processing;nitrogen compound metabolic process;nucleobase-containing compound metabolic process;primary metabolic process;RNA metabolic process;RNA processing
0.45568	P60901;Q9QUM9;E0CXB1;E0CYT2	Proteasome subunit alpha type-6	Psma6	8	3D-structure;Acetylation;Completeproteome;Cytoplasm;Directproteinsequencing;Glycoprotein;Hydrolase;Isopeptidebond;Nucleus;Phosphoprotein;Protease;Proteasome;Referenceproteome;Threonineprotease;Ublconjugation	20S proteasome;immunoproteasome	anatomical structure development;biological regulation;catabolic process;cellular metabolic process;cellular process;developmental process;macromolecule metabolic process;metabolic process;primary metabolic process;protein metabolic process;proteolysis;proteolysis involved in cellular protein catabolic process
0.536662	P61089;Q9EQX9;M0R7J1;M0R741;M0RC45;G3V6M7;Q9CQ37	Ubiquitin-conjugating enzyme E2 N	Ube2n	5	Acetylation;ATP-binding;Completeproteome;Cytoplasm;Directproteinsequencing;DNAdamage;DNArepair;Isopeptidebond;Ligase;Nucleotide-binding;Nucleus;Referenceproteome;Ublconjugation;Ublconjugationpathway	Cytosolic multicomponent signaling complex, anti-CD40 stimulated, (Ikbkg, Map3k1, Traf2, Ube2n);Membrane-associated multicomponent signaling complex, anti-CD40 stimulated (Cd40, Ikbkg, Map3k1, Traf2, Ube2n);Multicomponent signaling complex, anti-CD40 stimulated (Birc2, Birc3, Cd40, Ikbkg, Map2k4, Map2k7, Map3k1, Traf2, Ube2n);Multicomponent signaling complex, anti-CD40 stimulated,(Birc2, Birc3, C…	biological regulation;catabolic process;cellular component organization;cellular metabolic process;cellular nitrogen compound metabolic process;cellular process;chromatin modification;chromatin organization;chromosome organization;DNA metabolic process;DNA recombination;DNA repair;histone modification;immune system process;macromolecule metabolic process;macromolecule modification;metabolic proce…
0.627996	P61205;P61206;P84078;P84079;M0R3K0;P84082;Q8BSL7;A2A6T9	ADP-ribosylation factor 3;ADP-ribosylation factor 1;ADP-ribosylation factor 2	Arf3;Arf1;Arf2	9	3D-structure;Completeproteome;Cytoplasm;Directproteinsequencing;ER-Golgitransport;Golgiapparatus;GTP-binding;Lipoprotein;Myristate;Nucleotide-binding;Proteintransport;Referenceproteome;Transport	Arf1-Ap1g1-Ap1b1 complex;Arf1-beta/delta-coat protein subcomplex;Coatomer-Arf1 complex	biological regulation;cellular homeostasis;cellular ion homeostasis;cellular process;establishment of localization;homeostatic process;protein transport;response to stimulus;signal transduction;transport;vesicle-mediated transport
1.47574	P61264;P61265	Syntaxin-1B	Stx1b	2	Coiledcoil;Completeproteome;Directproteinsequencing;Membrane;Neurotransmittertransport;Phosphoprotein;Referenceproteome;Transmembrane;Transmembranehelix;Transport	SNARE complex (Snap25, Syt1, Unc13b, Vamp2, Stx1b2, Stx1a);SNARE complex (Stx1a,1b,7,13, Rtn1, Vamp2)	biological regulation;cell communication;cell-cell signaling;cellular process;establishment of localization;neurotransmitter transport;protein transport;regulation of transport;signaling;transport;vesicle-mediated transport
0.429694	P61961;Q5BJP3;D3YW97;H7BWZ1	Ubiquitin-fold modifier 1	Ufm1	2	3D-structure;Completeproteome;Cytoplasm;Isopeptidebond;Nucleus;Referenceproteome;Ublconjugationpathway		cellular metabolic process;cellular process;macromolecule metabolic process;macromolecule modification;metabolic process;primary metabolic process;protein metabolic process;protein modification by small protein conjugation or removal;protein modification process
0.765478	P61971;P61972	Nuclear transport factor 2	Nutf2	4	3D-structure;Acetylation;Completeproteome;Cytoplasm;Proteintransport;Referenceproteome;Transport		establishment of localization;nuclear transport;nucleocytoplasmic transport;protein targeting;protein transport;transport
0.986602	Q3UKW2;P62161;P62204;D4ABV5;Q9D6P8;Q5U206;D4A5H3;M0RCJ6;G3UX57	Calmodulin	Calm1;Calm2	7	3D-structure;Acetylation;Calcium;Completeproteome;Cytoplasm;Cytoskeleton;Directproteinsequencing;Isopeptidebond;Metal-binding;Methylation;Phosphoprotein;Referenceproteome;Repeat;Ublconjugation	Calm1-Ryr1 complex;eNos3-Calmodulin complex;M1 mAChR-TRPC6-multiprotein complex	biological regulation;cellular process;regulation of transport;response to chemical stimulus;response to endogenous stimulus;response to stimulus;signal transduction
0.292189	P62259;P62260;F6WA09;D6REF3	14-3-3 protein epsilon	Ywhae	18	Acetylation;Completeproteome;Cytoplasm;Directproteinsequencing;Phosphoprotein;Referenceproteome	B-Ksr1-MEK-MAPK-14-3-3 complex;CLIC4 complex;Ksr1 complex (Ksr1, Mek, 14-3-3), unstimulated;Ksr1 complex (Ksr1, Mek, 14-3-3, Mapk), EGF stimulated;Ksr1-CK2-MEK-14-3-3 complex, PDGF treated;Lebercilin complex (Lca5, Ncl, Npm1, Ywhae, HSPA1A/B, Dctn1, Dctn2)	anatomical structure development;biological regulation;cell motility;cellular component movement;cellular process;developmental process;establishment of localization;locomotion;protein targeting;protein transport;regulation of protein modification process;response to stimulus;signal transduction;transport
0.77082	P62869;P62870;F1M937;F1LZ51;M0R6V0;M0R4L2;M0RCF0;A6PWE0	Transcription elongation factor B polypeptide 2	Tceb2;LOC684822;RGD1565653	6	3D-structure;Acetylation;Completeproteome;Directproteinsequencing;Nucleus;Referenceproteome;Transcription;Transcriptionregulation;Ublconjugationpathway	Elongin (SIII) complex;Ubiquitin E3 ligase (Asb2, Tceb1, Tceb2, Cul5, Rbx1);Ubiquitin E3 ligase (Lrrc41, Tceb1, Tceb2, Cul5, Rbx1);Ubiquitin E3 ligase (Med8, Tceb1, Tceb2, Cul2, Rbx1);Ubiquitin E3 ligase (Neurl2, Tceb1, Tceb2, Cul5, Rbx1);Ubiquitin E3 ligase (Socs1, Tceb1, Tceb2, Cul5, Rbx1);Ubiquitin E3 ligase (Tceb1, Tceb2, Tceb3, Cul5, Rbx1);Ubiquitin E3 ligase (Vhl, Tceb1, Tceb2, Cul2, Rbx1);…	biological regulation;biosynthetic process;cellular metabolic process;cellular nitrogen compound metabolic process;cellular process;macromolecule metabolic process;macromolecule modification;metabolic process;nitrogen compound metabolic process;nucleobase-containing compound metabolic process;primary metabolic process;protein metabolic process;protein modification by small protein conjugation or …
0.877014	P62962;P62963;Q5SX49;J3QMC2	Profilin-1;Profilin	Pfn1	7	Acetylation;Actin-binding;Completeproteome;Cytoplasm;Cytoskeleton;Directproteinsequencing;Isopeptidebond;Phosphoprotein;Referenceproteome;Ublconjugation	Profilin 1 complex	anatomical structure formation involved in morphogenesis;biological regulation;cellular component organization;cellular process;cytoskeleton organization;developmental process;organelle organization;regulation of DNA metabolic process;regulation of organelle organization;response to chemical stimulus;response to stimulus
0.610626	P63001;Q6RUV5;Q3TLP8;P60764;A2AC13;M0R5T4;Q05144;Q5U1Y2	Ras-related C3 botulinum toxin substrate 1;Ras-related C3 botulinum toxin substrate 3	Rac1;Rac3	7	Acetylation;Cellmembrane;Cellprojection;Completeproteome;Cytoplasm;Directproteinsequencing;GTP-binding;Isopeptidebond;Lipoprotein;Membrane;Methylation;Nucleotide-binding;Prenylation;Referenceproteome;Ublconjugation	Ccd1-Dvl2-Rac complex;Dvl2-Rac complex;PAR-6-aPKC-PAR-3-Cdc42-Rac1 complex;Tiam2-PAR-3-aPKC-PAR-6-Rac1-GTP complex	anatomical structure morphogenesis;biological adhesion;biological regulation;cell adhesion;cell differentiation;cell junction organization;cell morphogenesis;cell motility;cell proliferation;cellular component assembly;cellular component morphogenesis;cellular component movement;cellular component organization;cellular localization;cellular membrane organization;cellular process;cytoskeleton orga…
0.862619	P63011;P63012;D3YZP5	Ras-related protein Rab-3A	Rab3a	5	3D-structure;Cellmembrane;Completeproteome;Directproteinsequencing;Exocytosis;GTP-binding;Lipoprotein;Membrane;Methylation;Nucleotide-binding;Phosphoprotein;Prenylation;Proteintransport;Referenceproteome;Transport	Alpha-GDI-Rab3a complex, cytosolic;Munc13-1-Rim2-Rab3a complex;Rab3a-Rims2-Rapgef4 complex	anatomical structure development;anatomical structure morphogenesis;biological regulation;cell communication;cell-cell signaling;cellular component morphogenesis;cellular component organization;cellular process;developmental maturation;developmental process;establishment of localization;exocytosis;mitochondrion organization;multicellular organismal process;neurological system process;neurotransmi…
0.50135	P63017;P63018;Q504P4;M0RCB1;F1LZI1;M0R8M9;D4A4S3;M0RDZ9;P14659;P17156;D3YW43;D3Z5E2;P17879;P16627;P55063;Q07439;Q61696;D3ZH98;M0R731	Heat shock cognate 71 kDa protein	Hspa8	31	3D-structure;Acetylation;ATP-binding;Chaperone;Completeproteome;Cytoplasm;Developmentalprotein;Differentiation;Directproteinsequencing;mRNAprocessing;mRNAsplicing;Nucleotide-binding;Nucleus;Phosphoprotein;Referenceproteome;Repressor;Spermatogenesis;Spliceosome;Stressresponse;Transcription;Transcriptionregulation;Ublconjugation	Alpha-GDI-Hsp90 chaperone complex, ATP dependent;Cyclin D1-associated protein complex;Hsp110-Hsc70-Hsp25 complex;Metallothionein-3 complex;Profilin 1 complex;Profilin 2 complex;TIM (Timm17a, Timm23, Timm44, Hsp70) complex, mitochondrial	anatomical structure development;biological regulation;biosynthetic process;catabolic process;cell development;cell differentiation;cell recognition;cellular component disassembly;cellular component organization;cellular metabolic process;cellular nitrogen compound metabolic process;cellular process;chromosome organization;developmental process;macromolecule metabolic process;metabolic process;mR…
0.39749	P63028;P63029;M0R8Q2;D3YU75;M0R4R1	Translationally-controlled tumor protein	Tpt1	7	Calcium;Completeproteome;Cytoplasm;Directproteinsequencing;Phosphoprotein;Referenceproteome		biological regulation;cell proliferation;developmental process;multicellular organismal process;multi-organism process;response to biotic stimulus;response to stimulus
0.570134	P63038;P63039;P63038-2;D3Z9X1;D3Z2F2;M0RBL5;D3Z7J9;F1M6U4	60 kDa heat shock protein, mitochondrial	Hspd1	19	Acetylation;Alternativesplicing;ATP-binding;Chaperone;Completeproteome;Cytoplasm;Directproteinsequencing;Mitochondrion;Nucleotide-binding;Phosphoprotein;Referenceproteome;Transitpeptide		biological regulation;cell activation;cell proliferation;cellular metabolic process;cellular nitrogen compound metabolic process;cellular process;cytokine production;detection of stimulus;DNA metabolic process;DNA recombination;immune system process;macromolecule metabolic process;metabolic process;multicellular organismal process;nitrogen compound metabolic process;nucleobase-containing compound…
0.347486	P63259;P63260;V9GZ85;G3UZ07;B1ATY1;E9Q606;G3UYG0;F8WGM8;F1LTQ2;F6WX90;D4A5P1;E9Q3M9;M0R8W7;V9GXQ2	Actin, cytoplasmic 2;Actin, cytoplasmic 2, N-terminally processed	Actg1	24	Acetylation;ATP-binding;Completeproteome;Cytoplasm;Cytoskeleton;Directproteinsequencing;Methylation;Nucleotide-binding;Oxidation;Phosphoprotein;Referenceproteome	Caveolin complex;Profilin 1 complex	anatomical structure formation involved in morphogenesis;anatomical structure morphogenesis;cell death;cellular component assembly;cellular component movement;cellular component organization;cellular process;cytoskeleton organization;death;developmental process;multicellular organismal process;muscle contraction;organelle organization;response to chemical stimulus;response to drug;response to sti…
0.609595	P67778;P67779;Q5SQG5;D3ZFH6;D4AD84;M0R725	Prohibitin	Phb	10	Acetylation;Coiledcoil;Completeproteome;Directproteinsequencing;DNAsynthesis;Membrane;Mitochondrion;Mitochondrioninnermembrane;Phosphoprotein;Referenceproteome		anatomical structure morphogenesis;biological regulation;biosynthetic process;cell death;cellular component organization;cellular metabolic process;cellular nitrogen compound metabolic process;cellular process;chromatin modification;chromatin organization;chromosome organization;death;developmental process;DNA metabolic process;DNA replication;histone modification;macromolecule metabolic process;…
0.951635	P70318;Q5BJN3;Q921W2	Nucleolysin TIAR	Tial1	2	Acetylation;Apoptosis;Completeproteome;Cytoplasm;Nucleus;Phosphoprotein;Referenceproteome;Repeat;RNA-binding	HuR-Tia1-Tiar-Hrnpu complex	anatomical structure development;biological regulation;cell death;cell development;cell division;cellular process;death;developmental process
0.939514	P70580;O55022;Q5XIU9;Q80UU9	Membrane-associated progesterone receptor component 1	Pgrmc1	5	Completeproteome;Directproteinsequencing;Endoplasmicreticulum;Lipid-binding;Membrane;Microsome;Phosphoprotein;Receptor;Referenceproteome;Steroid-binding;Transmembrane;Transmembranehelix		locomotion;response to chemical stimulus;response to external stimulus;response to stimulus
0.536271	P70583;D4A6V3	Deoxyuridine 5-triphosphate nucleotidohydrolase	Dut	2	Acetylation;Completeproteome;Cytoplasm;Hydrolase;Magnesium;Metal-binding;Nucleotidemetabolism;Nucleus;Referenceproteome		anatomical structure development;biological regulation;biosynthetic process;catabolic process;cellular component assembly;cellular component organization;cellular metabolic process;cellular nitrogen compound metabolic process;cellular process;developmental process;heterocycle metabolic process;macromolecular complex assembly;metabolic process;nitrogen compound metabolic process;nucleobase-contain…
0.745073	P80254;O35215;G3UZN1;G3UYJ7	D-dopachrome decarboxylase	Ddt	6	3D-structure;Acetylation;Completeproteome;Cytoplasm;Directproteinsequencing;Lyase;Melaninbiosynthesis;Referenceproteome		biosynthetic process;cellular metabolic process;cellular process;metabolic process;pigment metabolic process;response to stimulus;response to stress;secondary metabolic process
0.876878	P84083;P84084;E9Q2C2;D3YV25	ADP-ribosylation factor 5	Arf5	3	Completeproteome;Cytoplasm;ER-Golgitransport;Golgiapparatus;GTP-binding;Lipoprotein;Myristate;Nucleotide-binding;Proteintransport;Referenceproteome;Transport		biological regulation;cellular process;establishment of localization;protein transport;response to stimulus;signal transduction;transport;vesicle-mediated transport
0.517286	P85845;Q61553;F7BDR1;D3Z1X1;D3YWW3	Fascin	Fscn1	18	Acetylation;Actin-binding;Celljunction;Cellprojection;Completeproteome;Cytoplasm;Cytoskeleton;Directproteinsequencing;Phosphoprotein;Referenceproteome		anatomical structure development;cell communication;cell motility;cellular component assembly;cellular component movement;cellular component organization;cellular process;cytoskeleton organization;developmental process;locomotion;organelle organization;response to external stimulus;response to extracellular stimulus;response to stimulus
0.839842	G3V8D5;P85971;Q9CQ60;D3Z4X1;Q8CBG6;F6X8L5	6-phosphogluconolactonase	Pgls	10	Acetylation;Completeproteome;Cytoplasm;Hydrolase;Referenceproteome		alcohol metabolic process;carbohydrate metabolic process;catabolic process;cellular metabolic process;cellular nitrogen compound metabolic process;cellular process;cofactor metabolic process;heterocycle metabolic process;metabolic process;nitrogen compound metabolic process;nucleobase-containing compound metabolic process;nucleobase-containing small molecule metabolic process;nucleotide metabolic…
0.592344	P85973;D3ZXK9;Q9D8C9;F1M5F6	Purine nucleoside phosphorylase	Pnp	12	Acetylation;Completeproteome;Cytoplasm;Cytoskeleton;Glycosyltransferase;Referenceproteome;Transferase		biosynthetic process;cellular metabolic compound salvage;cellular metabolic process;cellular nitrogen compound metabolic process;cellular process;heterocycle metabolic process;metabolic process;nitrogen compound metabolic process;nucleobase-containing compound metabolic process;nucleobase-containing small molecule metabolic process;nucleoside metabolic process;primary metabolic process;purine-con…
3.06986	P97334	Homeobox protein Nkx-2.3	Nkx2-3	1	Completeproteome;Developmentalprotein;DNA-binding;Homeobox;Nucleus;Referenceproteome;Transcription;Transcriptionregulation		anatomical structure development;anatomical structure morphogenesis;biological regulation;biosynthetic process;cell activation;cell differentiation;cell motility;cellular component movement;cellular lipid metabolic process;cellular metabolic process;cellular nitrogen compound metabolic process;cellular process;developmental process;glycerol ether metabolic process;homeostatic process;immune syste…
1.56544	Q02248;Q9WU82;E9Q6A9;F7CRC6;D3YUH4;Q02257;Q6P0K8;F7BAC9;F6QZ47	Catenin beta-1	Ctnnb1	7	3D-structure;Acetylation;Activator;Celladhesion;Celljunction;Cellmembrane;Completeproteome;Cytoplasm;Cytoskeleton;Directproteinsequencing;Membrane;Nucleus;Phosphoprotein;Referenceproteome;Repeat;S-nitrosylation;Transcription;Transcriptionregulation;Ublconjugation;Wntsignalingpathway	Axin2-Ctnnb1-Apc complex;Axin-beta-catenin complex;Axin-GSK-3-beta-beta-catenin complex;Beta-catenin-Cadherin-Grip-liprin-alpha-GluR2/3 complex;Beta-catenin-Cadherin-LAR complex;GluR1-cadherin-catenin complex;Glur4-cadherin-catenin complex;Iqgap1-Cdc42-Ctnnb1-Cdh2 complex;Iqgap1-Cdh1-Ctnnb1-Cdh2 complex;Kif3-cadherin-catenin complex;Lef1-Tle1-Ctnnb1 complex;Par-3-VE-cadherin-alpha-beta-catenin co…	anatomical structure development;anatomical structure formation involved in morphogenesis;anatomical structure morphogenesis;biological adhesion;biological regulation;biosynthetic process;cell activation;cell adhesion;cell communication;cell death;cell development;cell differentiation;cell junction organization;cell maturation;cell morphogenesis;cell motility;cell proliferation;cell-cell signalin…
1.50572	Q04683	C-X-C chemokine receptor type 5	Cxcr5	1	B-cellactivation;Cellmembrane;Completeproteome;Disulfidebond;Glycoprotein;G-proteincoupledreceptor;Membrane;Receptor;Referenceproteome;Transducer;Transmembrane;Transmembranehelix		anatomical structure development;biological regulation;cell activation;cellular homeostasis;cellular ion homeostasis;cellular process;developmental process;homeostatic process;immune system process;locomotion;response to chemical stimulus;response to external stimulus;response to stimulus;signal transduction
0.264022	Q6P9X1;Q04753	Methylosome subunit pICln	Clns1a	1	Acetylation;Completeproteome;Cytoplasm;Nucleus;Phosphoprotein;Referenceproteome		biological regulation;cellular homeostasis;cellular process;establishment of localization;homeostatic process;ion transport;transport
0.465692	Q05175;Q91XV3	Brain acid soluble protein 1	Basp1	10	Calmodulin-binding;Cellmembrane;Cellprojection;Completeproteome;Directproteinsequencing;Lipoprotein;Membrane;Myristate;Phosphoprotein;Referenceproteome		biological regulation;cell differentiation;cellular process;developmental process
0.515017	Q08163;P40124;B1ARS0;P52481;Q9CYT6;D3YTR7	Adenylyl cyclase-associated protein 1	Cap1	19	Acetylation;Actin-binding;Cellmembrane;Completeproteome;Directproteinsequencing;Membrane;Phosphoprotein;Referenceproteome		anatomical structure morphogenesis;cell morphogenesis;cell motility;cellular component morphogenesis;cellular component movement;cellular component organization;cellular membrane organization;cellular process;cytoskeleton organization;developmental process;endocytosis;establishment of localization;locomotion;membrane invagination;membrane organization;organelle organization;transport;vesicle-medi…
0.38343	Q1RP74;Q9D1E6	Tubulin-folding cofactor B	Tbcb	7	3D-structure;Acetylation;Chaperone;Completeproteome;Cytoplasm;Cytoskeleton;Developmentalprotein;Differentiation;Microtubule;Neurogenesis;Phosphoprotein;Referenceproteome;Ublconjugation		anatomical structure development;cell differentiation;cellular process;developmental process
0.687691	Q32KJ5;Q8BFR4	N-acetylglucosamine-6-sulfatase	Gns	2	Calcium;Completeproteome;Glycoprotein;Hydrolase;Lysosome;Metal-binding;Referenceproteome;Signal		amine metabolic process;carbohydrate metabolic process;catabolic process;cellular metabolic process;cellular process;macromolecule metabolic process;metabolic process;nitrogen compound metabolic process;polysaccharide metabolic process;primary metabolic process;sulfur compound metabolic process
0.523473	Q9QXY4;Q3MID9	Opioid growth factor receptor	Ogfr	1	Completeproteome;Cytoplasm;Growthregulation;Nucleus;Phosphoprotein;Receptor;Referenceproteome;Repeat		biological regulation
0.542816	Q3MIE4;Q62465	Synaptic vesicle membrane protein VAT-1 homolog	Vat1	9	Acetylation;Completeproteome;Cytoplasm;Directproteinsequencing;Membrane;Mitochondrion;Mitochondrionoutermembrane;Oxidoreductase;Phosphoprotein;Referenceproteome		biological regulation;regulation of organelle organization
0.95756	Q496Z0;Q91WG4;Q91WG4-2	Elongator complex protein 2	Elp2	2	Alternativesplicing;Completeproteome;Cytoplasm;Nucleus;Referenceproteome;Repeat;Transcription;Transcriptionregulation;WDrepeat		biological regulation;biosynthetic process;cellular component assembly;cellular component organization;cellular macromolecular complex assembly;cellular metabolic process;cellular nitrogen compound metabolic process;cellular process;macromolecular complex assembly;macromolecule metabolic process;metabolic process;nitrogen compound metabolic process;nucleobase-containing compound metabolic process…
0.398315	Q497B0;Q9JHW2	Omega-amidase NIT2	Nit2	6	3D-structure;Completeproteome;Cytoplasm;Hydrolase;Referenceproteome		metabolic process;nitrogen compound metabolic process
0.79386	Q499Q4;Q9D0F9;A2CEK3;P38652	Phosphoglucomutase-1	Pgm1;Pgm2	12	Acetylation;Carbohydratemetabolism;Completeproteome;Cytoplasm;Glucosemetabolism;Isomerase;Magnesium;Metal-binding;Phosphoprotein;Referenceproteome		alcohol metabolic process;biological regulation;biosynthetic process;carbohydrate metabolic process;catabolic process;cellular homeostasis;cellular ion homeostasis;cellular metabolic process;cellular process;energy reserve metabolic process;generation of precursor metabolites and energy;homeostatic process;macromolecule metabolic process;metabolic process;polysaccharide metabolic process;primary …
0.533451	Q8R326;Q4KLH4;Q8R326-2;F7D909	Paraspeckle component 1	Pspc1	3	Activator;Alternativesplicing;Coiledcoil;Completeproteome;Cytoplasm;Nucleus;Phosphoprotein;Referenceproteome;Repeat;RNA-binding;Transcription;Transcriptionregulation		biological regulation;biosynthetic process;cellular metabolic process;cellular nitrogen compound metabolic process;cellular process;macromolecule metabolic process;metabolic process;nitrogen compound metabolic process;nucleobase-containing compound metabolic process;primary metabolic process;RNA metabolic process
1.05392	Q4KM35;O35955	Proteasome subunit beta type-10	Psmb10	5	3D-structure;Completeproteome;Cytoplasm;Hydrolase;Nucleus;Protease;Proteasome;Referenceproteome;Threonineprotease;Zymogen	immunoproteasome	anatomical structure morphogenesis;cell activation;cell morphogenesis;cell proliferation;cellular component morphogenesis;cellular component organization;cellular process;developmental process;immune system process;macromolecule metabolic process;metabolic process;primary metabolic process;protein metabolic process;proteolysis;proteolysis involved in cellular protein catabolic process
0.301069	Q4QQV4;Q61035;M0R7Q9;F1M9C9;Q99KK9;G5E823	Histidine--tRNA ligase, cytoplasmic	Hars	8	Acetylation;Aminoacyl-tRNAsynthetase;ATP-binding;Completeproteome;Ligase;Mitochondrion;Nucleotide-binding;Phosphoprotein;Proteinbiosynthesis;Referenceproteome;Transitpeptide		amine metabolic process;cellular amino acid metabolic process;cellular ketone metabolic process;cellular metabolic process;cellular nitrogen compound metabolic process;cellular process;macromolecule metabolic process;metabolic process;nitrogen compound metabolic process;nucleobase-containing compound metabolic process;organic acid metabolic process;primary metabolic process;RNA metabolic process;…
0.486919	Q5BJN5;Q8VEA4	Mitochondrial intermembrane space import and assembly protein 40	Chchd4	1	Completeproteome;Disulfidebond;Mitochondrion;Oxidoreductase;Proteintransport;Redox-activecenter;Referenceproteome;Translocation;Transport		cellular metabolic process;cellular process;establishment of localization;macromolecule metabolic process;metabolic process;primary metabolic process;protein folding;protein maturation;protein metabolic process;protein targeting;protein transport;transmembrane transport;transport
0.643671	Q5I0D7;Q11136;F1LR40;G3UXC5	Xaa-Pro dipeptidase	Pepd	5	Acetylation;Collagendegradation;Completeproteome;Dipeptidase;Hydrolase;Manganese;Metal-binding;Metalloprotease;Protease;Referenceproteome		cellular process;macromolecule metabolic process;metabolic process;multicellular organismal process;primary metabolic process;protein metabolic process;proteolysis
0.933511	Q5M819;Q99LS3;D3Z4T3;D3Z666	Phosphoserine phosphatase	Psph	4	Amino-acidbiosynthesis;Completeproteome;Hydrolase;Magnesium;Metal-binding;Phosphoprotein;Referenceproteome;Serinebiosynthesis		amine metabolic process;biosynthetic process;cellular amino acid metabolic process;cellular ketone metabolic process;cellular metabolic process;cellular nitrogen compound metabolic process;cellular process;metabolic process;nitrogen compound metabolic process;organic acid metabolic process;primary metabolic process;response to abiotic stimulus;response to chemical stimulus;response to endogenous …
0.579926	Q5PQW8;Q63663;Q9Z0E6;Q01514;E9Q2N7	Interferon-induced guanylate-binding protein 2	Gbp2	7	Antimicrobial;Antiviraldefense;Completeproteome;Cytoplasm;Golgiapparatus;GTP-binding;Immunity;Lipoprotein;Membrane;Methylation;Nucleotide-binding;Nucleus;Prenylation;Referenceproteome;Secreted		biological adhesion;catabolic process;cellular metabolic process;cellular nitrogen compound metabolic process;cellular process;heterocycle metabolic process;immune system process;interspecies interaction between organisms;metabolic process;multi-organism process;nitrogen compound metabolic process;nucleobase-containing compound catabolic process;nucleobase-containing compound metabolic process;nu…
0.525776	Q5RJR9;P19324;P29457	Serpin H1	Serpinh1	16	Chaperone;Completeproteome;Directproteinsequencing;Endoplasmicreticulum;Glycoprotein;Referenceproteome;Signal;Stressresponse	Sec61alpha-CollagenIV-Hsp47 complex	biological regulation;biosynthetic process;cellular component organization;cellular process;extracellular matrix organization;extracellular structure organization;macromolecule metabolic process;metabolic process;multicellular organismal process;primary metabolic process;protein maturation;protein metabolic process;response to stimulus;response to stress
0.55033	Q5SW88;E9PU16;Q5SW87;Q5SW86		Rab1	6	Completeproteome;GTP-binding;Nucleotide-binding;Referenceproteome		biological regulation;cellular process;establishment of localization;Golgi vesicle transport;protein transport;response to stimulus;signal transduction;transport;vesicle-mediated transport
0.398636	Q5U2N2;Q9JMA1;E9PYI8	Ubiquitin carboxyl-terminal hydrolase;Ubiquitin carboxyl-terminal hydrolase 14	Usp14	7	3D-structure;Acetylation;Cellmembrane;Completeproteome;Cytoplasm;Hydrolase;Membrane;Phosphoprotein;Protease;Proteasome;Referenceproteome;Thiolprotease;Ublconjugationpathway		biological regulation;catabolic process;cell communication;cell-cell signaling;cellular metabolic process;cellular process;macromolecule metabolic process;metabolic process;primary metabolic process;protein metabolic process;proteolysis;proteolysis involved in cellular protein catabolic process;signaling
0.967802	Q5U2U7	mRNA cap guanine-N7 methyltransferase	Rnmt	3	Completeproteome;Methyltransferase;mRNAcapping;mRNAprocessing;Nucleus;Phosphoprotein;Referenceproteome;RNA-binding;S-adenosyl-L-methionine;Transferase
0.41068	Q5U2Z3;Q78ZA7	Nucleosome assembly protein 1-like 4	Nap1l4	9	Acetylation;Completeproteome;Nucleus;Phosphoprotein;Referenceproteome		cellular component assembly;cellular component organization;cellular macromolecular complex assembly;cellular process;chromatin organization;chromosome organization;macromolecular complex assembly;organelle organization
0.183595	Q5U300;Q02053;P31254	Ubiquitin-like modifier-activating enzyme 1	Uba1	36	3D-structure;Acetylation;ATP-binding;Completeproteome;Directproteinsequencing;Ligase;Nucleotide-binding;Phosphoprotein;Referenceproteome;Repeat;Ublconjugation;Ublconjugationpathway		cellular metabolic process;cellular process;macromolecule metabolic process;macromolecule modification;metabolic process;primary metabolic process;protein metabolic process;protein modification by small protein conjugation or removal;protein modification process
0.803605	Q5U3Z7;Q9CZN7	Serine hydroxymethyltransferase	Shmt2	3	Completeproteome;Methyltransferase;One-carbonmetabolism;Pyridoxalphosphate;Referenceproteome;Transferase		amine metabolic process;biological regulation;biosynthetic process;cellular amino acid metabolic process;cellular aromatic compound metabolic process;cellular component assembly;cellular component organization;cellular ketone metabolic process;cellular metabolic process;cellular nitrogen compound metabolic process;cellular process;cofactor metabolic process;heterocycle metabolic process;macromole…
0.519774	Q5XFW8;Q9D1M0	Protein SEC13 homolog	Sec13	4	Acetylation;Completeproteome;Cytoplasmicvesicle;Endoplasmicreticulum;ER-Golgitransport;Membrane;mRNAtransport;Nuclearporecomplex;Nucleus;Phosphoprotein;Proteintransport;Referenceproteome;Repeat;Translocation;Transport;WDrepeat		cellular process;establishment of localization;Golgi vesicle transport;nucleobase-containing compound transport;protein transport;transport;vesicle-mediated transport
0.587822	Q5XFX0;Q9WVA4	Transgelin-2	Tagln2	10	Acetylation;Completeproteome;Directproteinsequencing;Phosphoprotein;Referenceproteome		anatomical structure development;developmental process
0.921411	Q5XHZ0;Q9CQN1	Heat shock protein 75 kDa, mitochondrial	Trap1	4	Acetylation;ATP-binding;Chaperone;Completeproteome;Directproteinsequencing;Mitochondrion;Nucleotide-binding;Phosphoprotein;Referenceproteome;Transitpeptide		cellular metabolic process;cellular process;macromolecule metabolic process;metabolic process;primary metabolic process;protein folding;protein metabolic process;response to chemical stimulus;response to oxidative stress;response to stimulus;response to stress
0.667627	Q5XI22;F1LS48;Q8CAY6;G3XA25;D3ZKB6;Q80X81;F2Z459	Acetyl-CoA acetyltransferase, cytosolic	Acat2;Acat3	7	Acetylation;Acyltransferase;Completeproteome;Cytoplasm;Directproteinsequencing;Referenceproteome;Transferase		anatomical structure development;catabolic process;cell communication;cellular ketone body metabolic process;cellular metabolic process;cellular process;developmental process;metabolic process;response to chemical stimulus;response to external stimulus;response to extracellular stimulus;response to stimulus;small molecule metabolic process
1.2313	Q60900;Q76IJ9;Q60900-2	ELAV-like protein 3	Elavl3	4	3D-structure;Alternativesplicing;Completeproteome;Developmentalprotein;Differentiation;Neurogenesis;Referenceproteome;Repeat;RNA-binding		anatomical structure development;cell differentiation;cellular process;developmental process
0.800966	Q60932;Q60932-2;Q9Z2L0;F2Z471;D3Z9A9;F1M2D3;F1LU57;F1LU13	Voltage-dependent anion-selective channel protein 1	Vdac1	14	3D-structure;Acetylation;Alternativesplicing;Apoptosis;Cellmembrane;Completeproteome;Directproteinsequencing;Iontransport;Membrane;Mitochondrion;Mitochondrionoutermembrane;NAD;Nucleotide-binding;Phosphoprotein;Porin;Referenceproteome;Transmembrane;Transmembranebetastrand;Transport		behavior;cell communication;cell death;cell-cell signaling;cellular process;death;establishment of localization;ion transport;multicellular organismal process;neurological system process;response to stimulus;response to stress;signaling;transmembrane transport;transport
1.77912	Q61033;Q61029;Q62733;Q61029-3;Q61029-2;Q61029-4;Q61033-2;R9PXU0	Lamina-associated polypeptide 2, isoforms alpha/zeta;Lamina-associated polypeptide 2, isoforms beta/delta/epsilon/gamma;Lamina-associated polypeptide 2, isoform beta	Tmpo	4	3D-structure;Acetylation;Alternativesplicing;Chromosome;Coiledcoil;Completeproteome;Directproteinsequencing;DNA-binding;Membrane;Nucleus;Phosphoprotein;Referenceproteome;Signal-anchor;Transmembrane;Transmembranehelix		biological regulation;cellular component organization;cellular membrane organization;cellular process;membrane organization
1.01985	Q62651;O35459;F7B227	Delta(3,5)-Delta(2,4)-dienoyl-CoA isomerase, mitochondrial	Ech1	7	3D-structure;Acetylation;Completeproteome;Directproteinsequencing;Fattyacidmetabolism;Isomerase;Lipidmetabolism;Metal-binding;Mitochondrion;Peroxisome;Referenceproteome;Transitpeptide;Zinc;Zinc-finger		catabolic process;cellular ketone metabolic process;cellular lipid metabolic process;cellular metabolic process;cellular process;lipid metabolic process;metabolic process;organic acid metabolic process;primary metabolic process;small molecule metabolic process
0.666066	Q62658;P26883;F6X9I3	Peptidyl-prolyl cis-trans isomerase FKBP1A	Fkbp1a	5	Completeproteome;Cytoplasm;Isomerase;Phosphoprotein;Referenceproteome;Rotamase	FKBP12-FK506 complex;M1 mAChR-TRPC6-multiprotein complex	anatomical structure formation involved in morphogenesis;anatomical structure morphogenesis;biological regulation;cell activation;cell proliferation;cellular homeostasis;cellular ion homeostasis;cellular metabolic process;cellular process;developmental process;establishment of localization;homeostatic process;immune system process;ion transport;macromolecule metabolic process;metabolic process;mu…
0.914048	Q62669		MGC72973	1	Completeproteome;Heme;Iron;Metal-binding;Oxygentransport;Referenceproteome;Transport
0.138374	Q62952-2;E9PWE8;Q62952;Q62188;Q3TT92;D3YUS0;D3Z567	Dihydropyrimidinase-related protein 3	Dpysl3	30	Alternativesplicing;Cellprojection;Completeproteome;Cytoplasm;Directproteinsequencing;Phosphoprotein;Referenceproteome		anatomical structure development;biological regulation;catabolic process;cell development;cellular aromatic compound metabolic process;cellular component assembly;cellular component organization;cellular metabolic process;cellular nitrogen compound metabolic process;cellular process;cytoskeleton organization;developmental process;heterocycle metabolic process;macromolecular complex assembly;metab…
0.70703	Q63081;Q922R8;Q3TML0	Protein disulfide-isomerase A6	Pdia6	13	3D-structure;Calcium;Cellmembrane;Chaperone;Completeproteome;Directproteinsequencing;Disulfidebond;Endoplasmicreticulum;Isomerase;Membrane;Phosphoprotein;Redox-activecenter;Referenceproteome;Repeat;Signal		biological adhesion;biological regulation;cell adhesion;cellular homeostasis;cellular process;glycerol ether metabolic process;homeostatic process;metabolic process;small molecule metabolic process
0.970914	Q63083;Q02819;D3Z7D7;H3BK79;D3Z1N1	Nucleobindin-1	Nucb1	5	Calcium;Coiledcoil;Completeproteome;Cytoplasm;Directproteinsequencing;DNA-binding;Golgiapparatus;Membrane;Metal-binding;Phosphoprotein;Referenceproteome;Repeat;Signal
0.713144	Q63610;P21107-2;D3Z2H9;E9Q5J9;Q8K0Z5;M0R4A2	Tropomyosin alpha-3 chain	Tpm3;Tpm3-rs7	11	Acetylation;Actin-binding;Alternativesplicing;Coiledcoil;Completeproteome;Cytoplasm;Cytoskeleton;Directproteinsequencing;Muscleprotein;Referenceproteome		anatomical structure development;biological regulation;cellular component movement;cellular component organization;cellular process;developmental process;regulation of organelle organization;response to stimulus;response to stress
0.871308	Q64057	Alpha-aminoadipic semialdehyde dehydrogenase	Aldh7a1	8	Completeproteome;Cytoplasm;Directproteinsequencing;Mitochondrion;NAD;Nucleus;Oxidoreductase;Referenceproteome;Transitpeptide		alcohol metabolic process;amine metabolic process;biosynthetic process;cellular amino acid metabolic process;cellular ketone metabolic process;cellular metabolic process;cellular nitrogen compound metabolic process;cellular process;metabolic process;nitrogen compound metabolic process;organic acid metabolic process;primary metabolic process;small molecule metabolic process
0.356092	Q64303;Q8CIN4;O88643;G5E884;P35465	Serine/threonine-protein kinase PAK 2;PAK-2p27;PAK-2p34	Pak2	7	3D-structure;Acetylation;Allostericenzyme;Apoptosis;ATP-binding;Celljunction;Cellmembrane;Completeproteome;Cytoplasm;Directproteinsequencing;Exocytosis;Growthregulation;Kinase;Lipoprotein;Membrane;Nucleotide-binding;Nucleus;Phosphoprotein;Referenceproteome;Serine/threonine-proteinkinase;Transferase;Ublconjugation		anatomical structure development;anatomical structure morphogenesis;biological regulation;cell death;cellular component morphogenesis;cellular component organization;cellular localization;cellular membrane organization;cellular metabolic process;cellular process;cytoskeleton organization;death;developmental process;establishment of localization;exocytosis;localization;macromolecule metabolic proc…
0.685658	Q64361;P70202	Latexin	Lxn	5	3D-structure;Completeproteome;Cytoplasm;Directproteinsequencing;Heparin-binding;Inflammatoryresponse;Metalloenzymeinhibitor;Metalloproteaseinhibitor;Proteaseinhibitor;Referenceproteome;Repeat		detection of stimulus;response to abiotic stimulus;response to external stimulus;response to stimulus;response to stress
0.612447	Q64505	Cholesterol 7-alpha-monooxygenase	Cyp7a1	1	Cholesterolmetabolism;Completeproteome;Endoplasmicreticulum;Heme;Iron;Lipidmetabolism;Membrane;Metal-binding;Microsome;Monooxygenase;NADP;Oxidoreductase;Referenceproteome;Steroidmetabolism;Sterolmetabolism		alcohol metabolic process;biological regulation;biosynthetic process;catabolic process;cellular homeostasis;cellular ketone metabolic process;cellular metabolic process;cellular process;homeostatic process;lipid metabolic process;metabolic process;organic acid metabolic process;primary metabolic process;response to chemical stimulus;response to stimulus;small molecule metabolic process
0.748587	Q8K0T0;Q64548;M0R608	Reticulon-1	Rtn1	3	Alternativesplicing;Completeproteome;Directproteinsequencing;Endoplasmicreticulum;Membrane;Phosphoprotein;Referenceproteome;Transmembrane;Transmembranehelix	SNARE complex (Stx1a,1b,7,13, Rtn1, Vamp2)	cell differentiation;cellular process;developmental process
0.33395	Q64674;Q99MI5	Spermidine synthase	Srm	5	Completeproteome;Referenceproteome;Spermidinebiosynthesis;Transferase		amine metabolic process;biosynthetic process;cellular metabolic process;cellular nitrogen compound metabolic process;cellular process;metabolic process;nitrogen compound metabolic process
0.714274	Q66H20-2;Q91Z31-2;Q66H20;Q91Z31	Polypyrimidine tract-binding protein 2	Ptbp2	7	Alternativesplicing;Completeproteome;mRNAprocessing;mRNAsplicing;Nucleus;Phosphoprotein;Referenceproteome;Repeat;RNA-binding	DCS complex (Ptbp1, Ptbp2, Hnrph1, Hnrpf)	biological regulation;cellular component assembly;cellular component organization;cellular macromolecular complex assembly;cellular process;macromolecular complex assembly;ribonucleoprotein complex assembly
0.294834	Q66HA8;Q61699;Q61699-2;E9Q0U7;D3Z3I9;D3Z027	Heat shock protein 105 kDa	Hsph1	14	Alternativesplicing;ATP-binding;Completeproteome;Cytoplasm;Directproteinsequencing;Nucleotide-binding;Nucleus;Phosphoprotein;Referenceproteome;Stressresponse	Hsp110-Hsc70-Hsp25 complex	biological regulation;cellular metabolic process;cellular process;macromolecule metabolic process;metabolic process;primary metabolic process;protein folding;protein metabolic process;regulation of organelle organization;response to chemical stimulus;response to stimulus;response to stress
0.623834	Q66HD0;P08113;Q66HD0-2;F7C312	Endoplasmin	Hsp90b1	29	Alternativesplicing;ATP-binding;Calcium;Chaperone;Completeproteome;Directproteinsequencing;Disulfidebond;Endoplasmicreticulum;Glycoprotein;Nucleotide-binding;Phosphoprotein;Referenceproteome;Signal	(ER)-localized multiprotein complex, Ig heavy chains associated;(ER)-localized multiprotein complex, in absence of Ig heavy chains	biological regulation;catabolic process;cellular component assembly;cellular component organization;cellular metabolic process;cellular process;cytoskeleton organization;macromolecule metabolic process;metabolic process;organelle organization;primary metabolic process;protein folding;protein metabolic process;proteolysis;proteolysis involved in cellular protein catabolic process;response to chemi…
1.04802	Q66HF1;Q91VD9	NADH-ubiquinone oxidoreductase 75 kDa subunit, mitochondrial	Ndufs1	16	2Fe-2S;4Fe-4S;Acetylation;Completeproteome;Directproteinsequencing;Electrontransport;Iron;Iron-sulfur;Membrane;Metal-binding;Mitochondrion;Mitochondrioninnermembrane;NAD;Oxidoreductase;Referenceproteome;Respiratorychain;Transitpeptide;Transport;Ubiquinone	Respiratory chain complex I, mitochondrial	biological regulation;cell death;cellular homeostasis;cellular ion homeostasis;cellular metabolic process;cellular nitrogen compound metabolic process;cellular process;cellular respiration;death;generation of precursor metabolites and energy;heterocycle metabolic process;homeostatic process;metabolic process;nitrogen compound metabolic process;nucleobase-containing compound metabolic process;nucl…
0.183514	Q68FQ0;P80316;E0CZA1	T-complex protein 1 subunit epsilon	Cct5	19	Acetylation;ATP-binding;Chaperone;Completeproteome;Cytoplasm;Cytoskeleton;Directproteinsequencing;Nucleotide-binding;Phosphoprotein;Referenceproteome	CCT complex (chaperonin containing TCP1 complex);CCT complex (chaperonin containing TCP1 complex), testis specific;CCT micro-complex	cell recognition;cellular metabolic process;cellular process;macromolecule metabolic process;metabolic process;multi-organism process;primary metabolic process;protein folding;protein metabolic process;response to biotic stimulus;response to stimulus
0.659232	Q68FR9-2;Q68FR9;P57776-3;P57776;Q80T06;E9QN08;F6ZFU0;Q91VK2;P57776-2;D3YY68;D3YZT9;D3YUQ9;D3Z7N2	Elongation factor 1-delta	Eef1d	11	Acetylation;Alternativesplicing;Completeproteome;Directproteinsequencing;DNA-binding;Elongationfactor;Nucleus;Phosphoprotein;Proteinbiosynthesis;Referenceproteome;Transcription;Transcriptionregulation		biological regulation;biosynthetic process;cellular metabolic process;cellular nitrogen compound metabolic process;cellular process;macromolecule metabolic process;metabolic process;nitrogen compound metabolic process;nucleobase-containing compound metabolic process;primary metabolic process;RNA metabolic process
0.563554	Q68FY0;Q9CZ13	Cytochrome b-c1 complex subunit 1, mitochondrial	Uqcrc1	9	Acetylation;Completeproteome;Directproteinsequencing;Electrontransport;Membrane;Mitochondrion;Mitochondrioninnermembrane;Referenceproteome;Respiratorychain;Transitpeptide;Transport	Cytochrome bc1-complex (EC 1.10.2.2), mitochondrial	cellular metabolic process;cellular process;generation of precursor metabolites and energy;metabolic process;response to chemical stimulus;response to stimulus
0.355498	Q8VCV2;Q6AYR2;Q9QYF9	Protein NDRG3	Ndrg3	2	Completeproteome;Phosphoprotein;Referenceproteome
0.896407	Q6AYS3		Ctsa	3	Completeproteome;Referenceproteome		macromolecule metabolic process;metabolic process;primary metabolic process;protein metabolic process;proteolysis
0.858461	Q6IMX7	Hsp70-binding protein 1	Hspbp1	1	Completeproteome;Phosphoprotein;Referenceproteome;Repeat		biological regulation;regulation of protein modification process
0.60112	Q6IRJ7;Q07076	Annexin;Annexin A7	Anxa7	3	Acetylation;Annexin;Calcium;Calcium/phospholipid-binding;Completeproteome;Referenceproteome;Repeat		behavior;behavioral interaction between organisms;biological regulation;cell proliferation;cellular component organization;cellular homeostasis;cellular ion homeostasis;cellular membrane organization;cellular process;homeostatic process;membrane fusion;membrane organization;multicellular organismal process;multi-organism process;regulation of body fluid levels;response to abiotic stimulus;respons…
0.411008	Q6MG60;Q99LD8;O08972;G3UZR0;O08557;Q9CWS0;D3YU15	N(G),N(G)-dimethylarginine dimethylaminohydrolase 2	Ddah2	8	Acetylation;Completeproteome;Cytoplasm;Directproteinsequencing;Hydrolase;Metal-binding;Mitochondrion;Referenceproteome;Zinc		amine metabolic process;biological regulation;biosynthetic process;catabolic process;cellular amino acid metabolic process;cellular ketone metabolic process;cellular metabolic process;cellular nitrogen compound metabolic process;cellular process;macromolecule metabolic process;macromolecule modification;metabolic process;nitrogen compound metabolic process;organic acid metabolic process;primary m…
0.891334	Q6P6R2;O08749;M0R6F5	Dihydrolipoyl dehydrogenase, mitochondrial	Dld	7	Acetylation;Completeproteome;Directproteinsequencing;Disulfidebond;FAD;Flavoprotein;Mitochondrion;NAD;Oxidoreductase;Phosphoprotein;Redox-activecenter;Referenceproteome;Transitpeptide		aging;anatomical structure morphogenesis;biological regulation;biosynthetic process;cell maturation;cellular amide metabolic process;cellular homeostasis;cellular ion homeostasis;cellular ketone metabolic process;cellular lipid metabolic process;cellular metabolic process;cellular nitrogen compound metabolic process;cellular process;cofactor metabolic process;developmental maturation;developmenta…
0.857294	Q6P6V0;P06745;CON__Q3ZBD7;F6SAC3	Glucose-6-phosphate isomerase	Gpi	14	3D-structure;Acetylation;Angiogenesis;Completeproteome;Cytokine;Cytoplasm;Directproteinsequencing;Gluconeogenesis;Glycolysis;Growthfactor;Isomerase;Phosphoprotein;Referenceproteome;Secreted;Ublconjugation		alcohol metabolic process;anatomical structure formation involved in morphogenesis;behavior;biological regulation;biosynthetic process;carbohydrate metabolic process;catabolic process;cellular aldehyde metabolic process;cellular metabolic process;cellular process;developmental process;generation of precursor metabolites and energy;metabolic process;multicellular organismal process;neurological sy…
0.830322	Q6P9V7;Q63797;P97371;G3UXZ5;G3X9K9;G3UXY0;G3UWN9;F1M0Q8	Proteasome activator complex subunit 1	Psme1	11	Completeproteome;Proteasome;Referenceproteome		immune system process
0.467692	Q6PCT9;Q99JI4	26S proteasome non-ATPase regulatory subunit 6	Psmd6	9	Completeproteome;Proteasome;Referenceproteome
0.56572	Q6WVG3	BTB/POZ domain-containing protein KCTD12	Kctd12	6	Celljunction;Cellmembrane;Completeproteome;Membrane;Phosphoprotein;Postsynapticcellmembrane;Referenceproteome;Synapse		biological regulation;cellular component assembly;cellular component organization;macromolecular complex assembly;protein complex assembly
1.11825	Q794F9	4F2 cell-surface antigen heavy chain	Slc3a2	3	Amino-acidtransport;Cellmembrane;Completeproteome;Disulfidebond;Glycoprotein;Isopeptidebond;Membrane;Phosphoprotein;Referenceproteome;Signal-anchor;Transmembrane;Transmembranehelix;Transport;Ublconjugation		amine transport;amino acid transport;carbohydrate metabolic process;establishment of localization;metabolic process;organic acid transport;primary metabolic process;transport
0.944197	Q9QZH3;Q7TP89	Peptidyl-prolyl cis-trans isomerase E;Peptidyl-prolyl cis-trans isomerase	Ppie	1	Completeproteome;Isomerase;mRNAprocessing;mRNAsplicing;Nucleus;Referenceproteome;RNA-binding;Rotamase;Spliceosome		cellular metabolic process;cellular nitrogen compound metabolic process;cellular process;macromolecule metabolic process;macromolecule modification;metabolic process;mRNA metabolic process;mRNA processing;nitrogen compound metabolic process;nucleobase-containing compound metabolic process;peptidyl-amino acid modification;primary metabolic process;protein folding;protein metabolic process;protein …
0.352341	Q8BVE3	V-type proton ATPase subunit H	Atp6v1h	1	Completeproteome;Directproteinsequencing;Hydrogeniontransport;Iontransport;Phosphoprotein;Referenceproteome;Transport		cellular component organization;cellular membrane organization;cellular process;endocytosis;establishment of localization;hydrogen transport;ion transport;membrane invagination;membrane organization;transmembrane transport;transport;vesicle-mediated transport
2.58246	Q8K0E8;P14480-2;P14480	Fibrinogen beta chain;Fibrinopeptide B;Fibrinogen beta chain	Fgb	6	Alternativesplicing;Bloodcoagulation;Coiledcoil;Completeproteome;Directproteinsequencing;Disulfidebond;Glycoprotein;Hemostasis;Referenceproteome;Secreted;Signal		biological regulation;cell activation;cellular component assembly;cellular component organization;cellular macromolecular complex assembly;cellular process;macromolecular complex assembly;protein complex assembly;protein polymerization;response to chemical stimulus;response to endogenous stimulus;response to stimulus;response to stress;signal transduction
0.685377	Q8R317;Q8R317-2	Ubiquilin-1	Ubqln1	1	Acetylation;Alternativesplicing;Completeproteome;Cytoplasm;Directproteinsequencing;Nucleus;Proteasome;Referenceproteome		biological regulation;cell death;cellular process;death;regulation of protein modification process;response to chemical stimulus;response to stimulus;response to stress
0.563879	Q8R5H1;Q8R5H1-2;Q8R5H1-5;Q9R085;Q8R5H1-3;Q8R5H1-4	Ubiquitin carboxyl-terminal hydrolase 15;Ubiquitin carboxyl-terminal hydrolase	Usp15	2	Acetylation;Alternativesplicing;Completeproteome;Cytoplasm;Hydrolase;Nucleus;Phosphoprotein;Protease;Referenceproteome;Thiolprotease;Ublconjugation;Ublconjugationpathway		biological regulation;catabolic process;cellular metabolic process;cellular process;macromolecule metabolic process;macromolecule modification;metabolic process;phosphorus metabolic process;primary metabolic process;protein metabolic process;protein modification by small protein conjugation or removal;protein modification process;protein phosphorylation;proteolysis;proteolysis involved in cellula…
2.05967	Q8VCM7;P02680;P02680-2	Fibrinogen gamma chain	Fgg	5	Alternativesplicing;Bloodcoagulation;Calcium;Coiledcoil;Completeproteome;Directproteinsequencing;Disulfidebond;Glycoprotein;Hemostasis;Isopeptidebond;Metal-binding;Referenceproteome;Secreted;Signal		biological regulation;cell activation;cellular component assembly;cellular component organization;cellular macromolecular complex assembly;cellular process;macromolecular complex assembly;protein complex assembly;protein polymerization;response to chemical stimulus;response to stimulus;response to stress;signal transduction
0.452248	Q8VHK7;F1LPC7;P51859;E0CXA0;E0CYW7	Hepatoma-derived growth factor	Hdgf	4	3D-structure;Acetylation;Completeproteome;Cytoplasm;Directproteinsequencing;DNA-binding;Growthfactor;Heparin-binding;Isopeptidebond;Nucleotide-binding;Nucleus;Phosphoprotein;Referenceproteome;Repressor;Transcription;Transcriptionregulation;Ublconjugation		biological regulation;biosynthetic process;cellular localization;cellular metabolic process;cellular nitrogen compound metabolic process;cellular process;localization;macromolecule metabolic process;metabolic process;nitrogen compound metabolic process;nucleobase-containing compound metabolic process;primary metabolic process;RNA metabolic process
0.957725	Q9EQQ9-3;Q8VIJ5;Q9EQQ9;D3ZFC2;Q8VIJ5-3;D3ZZE2;Q8VIJ5-2;Q9EQQ9-2	Bifunctional protein NCOAT;Beta-hexosaminidase;Histone acetyltransferase;Bifunctional protein NCOAT;Protein O-GlcNAcase;Histone acetyltransferase	Mgea5	5	Acyltransferase;Alternativesplicing;Completeproteome;Cytoplasm;Directproteinsequencing;Disulfidebond;Glycosidase;Hydrolase;Multifunctionalenzyme;Nucleus;Phosphoprotein;Referenceproteome;Transferase		aging;alcohol metabolic process;biological regulation;carbohydrate metabolic process;cell death;cellular metabolic process;cellular nitrogen compound metabolic process;cellular process;death;developmental process;establishment of localization;heterocycle metabolic process;metabolic process;nitrogen compound metabolic process;nucleobase-containing compound metabolic process;nucleobase-containing s…
2.29177	Q920J4;Q8CDN6	Thioredoxin-like protein 1	Txnl1	5	Completeproteome;Cytoplasm;Directproteinsequencing;Disulfidebond;Electrontransport;Nucleus;Phosphoprotein;Proteasome;Redox-activecenter;Referenceproteome;Transport		biological regulation;cellular homeostasis;cellular metabolic process;cellular process;generation of precursor metabolites and energy;glycerol ether metabolic process;homeostatic process;metabolic process;small molecule metabolic process
0.699258	Q93092	Transaldolase	Taldo1	9	3D-structure;Acetylation;Completeproteome;Cytoplasm;Directproteinsequencing;Pentoseshunt;Phosphoprotein;Referenceproteome;Transferase		alcohol metabolic process;carbohydrate metabolic process;catabolic process;cellular metabolic process;cellular nitrogen compound metabolic process;cellular process;cofactor metabolic process;heterocycle metabolic process;metabolic process;nitrogen compound metabolic process;nucleobase-containing compound metabolic process;nucleobase-containing small molecule metabolic process;nucleotide metabolic…
0.743584	Q99ML5;Q9CQF9;F7CIP8;D3Z275	Prenylcysteine oxidase	Pcyox1	8	Completeproteome;Directproteinsequencing;FAD;Glycoprotein;Isopeptidebond;Lysosome;Oxidoreductase;Referenceproteome;Signal;Ublconjugation		amine metabolic process;catabolic process;cellular amino acid metabolic process;cellular ketone metabolic process;cellular metabolic process;cellular nitrogen compound metabolic process;cellular process;macromolecule metabolic process;metabolic process;nitrogen compound metabolic process;organic acid metabolic process;primary metabolic process;protein metabolic process;proteolysis;proteolysis inv…
0.8519	Q9D2M8;Q7M767;A6X925;Q9D2M8-2;B2KF55;B7ZBY6;D3Z6R2	Ubiquitin-conjugating enzyme E2 variant 2	Ube2v2	8	Alternativesplicing;Completeproteome;Directproteinsequencing;Referenceproteome;Ublconjugationpathway		biological regulation;catabolic process;cellular metabolic process;cellular nitrogen compound metabolic process;cellular process;DNA metabolic process;DNA repair;macromolecule metabolic process;metabolic process;nitrogen compound metabolic process;nucleobase-containing compound metabolic process;primary metabolic process;regulation of DNA metabolic process;response to DNA damage stimulus;response…
0.377634	Q9EPH2;P28667	MARCKS-related protein	Marcksl1	7	Actin-binding;Calmodulin-binding;Cellmembrane;Completeproteome;Cytoplasm;Lipoprotein;Membrane;Myristate;Phosphoprotein;Referenceproteome		biological regulation;cellular process;establishment of localization;transport;vesicle-mediated transport
0.756008	Q9ER34;Q99KI0	Aconitate hydratase, mitochondrial	Aco2	20	4Fe-4S;Acetylation;Completeproteome;Directproteinsequencing;Iron;Iron-sulfur;Isopeptidebond;Lyase;Metal-binding;Mitochondrion;Phosphoprotein;Pyrrolidonecarboxylicacid;Referenceproteome;Transitpeptide;Tricarboxylicacidcycle;Ublconjugation		catabolic process;cellular ketone metabolic process;cellular metabolic process;cellular process;cofactor metabolic process;metabolic process;organic acid metabolic process;small molecule metabolic process
0.843301	Q9JI92;O08992;Q3TMX0;H3BLG5;A2AKJ6;A2AKJ9	Syntenin-1	Sdcbp	2	Acetylation;Completeproteome;Membrane;Phosphoprotein;Referenceproteome;Repeat		biological regulation;cellular process;response to stimulus;signal transduction
0.776922	Q9QVC8;P30416;F6S2D5;D6RDE2;F7CAT1	Peptidyl-prolyl cis-trans isomerase FKBP4;Peptidyl-prolyl cis-trans isomerase FKBP4, N-terminally processed	Fkbp4	7	Acetylation;Chaperone;Completeproteome;Cytoplasm;Cytoskeleton;Directproteinsequencing;Isomerase;Microtubule;Mitochondrion;Nucleus;Phosphoprotein;Referenceproteome;Repeat;Rotamase;TPRrepeat		anatomical structure development;biological regulation;cellular component assembly;cellular component organization;cellular macromolecular complex assembly;cellular metabolic process;cellular process;developmental process;establishment of localization;ion transport;localization;macromolecular complex assembly;macromolecule metabolic process;metabolic process;primary metabolic process;protein comp…
1.08738	Q9QXS6;Q9QXS6-3;Q9QXS6-2;F7CPL2	Drebrin	Dbn1	1	Acetylation;Actin-binding;Alternativesplicing;Completeproteome;Cytoplasm;Developmentalprotein;Differentiation;Directproteinsequencing;Neurogenesis;Phosphoprotein;Referenceproteome		anatomical structure development;biological regulation;cell communication;cell differentiation;cell proliferation;cellular component organization;cellular process;cytoskeleton organization;developmental process;organelle organization
0.902673	Q9WU78-3;Q9QZA2;Q9WU78;Q9WU78-2	Programmed cell death 6-interacting protein	Pdcd6ip	3	Acetylation;Alternativesplicing;Apoptosis;Cellcycle;Celldivision;Completeproteome;Cytoplasm;Cytoskeleton;Phosphoprotein;Proteintransport;Referenceproteome;Transport		cell cycle;cell death;cell division;cellular process;death;establishment of localization;protein transport;transport
1.23793	Q9R066;Q9R066-2;P97792;P97792-2	Coxsackievirus and adenovirus receptor homolog	Cxadr	6	3D-structure;Alternativesplicing;Celladhesion;Celljunction;Cellmembrane;Completeproteome;Disulfidebond;Glycoprotein;Immunoglobulindomain;Lipoprotein;Membrane;Palmitate;Phosphoprotein;Receptor;Referenceproteome;Repeat;Secreted;Signal;Tightjunction;Transmembrane;Transmembranehelix	Car-Jam3 complex;Car-Lnx2 complex	anatomical structure development;biological adhesion;biological regulation;cell adhesion;cell development;cell junction organization;cell motility;cellular component movement;cellular component organization;cellular process;cytoskeleton organization;developmental process;establishment of localization;homeostatic process;immune system process;locomotion;mitochondrion organization;multi-organism pr…
1.7866	Q9WV97;Q9WV98	Mitochondrial import inner membrane translocase subunit Tim9	Timm9	2	Chaperone;Completeproteome;Directproteinsequencing;Disulfidebond;Membrane;Metal-binding;Mitochondrion;Mitochondrioninnermembrane;Proteintransport;Referenceproteome;Translocation;Transport;Zinc		cellular component organization;cellular membrane organization;cellular process;establishment of localization;membrane organization;mitochondrion organization;organelle organization;protein targeting;protein transport;transport
0.93962	Q9Z0V5;O08807;B1AZS9	Peroxiredoxin-4	Prdx4	4	Antioxidant;Completeproteome;Cytoplasm;Directproteinsequencing;Disulfidebond;Oxidoreductase;Peroxidase;Redox-activecenter;Referenceproteome;Secreted;Signal		cellular metabolic process;cellular process;metabolic process
0.796786	F6VQH5;Q9Z130;Q3SWU3	Heterogeneous nuclear ribonucleoprotein D-like	Hnrpdl	6	Acetylation;Activator;Completeproteome;Cytoplasm;Directproteinsequencing;DNA-binding;Methylation;Nucleus;Phosphoprotein;Referenceproteome;Repeat;Repressor;RNA-binding;Transcription;Transcriptionregulation		biological regulation;biosynthetic process;cellular metabolic process;cellular nitrogen compound metabolic process;cellular process;macromolecule metabolic process;metabolic process;mRNA metabolic process;nitrogen compound metabolic process;nucleobase-containing compound metabolic process;primary metabolic process;RNA metabolic process
	O35600;D4AB29	Retinal-specific ATP-binding cassette transporter	Abca4	1	ATP-binding;Completeproteome;Disulfidebond;Glycoprotein;Membrane;Nucleotide-binding;Referenceproteome;Repeat;Sensorytransduction;Transmembrane;Transmembranehelix;Transport;Vision		catabolic process;cellular component organization;cellular metabolic process;cellular nitrogen compound metabolic process;cellular process;establishment of localization;heterocycle metabolic process;lipid transport;metabolic process;nitrogen compound metabolic process;nucleobase-containing compound catabolic process;nucleobase-containing compound metabolic process;nucleobase-containing small mole…
	Q63120	Canalicular multispecific organic anion transporter 1	Abcc2	1	ATP-binding;Completeproteome;Glycoprotein;Membrane;Nucleotide-binding;Phosphoprotein;Referenceproteome;Repeat;Transmembrane;Transmembranehelix;Transport		amine transport;amino acid transport;biological regulation;catabolic process;cellular homeostasis;cellular ion homeostasis;cellular metabolic process;cellular nitrogen compound metabolic process;cellular process;drug transport;establishment of localization;heterocycle metabolic process;homeostatic process;hormone transport;lipid transport;metabolic process;nitrogen compound metabolic process;nucl…
	B1WC61	Acad9 protein	Acad9	1	Completeproteome;FAD;Flavoprotein;Oxidoreductase;Referenceproteome
	Q499N5	Acyl-CoA synthetase family member 2, mitochondrial	Acsf2	2	ATP-binding;Completeproteome;Fattyacidmetabolism;Ligase;Lipidmetabolism;Mitochondrion;Nucleotide-binding;Referenceproteome;Transitpeptide		cellular ketone metabolic process;cellular lipid metabolic process;cellular metabolic process;cellular process;lipid metabolic process;metabolic process;organic acid metabolic process;primary metabolic process;small molecule metabolic process
	P68134;P68136	Actin, alpha skeletal muscle	Acta1	1	3D-structure;Acetylation;ATP-binding;Completeproteome;Cytoplasm;Cytoskeleton;Methylation;Muscleprotein;Nucleotide-binding;Oxidation;Phosphoprotein;Referenceproteome		anatomical structure development;cell development;cell growth;cellular component organization;cellular process;cytoskeleton organization;developmental process;growth;multicellular organismal process;muscle adaptation;organelle organization;response to abiotic stimulus;response to chemical stimulus;response to endogenous stimulus;response to external stimulus;response to extracellular stimulus;res…
	E9Q2W9;D3Z761	Alpha-actinin-4	Actn4	1	Actin-binding;Completeproteome;Referenceproteome;Repeat		biological regulation;cellular component assembly;cellular component organization;cellular process;cytoskeleton organization;organelle organization;response to chemical stimulus;response to stimulus;response to stress
	P29410;Q9WTP6;P29410-2;Q9WTP6-2;F7BP55	Adenylate kinase 2, mitochondrial	Ak2	2	Acetylation;Alternativesplicing;ATP-binding;Completeproteome;Directproteinsequencing;Disulfidebond;Kinase;Mitochondrion;Nucleotide-binding;Referenceproteome;Transferase		anatomical structure development;biosynthetic process;cellular aromatic compound metabolic process;cellular metabolic process;cellular nitrogen compound metabolic process;cellular process;developmental process;generation of precursor metabolites and energy;heterocycle metabolic process;metabolic process;nitrogen compound metabolic process;nucleobase-containing compound metabolic process;nucleobas…
	P29411;Q6P2A5;Q9WTP7	GTP:AMP phosphotransferase, mitochondrial	Ak3	1	Acetylation;Completeproteome;GTP-binding;Kinase;Mitochondrion;Nucleotide-binding;Referenceproteome;Transferase		anatomical structure development;biosynthetic process;cellular component assembly;cellular component organization;cellular metabolic process;cellular nitrogen compound metabolic process;cellular process;developmental process;heterocycle metabolic process;macromolecular complex assembly;metabolic process;nitrogen compound metabolic process;nucleobase-containing compound metabolic process;nucleobas…
	Q5QD51;Q5QD51-2;E9PU09;Q5QD51-3	A-kinase anchor protein 12	Akap12	1	Alternativesplicing;Completeproteome;Cytoplasm;Cytoskeleton;Lipoprotein;Myristate;Phosphoprotein;Referenceproteome;Repeat		biological regulation;cellular process;establishment of localization;protein targeting;protein transport;response to stimulus;signal transduction;transport
	Q8CG45	Aflatoxin B1 aldehyde reductase member 2	Akr7a2	1	Completeproteome;Cytoplasm;Directproteinsequencing;Golgiapparatus;NADP;Oxidoreductase;Phosphoprotein;Referenceproteome
	F1M8K7;Q5M7T0	Protein Alg3	Alg3	1	Completeproteome;Glycosyltransferase;Referenceproteome;Transferase
	Q60I26-3	Isoform 3 of ALS2 C-terminal-like protein	Als2cl	1
	Q9Z1P8;Q6TMA8	Angiopoietin-related protein 4	Angptl4	2	Angiogenesis;Coiledcoil;Completeproteome;Developmentalprotein;Differentiation;Disulfidebond;Extracellularmatrix;Glycoprotein;Referenceproteome;Secreted;Signal		anatomical structure formation involved in morphogenesis;biological regulation;cell communication;cell differentiation;cellular component assembly;cellular component organization;cellular process;developmental process;homeostatic process;macromolecular complex assembly;protein complex assembly;response to chemical stimulus;response to external stimulus;response to extracellular stimulus;response …
	P61750;P61751;E9Q798;F6UFB9	ADP-ribosylation factor 4	Arf4	2	Completeproteome;ER-Golgitransport;Golgiapparatus;GTP-binding;Lipoprotein;Myristate;Nucleotide-binding;Proteintransport;Referenceproteome;Transport		anatomical structure development;biological regulation;cellular process;developmental process;establishment of localization;protein transport;response to stimulus;response to stress;signal transduction;transport;vesicle-mediated transport
	E9QAQ7;A2BH40;A2BH40-3	AT-rich interactive domain-containing protein 1A	Arid1a	1	Acetylation;Alternativesplicing;Chromatinregulator;Completeproteome;DNA-binding;Neurogenesis;Nucleus;Phosphoprotein;Referenceproteome;Transcription;Transcriptionregulation		anatomical structure development;biological regulation;biosynthetic process;cellular component disassembly;cellular component organization;cellular metabolic process;cellular nitrogen compound metabolic process;cellular process;chromatin modification;chromatin organization;chromosome organization;developmental process;macromolecule metabolic process;metabolic process;nitrogen compound metabolic p…
	Q7TT18;D3ZS88;Q7TT18-2;F1M8R1	Activating transcription factor 7-interacting protein 1	Atf7ip	1	Activator;Alternativesplicing;Coiledcoil;Completeproteome;Nucleus;Phosphoprotein;Referenceproteome;Repeat;Repressor;Transcription;Transcriptionregulation		biological regulation;biosynthetic process;cellular metabolic process;cellular nitrogen compound metabolic process;cellular process;DNA metabolic process;DNA modification;macromolecule metabolic process;macromolecule modification;metabolic process;nitrogen compound metabolic process;nucleobase-containing compound metabolic process;one-carbon metabolic process;primary metabolic process;regulation …
	P19511;Q9CQQ7	ATP synthase subunit b, mitochondrial	Atp5f1	1	Acetylation;CF(0);Completeproteome;Directproteinsequencing;Hydrogeniontransport;Iontransport;Membrane;Mitochondrion;Mitochondrioninnermembrane;Referenceproteome;Transitpeptide;Transport	ATP synthasome;F0F1 ATP synthase, mitochondrial	biosynthetic process;cellular metabolic process;cellular nitrogen compound metabolic process;cellular process;establishment of localization;heterocycle metabolic process;hydrogen transport;ion transport;metabolic process;nitrogen compound metabolic process;nucleobase-containing compound metabolic process;nucleobase-containing small molecule metabolic process;nucleotide metabolic process;primary m…
	Q3SWS4	Vasopressin V2 recepto	Avpr2	1	Completeproteome;G-proteincoupledreceptor;Membrane;Receptor;Referenceproteome;Transducer;Transmembrane		biological regulation;cellular process;cytokine production;multicellular organismal process;response to chemical stimulus;response to stimulus;signal transduction
	P18572;P18572-2;K3W4Q8;J3QP71	Basigin	Bsg	1	Alternativesplicing;Cellmembrane;Completeproteome;Directproteinsequencing;Disulfidebond;Glycoprotein;Immunoglobulindomain;Lectin;Mannose-binding;Membrane;Phosphoprotein;Referenceproteome;Signal;Transmembrane;Transmembranehelix		anatomical structure development;anatomical structure morphogenesis;developmental process;response to chemical stimulus;response to endogenous stimulus;response to stimulus
	F7AXE2;F6VQ96	Protein C030017K20Rik	C030017K20Rik	1	Completeproteome;Referenceproteome
	A2A543;G3V6K8;P54283	Voltage-dependent L-type calcium channel subunit beta-1	Cacnb1	1	Calcium;Calciumchannel;Calciumtransport;Cellmembrane;Completeproteome;Ionchannel;Iontransport;Membrane;Phosphoprotein;Referenceproteome;SH3domain;Transport;Voltage-gatedchannel		establishment of localization;protein targeting;protein transport;transport
	P55213;P70677;D4AB93	Caspase-3;Caspase-3 subunit p17;Caspase-3 subunit p12	Casp3	3	Apoptosis;Completeproteome;Cytoplasm;Hydrolase;Phosphoprotein;Protease;Referenceproteome;S-nitrosylation;Thiolprotease;Zymogen		anatomical structure development;behavior;biological regulation;catabolic process;cell death;cell differentiation;cellular component organization;cellular membrane organization;cellular metabolic process;cellular nitrogen compound metabolic process;cellular process;death;developmental process;DNA metabolic process;homeostatic process;immune system process;macromolecule metabolic process;membrane …
	Q08024;Q08024-2;Q66HA7;Q08024-4	Core-binding factor subunit beta	Cbfb	1	3D-structure;Alternativesplicing;Completeproteome;Directproteinsequencing;Nucleus;Phosphoprotein;Referenceproteome		anatomical structure development;biological regulation;cell activation;cell differentiation;cell maturation;cellular process;developmental maturation;developmental process;immune system process
	Q6YDN7;Q99JP4	Anaphase-promoting complex subunit CDC26	Cdc26	1	Cellcycle;Celldivision;Coiledcoil;Completeproteome;Mitosis;Nucleus;Phosphoprotein;Referenceproteome;Ublconjugationpathway		biological regulation;catabolic process;cell division;cellular component organization;cellular metabolic process;cellular process;macromolecule metabolic process;macromolecule modification;metabolic process;mitosis;nuclear division;organelle fission;organelle organization;primary metabolic process;protein metabolic process;protein modification by small protein conjugation or removal;protein modif…
	F2Z3T0;Q4V8C8;Q8JZM7	Parafibromin	Cdc73	1	Acetylation;Cellcycle;Completeproteome;Nucleus;Phosphoprotein;Referenceproteome;Transcription;Tumorsuppressor;Wntsignalingpathway		biological regulation;biosynthetic process;cell cycle;cellular component organization;cellular metabolic process;cellular nitrogen compound metabolic process;cellular process;chromatin modification;chromatin organization;chromosome organization;developmental process;histone modification;macromolecule metabolic process;macromolecule modification;metabolic process;mRNA metabolic process;mRNA proces…
	Q9CQ10;Q8CGS4	Charged multivesicular body protein 3	Chmp3	1	Cellcycle;Celldivision;Coiledcoil;Completeproteome;Cytoplasm;Endosome;Isopeptidebond;Lipoprotein;Membrane;Myristate;Phosphoprotein;Proteintransport;Referenceproteome;Transport;Ublconjugation		biological regulation;cell cycle;cellular component organization;cellular process;cytokinesis;endosome transport;establishment of localization;protein transport;transport;vacuolar transport;vesicle-mediated transport
	P09483-2;P09483	Neuronal acetylcholine receptor subunit alpha-4	Chrna4	1	3D-structure;Alternativesplicing;Celljunction;Cellmembrane;Completeproteome;Directproteinsequencing;Disulfidebond;Glycoprotein;Ionchannel;Iontransport;Ligand-gatedionchannel;Lipoprotein;Membrane;Palmitate;Postsynapticcellmembrane;Receptor;Referenceproteome;Signal;Synapse;Transmembrane;Transmembranehelix;Transport	VILIP-1-AChR-alpha-4-AChR-beta-2 complex	cell communication;cell-cell signaling;cellular component assembly;cellular component organization;cellular process;macromolecular complex assembly;protein complex assembly;signaling
	P29974;F1LQN0;Q62927	cGMP-gated cation channel alpha-1	Cnga1	1	cGMP;cGMP-binding;Coiledcoil;Completeproteome;Glycoprotein;Ionchannel;Iontransport;Ligand-gatedionchannel;Membrane;Nucleotide-binding;Referenceproteome;Sensorytransduction;Transmembrane;Transmembranehelix;Transport;Vision		biological regulation;cellular homeostasis;cellular ion homeostasis;cellular process;homeostatic process;multicellular organismal process;neurological system process;response to stimulus
	P20909;Q61245;P20909-4;Q61245-2;P20909-2;P20909-3;P20909-5;P20909-6;E9PVT8	Collagen alpha-1(XI) chain	Col11a1	2	Alternativesplicing;Calcium;Collagen;Completeproteome;Diseasemutation;Disulfidebond;Extracellularmatrix;Glycoprotein;Hydroxylation;Metal-binding;Referenceproteome;Repeat;Secreted;Signal		anatomical structure development;anatomical structure morphogenesis;biological adhesion;cell adhesion;cell development;cellular component organization;cellular metabolic process;cellular process;detection of stimulus;developmental process;extracellular matrix organization;extracellular structure organization;macromolecule metabolic process;metabolic process;multicellular organismal process;neurol…
	M0RBU0;P35444;Q9R0G6	Cartilage oligomeric matrix protein	Comp	1	3D-structure;Apoptosis;Calcium;Celladhesion;Completeproteome;Disulfidebond;EGF-likedomain;Extracellularmatrix;Glycoprotein;Heparin-binding;Referenceproteome;Repeat;Secreted;Signal		anatomical structure development;biological adhesion;biological regulation;cell adhesion;cell death;cellular component organization;cellular process;death;developmental process;extracellular matrix organization;extracellular structure organization
	P23514;Q9JIF7	Coatomer subunit beta	Copb1	3	Cellmembrane;Completeproteome;Cytoplasm;Cytoplasmicvesicle;Directproteinsequencing;Endoplasmicreticulum;ER-Golgitransport;Golgiapparatus;Membrane;Microsome;Proteintransport;Referenceproteome;Repeat;Transport	Arf1-beta/delta-coat protein subcomplex;Beta/delta-coat protein subcomplex;Coatomer complex;Coatomer-Arf1 complex	cellular process;establishment of localization;Golgi vesicle transport;protein transport;transport;vesicle-mediated transport
	Q8K1Z0;F6SFF5	Ubiquinone biosynthesis protein COQ9, mitochondrial	Coq9	1	Completeproteome;Mitochondrion;Phosphoprotein;Referenceproteome;Transitpeptide;Ubiquinonebiosynthesis		biosynthetic process;cellular ketone metabolic process;cellular metabolic process;cellular process;cofactor metabolic process;metabolic process;small molecule metabolic process
	P63040;P63041	Complexin-1	Cplx1	2	3D-structure;Coiledcoil;Completeproteome;Cytoplasm;Directproteinsequencing;Exocytosis;Neurotransmittertransport;Referenceproteome;Transport	Complexin complex (Stx3, Cplx1, Cplx3);SNARE complex (Snap25, Stx1a, Vamp2, Cplx1, Cplx3);SNARE complex (Snap25, Stx1a,3, Vamp2, Cplx1, Cplx3, Cplx4);SNARE complex (Stx1a, Snap25, Vamp2, Cplx1);SNARE complex (Stx2, Snap25, Vamp2, Cplx1);SNARE complex (Stx3, Snap25, Vamp2, Cplx1);SNARE complex (Vamp2, Snap25, Stx1a, Cplx1);SNARE complex (Vamp2, Snap25, Stx1a, Syt1, Cplx1)	biological regulation;cellular process;establishment of localization;exocytosis;hormone transport;peptide transport;secretion;transport;vesicle-mediated transport
	H3BJW3;H3BJ30;D3ZPL1;Q6NVF9;H3BKW0	Cleavage and polyadenylation specificity factor subunit 6	Cpsf6	1	Completeproteome;mRNAprocessing;Nucleus;Phosphoprotein;Referenceproteome;RNA-binding		cellular component assembly;cellular component organization;cellular metabolic process;cellular nitrogen compound metabolic process;cellular process;macromolecular complex assembly;macromolecule metabolic process;metabolic process;mRNA metabolic process;mRNA processing;nitrogen compound metabolic process;nucleobase-containing compound metabolic process;primary metabolic process;protein complex as…
	E9Q8Z8;E9Q8Z6;E9Q8Z5;P30999;D3ZZZ9;G3X9V2;P30999-3;E9Q904;P30999-2;E9Q901;E9Q903;D3Z2H2;E9Q8Z9;E9Q8Z4;E9Q905;E9Q907;E9Q906;D3Z7H6;E9Q986;D3Z2H7	Catenin delta-1	Ctnnd1	2	Acetylation;Alternativesplicing;Celladhesion;Cellmembrane;Coiledcoil;Completeproteome;Cytoplasm;Membrane;Nucleus;Phosphoprotein;Referenceproteome;Repeat;Transcription;Transcriptionregulation;Wntsignalingpathway	Kif3-cadherin-catenin complex;Nephrin-cadherin complex (Nphs1, Ctnnd1, Cdh3, Cd2ap);Nephrin-cadherin complex (Nphs1, Ctnnd1, ZO-1, Cd2ap);Xin-Cdh2-Ctnnb1-Ctnnd1 complex	anatomical structure development;anatomical structure morphogenesis;biological adhesion;biological regulation;biosynthetic process;cell adhesion;cell differentiation;cellular metabolic process;cellular nitrogen compound metabolic process;cellular process;developmental process;macromolecule metabolic process;metabolic process;nitrogen compound metabolic process;nucleobase-containing compound metab…
	Q10746;Q10746-2	C-X-C motif chemokine 3	Cxcl3	2	Alternativesplicing;Chemotaxis;Completeproteome;Cytokine;Directproteinsequencing;Disulfidebond;Inflammatoryresponse;Referenceproteome;Secreted;Signal		biological regulation;cell motility;cellular component movement;cellular homeostasis;cellular ion homeostasis;cellular process;homeostatic process;immune system process;locomotion;response to biotic stimulus;response to chemical stimulus;response to external stimulus;response to stimulus;response to stress
	P05178;M0RB90	Cytochrome P450 2C6	Cyp2c6	2	Completeproteome;Endoplasmicreticulum;Heme;Iron;Membrane;Metal-binding;Microsome;Monooxygenase;Oxidoreductase;Referenceproteome		cellular metabolic process;cellular process;drug metabolic process;metabolic process;response to chemical stimulus;response to drug;response to stimulus
	Q8BZY3;F7DP80;Q8R3C7;Q61655	ATP-dependent RNA helicase DDX19A	Ddx19b;Ddx19a	2	ATP-binding;Completeproteome;Cytoplasm;Helicase;Hydrolase;Membrane;mRNAtransport;Nuclearporecomplex;Nucleotide-binding;Nucleus;Proteintransport;Referenceproteome;RNA-binding;Translocation;Transport		biological regulation;establishment of localization;nucleobase-containing compound transport;protein transport;response to chemical stimulus;response to stimulus;transport
	E9PZQ1;G3X9F7;F1M4N8;D3Z3B3	Protein Ddx60	Ddx60	2	ATP-binding;Completeproteome;Helicase;Hydrolase;Nucleotide-binding;Referenceproteome		immune system process;multi-organism process;response to biotic stimulus;response to stimulus;response to stress
	O88876;Q3B7V0;G5E8W9;O88876-2	Short-chain dehydrogenase/reductase 3	Dhrs3	1	Alternativesplicing;Completeproteome;Membrane;NADP;Oxidoreductase;Referenceproteome;Transmembrane;Transmembranehelix		metabolic process
	Q5RK17;D4A7Z5;Q9JIQ3;D3Z2Q3;D3Z3K5	Diablo homolog, mitochondrial	Diablo;LOC100360940	2	Apoptosis;Completeproteome;Mitochondrion;Referenceproteome;Transitpeptide;Ublconjugation		biological regulation
	P39053;P21575;P21575-5;P39053-4;P39053-6;P39053-2;P21575-4;P21575-8;D3ZQQ5;P21575-2;P21575-6;P39053-3;P39053-5;P21575-3;P21575-7;D3ZI80;Q08877-5;D3ZMH6;Q08877-3;F8WIV5;G3X9G4;P39052;P39052-2;P39054;Q08877;Q3TCR7;D4A0D1;Q08877-12;D4AAL9;Q08877-6;P39052-3;P39052-4;P39054-2;E9QLL2;Q08877-10;Q8BZ98;Q08877-4;Q3T9X3;Q08877-7;Q8BZ98-2;Q08877-2;Q08877-13;Q08877-11;Q08877-9;G3UZZ3;Q08877-8	Dynamin-1;Dynamin-2;Dynamin-3	Dnm1;Dnm3;Dnm2	2	3D-structure;Acetylation;Alternativesplicing;Celljunction;Cellmembrane;Coatedpit;Completeproteome;Cytoplasm;Cytoplasmicvesicle;Cytoskeleton;Directproteinsequencing;Endocytosis;Golgiapparatus;GTP-binding;Hydrolase;Membrane;Microtubule;Motorprotein;Nitration;Nucleotide-binding;Phosphoprotein;Postsynapticcellmembrane;Referenceproteome;Synapse	CLIC4 complex;Endocytic coat complex (11 subunits);Endocytic coat complex (7 subunits);Profilin 2 complex;Src-dynamin-synapsin complex;Src-dynamin-synapsin-alpha-adaptin complex	catabolic process;cellular component assembly;cellular component organization;cellular membrane organization;cellular metabolic process;cellular nitrogen compound metabolic process;cellular process;endocytosis;endosome organization;establishment of localization;heterocycle metabolic process;macromolecule metabolic process;membrane invagination;membrane organization;metabolic process;multicellular…
	O70348;Q6MG77;G3UZ39;G3UZP8	Protein Dom3Z	Dom3z	1	3D-structure;Completeproteome;Exonuclease;Hydrolase;Magnesium;Metal-binding;Nuclease;Nucleotide-binding;Nucleus;Referenceproteome;RNA-binding
	G3V946;Q99LT0;Q8K3E7	Protein dpy-30 homolog	Dpy30	3	Acetylation;Chromatinregulator;Completeproteome;Golgiapparatus;Nucleus;Referenceproteome;Transcription;Transcriptionregulation		biological regulation;biosynthetic process;cellular component organization;cellular metabolic process;cellular nitrogen compound metabolic process;cellular process;chromatin modification;chromatin organization;chromosome organization;endosome transport;establishment of localization;histone modification;macromolecule metabolic process;macromolecule modification;metabolic process;nitrogen compound …
	B1AXZ5;B1AXZ4;B1AXZ6;Q80Y51;Q60899;Q3UR02;Q8CH84;Q80UJ0;B1AXZ0;G3V6U4	ELAV-like protein 2	Elavl2	2	Completeproteome;Phosphoprotein;Referenceproteome;Repeat;RNA-binding
	Q8BVA9;A2A9R8;Q61701;A2A9S0;O09032;A2A9R6;A2A9S2;Q61701-2;A2A9S3	ELAV-like protein 4	Elavl4	1	Alternativesplicing;Completeproteome;Methylation;Referenceproteome;Repeat;RNA-binding
	Q5PPH0;Q8BGB7;Q8BGB7-2	Enolase-phosphatase E1	Enoph1	2	Alternativesplicing;Amino-acidbiosynthesis;Completeproteome;Cytoplasm;Hydrolase;Magnesium;Metal-binding;Methioninebiosynthesis;Nucleus;Referenceproteome		amine metabolic process;biosynthetic process;cellular amino acid metabolic process;cellular ketone metabolic process;cellular metabolic compound salvage;cellular metabolic process;cellular nitrogen compound metabolic process;cellular process;metabolic process;nitrogen compound metabolic process;organic acid metabolic process;primary metabolic process;small molecule metabolic process;sulfur compou…
	D3ZMI4;Q9WTP0-2;D4A9L5;Q9WTP0	Band 4.1-like protein 1	Epb41l1	1	Actin-binding;Alternativesplicing;Completeproteome;Cytoplasm;Cytoskeleton;Phosphoprotein;Referenceproteome		cellular component organization;cellular process;cytoskeleton organization;organelle organization
	Q9ESN0;Q3UW53;E9PYV4;D3Z233	Protein Niban	Fam129a	1	Completeproteome;Cytoplasm;Phosphoprotein;Referenceproteome;Stressresponse;Translationregulation		biological regulation;cellular process;regulation of protein modification process;regulation of translation;response to stimulus;response to stress
	E9PV24;Q99K47;P06399;Q7TQ70;F1M5M0	Protein Fga	Fga	3	Alternativesplicing;Bloodcoagulation;Coiledcoil;Completeproteome;Directproteinsequencing;Disulfidebond;Glycoprotein;Hemostasis;Phosphoprotein;Referenceproteome;Secreted;Signal		anatomical structure development;anatomical structure morphogenesis;biological regulation;cell activation;cellular component assembly;cellular component organization;cellular macromolecular complex assembly;cellular process;coagulation;developmental process;growth;macromolecular complex assembly;multicellular organismal process;protein complex assembly;protein polymerization;regulation of body fl…
	F1LR41;P61290;Q5FVM2;A2A4J1	Proteasome activator complex subunit 3	G6pc;Psme3	1	Acetylation;Apoptosis;Cellcycle;Completeproteome;Cytoplasm;Hydrolase;Nucleus;Phosphoprotein;Protease;Proteasome;Referenceproteome		amine metabolic process;biological regulation;cell cycle;cell death;cellular process;death;macromolecule metabolic process;metabolic process;nitrogen compound metabolic process;primary metabolic process;protein metabolic process;proteolysis
	P60521;P60522	Gamma-aminobutyric acid receptor-associated protein-like 2	Gabarapl2	1	Acetylation;Autophagy;Completeproteome;Cytoplasmicvesicle;Golgiapparatus;Phosphoprotein;Proteintransport;Referenceproteome;Transport	SNARE complex (Stx5, Gosr1, Bet1, Gef2)	autophagy;catabolic process;cellular metabolic process;cellular process;establishment of localization;Golgi vesicle transport;metabolic process;protein transport;transport;vesicle-mediated transport
	F1LNZ5;P20236;B1AVY2;P26049;P19969;Q8BHJ7;P62812;P62813;F1LMU7;F1LNE8;P23576;P26048	Gamma-aminobutyric acid receptor subunit alpha-3;Gamma-aminobutyric acid receptor subunit alpha-5;Gamma-aminobutyric acid receptor subunit alpha-1;Gamma-aminobutyric acid receptor subunit alpha-2	Gabra3;Gabra5;Gabra1;Gabra2	2	Celljunction;Cellmembrane;Chloride;Chloridechannel;Completeproteome;Disulfidebond;Glycoprotein;Ionchannel;Iontransport;Isopeptidebond;Ligand-gatedionchannel;Membrane;Phosphoprotein;Postsynapticcellmembrane;Receptor;Referenceproteome;RNAediting;Signal;Synapse;Transmembrane;Transmembranehelix;Transport;Ublconjugation		anatomical structure development;behavior;biological regulation;cell communication;cell development;cell-cell signaling;cellular process;developmental process;establishment of localization;ion transport;multicellular organismal process;neurological system process;neurotransmitter transport;response to stimulus;response to stress;signal transduction;signaling;transport
	Q66HG4;Q8K157	Aldose 1-epimerase	Galm	1	Carbohydratemetabolism;Completeproteome;Cytoplasm;Directproteinsequencing;Isomerase;Referenceproteome		alcohol metabolic process;carbohydrate metabolic process;cellular metabolic process;cellular process;metabolic process;primary metabolic process;small molecule metabolic process
	Q5M868;D4A6U0;Q5M868-2	Non-lysosomal glucosylceramidase	Gba2	1	Alternativesplicing;Cellmembrane;Completeproteome;Endoplasmicreticulum;Glycosidase;Golgiapparatus;Hydrolase;Lipidmetabolism;Membrane;Referenceproteome;Sphingolipidmetabolism		carbohydrate metabolic process;catabolic process;cellular ketone metabolic process;cellular lipid metabolic process;cellular metabolic process;cellular process;lipid metabolic process;metabolic process;organic acid metabolic process;primary metabolic process;small molecule metabolic process
	O55126;Q5RK08;Q7TMG8	Protein NipSnap homolog 2	Gbas	1	Completeproteome;Referenceproteome		biological regulation;biosynthetic process;cellular metabolic process;cellular nitrogen compound metabolic process;cellular process;generation of precursor metabolites and energy;heterocycle metabolic process;metabolic process;nitrogen compound metabolic process;nucleobase-containing compound metabolic process;nucleobase-containing small molecule metabolic process;nucleotide metabolic process;oxi…
	Q8BZM1;Q3T9A5	Glomulin	Glmn	1	Coiledcoil;Completeproteome;Phosphoprotein;Referenceproteome		anatomical structure development;anatomical structure formation involved in morphogenesis;biological regulation;cell differentiation;cellular process;developmental process;regulation of gene expression, epigenetic;regulation of transport
	L7N2A3;L7N2E2;E9Q0R1;E9Q2Q1;E9Q6Y1;K7N760;L7N287;L7N2D6;E9PZN8;K7N724;L7N298;L7N2C6;M0QWX9;E9PW52;K7N6V0;K7N6Y6;E9Q5P1;L7N2D9;K7N6G6;K7N693;L7N2D2;E9QAI8;E9Q501;K7N6X9;L7N285;E9Q7N2;A6NAS4;A6NAS6;A6NAS7;E9PW80;E9Q257;E9Q7M8;J3QJX5;J3QK53;J3QM74;J3QMG0;J3QND1;J3QNK3;J3QNT1;J3QPJ1;J3QPT1;J3QPZ1;K7N6Y2;K7N708;K7N757;L7N2B6;L7N2C2;L7N2E3;Q5FWC9;K7N692;K7N6M5;K7N6T3;K7N6Y0;K7N714;K7N723;K7N745;L7N219;…		Gm8159;Gm3597;Gm5458;Gm3182;Gm3476;Gm3636;Gm3460;Gm3173;Gm10406;Gm8237;Gm5796;Gm3558;Gm1973;Gm5797;Gm3468;Gm3095	2	Completeproteome;Referenceproteome
	Q8C5I4	Protein Gm9982	Gm9982	1	Completeproteome;Referenceproteome
	Q812E9;Q812E9-2;P35802	Neuronal membrane glycoprotein M6-a	Gpm6a	2	Alternativesplicing;Cellmembrane;Cellprojection;Completeproteome;Directproteinsequencing;Disulfidebond;Glycoprotein;Membrane;Neurogenesis;Referenceproteome;Transmembrane;Transmembranehelix		anatomical structure development;anatomical structure morphogenesis;biological regulation;cell differentiation;cell motility;cellular component assembly;cellular component morphogenesis;cellular component movement;cellular component organization;cellular process;developmental process;locomotion
	A2AEG6;P35803;A2AEG3;P35803-2;P35803-8;P35803-3;E9PSV8;P35803-4;Q9JJK1;P35803-5	Neuronal membrane glycoprotein M6-b	Gpm6b	1	Alternativesplicing;Cellmembrane;Completeproteome;Developmentalprotein;Differentiation;Directproteinsequencing;Glycoprotein;Membrane;Neurogenesis;Osteogenesis;Phosphoprotein;Proteintransport;Referenceproteome;Transmembrane;Transmembranehelix;Transport		anatomical structure development;biological regulation;cell differentiation;cellular component assembly;cellular component organization;cellular process;developmental process;establishment of localization;extracellular matrix organization;extracellular structure organization;multicellular organismal process;protein transport;regulation of organelle organization;regulation of transport;transport
	B7ZCC9;B7ZCD1;B7ZCC9-2	Probable G-protein coupled receptor 112	Gpr112	3	Alternativesplicing;Cellmembrane;Completeproteome;Glycoprotein;G-proteincoupledreceptor;Membrane;Receptor;Referenceproteome;Signal;Transducer;Transmembrane;Transmembranehelix		biological regulation;cellular process;response to stimulus;signal transduction
	D3ZQI1	Glutathione peroxidase	Gpx7	1	Completeproteome;Oxidoreductase;Peroxidase;Referenceproteome		response to chemical stimulus;response to oxidative stress;response to stimulus;response to stress
	P97576;Q99LP6	GrpE protein homolog 1, mitochondrial	Grpel1	2	Acetylation;Chaperone;Completeproteome;Directproteinsequencing;Mitochondrion;Referenceproteome;Transitpeptide		cellular metabolic process;cellular process;macromolecule metabolic process;metabolic process;primary metabolic process;protein folding;protein metabolic process
	Q68FP1;Q68FP1-2;A6PWS5	Gelsolin	Gsn	2	Actin-binding;Actincapping;Alternativeinitiation;Calcium;Ciliumbiogenesis/degradation;Completeproteome;Cytoplasm;Cytoskeleton;Directproteinsequencing;Disulfidebond;Metal-binding;Phosphoprotein;Referenceproteome;Repeat;Secreted;Signal	AQP2-binding multiprotein force generator complex	aging;anatomical structure development;anatomical structure morphogenesis;biological regulation;cell death;cell development;cellular component assembly;cellular component morphogenesis;cellular component organization;cellular macromolecular complex assembly;cellular process;cytoskeleton organization;death;developmental process;establishment of localization;growth;macromolecular complex assembly;o…
	J3QNT2;Q99PM3;O08949	Transcription initiation factor IIA subunit 1;Transcription initiation factor IIA alpha chain;Transcription initiation factor IIA beta chain	Gtf2a1	2	Completeproteome;Nucleus;Phosphoprotein;Referenceproteome;Transcription;Transcriptionregulation		biological regulation;biosynthetic process;cellular metabolic process;cellular nitrogen compound metabolic process;cellular process;macromolecule metabolic process;metabolic process;nitrogen compound metabolic process;nucleobase-containing compound metabolic process;primary metabolic process;RNA metabolic process;transcription initiation, DNA-dependent
	P10922;P43278	Histone H1.0	H1f0	1	Acetylation;Chromosome;Completeproteome;DNA-binding;Nucleus;Phosphoprotein;Referenceproteome		cellular component assembly;cellular component organization;cellular macromolecular complex assembly;cellular process;chromatin organization;chromosome organization;macromolecular complex assembly;organelle organization
	F1LWY1	Protein Hfm1	Hfm1	1	ATP-binding;Completeproteome;Helicase;Hydrolase;Nucleotide-binding;Referenceproteome
	G3V6C2;O09173	Homogentisate 1,2-dioxygenase	Hgd	1	Acetylation;Completeproteome;Dioxygenase;Directproteinsequencing;Iron;Metal-binding;Oxidoreductase;Phenylalaninecatabolism;Referenceproteome;Tyrosinecatabolism		amine metabolic process;catabolic process;cellular amino acid metabolic process;cellular aromatic compound metabolic process;cellular ketone metabolic process;cellular metabolic process;cellular nitrogen compound metabolic process;cellular process;metabolic process;nitrogen compound metabolic process;organic acid metabolic process;primary metabolic process;small molecule metabolic process
	D3ZWE0;Q64522	Histone H2A;Histone H2A type 2-B	Hist2h2ab	1	Acetylation;Chromosome;Citrullination;Completeproteome;DNA-binding;Isopeptidebond;Methylation;Nucleosomecore;Nucleus;Phosphoprotein;Referenceproteome;Ublconjugation		cellular component assembly;cellular component organization;cellular macromolecular complex assembly;cellular process;chromatin organization;chromosome organization;macromolecular complex assembly;organelle organization
	D3YXG0;D3Z2Q7	Protein Hmcn1	Hmcn1	1	Completeproteome;Disulfidebond;EGF-likedomain;Referenceproteome;Repeat		biological regulation;cellular process;response to chemical stimulus;response to stimulus;signal transduction
	G3V7N0;Q8R3H7	Heparan sulfate 2-O-sulfotransferase 1	Hs2st1	1	Completeproteome;Disulfidebond;Glycoprotein;Golgiapparatus;Membrane;Referenceproteome;Signal-anchor;Transferase;Transmembrane;Transmembranehelix		amine metabolic process;anatomical structure formation involved in morphogenesis;biosynthetic process;carbohydrate metabolic process;cellular metabolic process;cellular process;developmental process;macromolecule metabolic process;metabolic process;nitrogen compound metabolic process;polysaccharide metabolic process;primary metabolic process;sulfur compound metabolic process
	P41565;P70404;Q5XIJ3	Isocitrate dehydrogenase [NAD] subunit gamma 1, mitochondrial	Idh3g	1	ATP-binding;Completeproteome;Directproteinsequencing;Magnesium;Manganese;Metal-binding;Mitochondrion;NAD;Nucleotide-binding;Oxidoreductase;Phosphoprotein;Referenceproteome;Transitpeptide;Tricarboxylicacidcycle		biological regulation;catabolic process;cellular ketone metabolic process;cellular metabolic process;cellular nitrogen compound metabolic process;cellular process;cofactor metabolic process;heterocycle metabolic process;metabolic process;nitrogen compound metabolic process;nucleobase-containing compound metabolic process;nucleobase-containing small molecule metabolic process;nucleotide metabolic …
	Q5M849	Interferon-induced protein 35	Ifi35	1	Completeproteome;Referenceproteome
	P26376	Interferon-induced transmembrane protein 3	ifitm3	1	Antiviraldefense;Cellmembrane;Completeproteome;Endosome;Isopeptidebond;Lipoprotein;Lysosome;Membrane;Palmitate;Phosphoprotein;Referenceproteome;Signal-anchor;Transmembrane;Transmembranehelix;Ublconjugation		immune system process;multi-organism process;response to biotic stimulus;response to stimulus;response to stress
	E9Q5D9;F8WH23;F1M9B2;Q61581	Insulin-like growth factor-binding protein 7	Igfbp7	1	Celladhesion;Completeproteome;Disulfidebond;Glycoprotein;Growthfactorbinding;Immunoglobulindomain;Referenceproteome;RNAediting;Secreted;Signal		anatomical structure development;biological adhesion;biological regulation;cell adhesion;cellular process;developmental process;response to abiotic stimulus;response to chemical stimulus;response to endogenous stimulus;response to external stimulus;response to extracellular stimulus;response to heat;response to stimulus;response to stress
	Q60837	Interleukin-12 receptor subunit beta-1	Il12rb1	1	Completeproteome;Disulfidebond;Glycoprotein;Membrane;Receptor;Referenceproteome;Repeat;Signal;Transmembrane;Transmembranehelix		biological regulation;cellular metabolic process;cellular process;macromolecule metabolic process;macromolecule modification;metabolic process;peptidyl-amino acid modification;phosphorus metabolic process;primary metabolic process;protein metabolic process;protein modification process;protein phosphorylation;response to chemical stimulus;response to stimulus
	D4A2D7	Importin 4	Ipo4	1	Completeproteome;Nucleus;Referenceproteome		establishment of localization;protein transport;transport
	D4AE96;Q9EPL8	Importin-7	Ipo7	4	Acetylation;Completeproteome;Cytoplasm;Nucleus;Phosphoprotein;Proteintransport;Referenceproteome;Transport		establishment of localization;nuclear transport;nucleocytoplasmic transport;protein targeting;protein transport;transport
	Q5XIK7;Q8K0T4;G5E8P9;D3YYB5;D3YWJ8	Katanin p60 ATPase-containing subunit A-like 1	Katnal1	1	ATP-binding;Completeproteome;Cytoplasm;Cytoskeleton;Hydrolase;Microtubule;Nucleotide-binding;Referenceproteome		cellular process;multicellular organismal process
	Q6PAR0-3	Isoform 3 of Kelch domain-containing protein 10	Klhdc10	1
	D3ZPC4;Q05695;Q6PGJ3;A2AFG8;Q05695-2;A2AFG7;P11627;F7A5H7	Neural cell adhesion molecule L1	L1cam	3	Alternativesplicing;Celladhesion;Cellmembrane;Completeproteome;Developmentalprotein;Differentiation;Directproteinsequencing;Disulfidebond;Glycoprotein;Immunoglobulindomain;Membrane;Neurogenesis;Phosphoprotein;Referenceproteome;Repeat;Signal;Transmembrane;Transmembranehelix		anatomical structure development;biological adhesion;biological regulation;cell adhesion;cell differentiation;cellular process;developmental process;locomotion;response to chemical stimulus;response to endogenous stimulus;response to external stimulus;response to stimulus;signal transduction
	D6RGS7	Leukocyte-associated immunoglobulin-like receptor 1	Lair1	1	Completeproteome;Referenceproteome
	D3ZMS0;O35127	Protein C10	LOC100362005;Grcc10	1	Completeproteome;Referenceproteome
	F1LWY4	Uncharacterized protein	LOC102547216	1	Completeproteome;Referenceproteome
	F1LN43	Protein LOC257643	LOC257643	1	Completeproteome;Proteaseinhibitor;Referenceproteome;Thiolproteaseinhibitor
	F1LZG6;Q9ESE1;E9Q3Y4;Q9ESE1-2;Q9ESE1-3	Lipopolysaccharide-responsive and beige-like anchor protein	Lrba	2	Acetylation;Alternativesplicing;Cellmembrane;Completeproteome;Endoplasmicreticulum;Golgiapparatus;Lysosome;Membrane;Phosphoprotein;Referenceproteome;Repeat;Transmembrane;Transmembranehelix;WDrepeat		biological regulation;cellular process;endosome transport;establishment of localization;localization;response to stimulus;signal transduction;transport;vesicle-mediated transport
	F8WIW2;Q9D7Q0	Lysozyme g-like protein 1	Lyg1	1	Completeproteome;Disulfidebond;Glycosidase;Hydrolase;Referenceproteome;Secreted;Signal		amine metabolic process;carbohydrate metabolic process;catabolic process;macromolecule metabolic process;metabolic process;nitrogen compound metabolic process;polysaccharide metabolic process;primary metabolic process
	E9PSK7	Protein Mapk8ip3	Mapk8ip3	2	Completeproteome;Referenceproteome		biological regulation;cellular component organization;cellular process
	Q4QQR9;Q91VH6;F1LNE5	Protein MEMO1	Memo1	3	Completeproteome;Phosphoprotein;Referenceproteome		biological regulation
	F1LNV5;Q6P6Q9;Q8VCX5-2;Q8VCX5-3;Q8VCX5	Calcium uptake protein 1, mitochondrial	Micu1	2	Alternativesplicing;Calcium;Calciumtransport;Completeproteome;Iontransport;Membrane;Metal-binding;Mitochondrion;Mitochondrioninnermembrane;Referenceproteome;Repeat;Transitpeptide;Transmembrane;Transmembranehelix;Transport		biological regulation;cellular homeostasis;cellular ion homeostasis;cellular process;establishment of localization;homeostatic process;ion transport;transmembrane transport;transport
	Q9JHI0	Matrix metalloproteinase-19	Mmp19	1	Angiogenesis;Calcium;Cellmembrane;Collagendegradation;Completeproteome;Developmentalprotein;Differentiation;Disulfidebond;Extracellularmatrix;Glycoprotein;GPI-anchor;Hydrolase;Lipoprotein;Membrane;Metal-binding;Metalloprotease;Protease;Referenceproteome;Repeat;Secreted;Signal;Zinc;Zymogen		anatomical structure formation involved in morphogenesis;cell differentiation;cellular process;developmental process;macromolecule metabolic process;metabolic process;multicellular organismal process;primary metabolic process;protein metabolic process;proteolysis;response to chemical stimulus;response to endogenous stimulus;response to stimulus;rhythmic process
	Q9CQT1;F8WI95	Methylthioribose-1-phosphate isomerase	Mri1	1	Amino-acidbiosynthesis;Completeproteome;Cytoplasm;Isomerase;Methioninebiosynthesis;Nucleus;Referenceproteome		amine metabolic process;biosynthetic process;cellular amino acid metabolic process;cellular ketone metabolic process;cellular metabolic compound salvage;cellular metabolic process;cellular nitrogen compound metabolic process;cellular process;cofactor metabolic process;heterocycle metabolic process;metabolic process;nitrogen compound metabolic process;nucleobase-containing compound metabolic proce…
	B0BMS8;Q9CQ19;Q64122	Myosin regulatory light polypeptide 9	Myl9	1	Acetylation;Calcium;Completeproteome;Metal-binding;Motorprotein;Muscleprotein;Myosin;Phosphoprotein;Referenceproteome;Repeat
	E0CYC6	Probable N-acetyltransferase 8B	Nat8b	1	Acyltransferase;Completeproteome;Developmentalprotein;Gastrulation;Membrane;Referenceproteome;Transferase;Transmembrane;Transmembranehelix		anatomical structure morphogenesis;developmental process
	Q5PQN0;Q91X97;D3YVA2;D3Z2Z8	Neurocalcin-delta	Ncald	1	Calcium;Completeproteome;Directproteinsequencing;Lipoprotein;Metal-binding;Myristate;Referenceproteome;Repeat
	B2RYW3	NADH dehydrogenase (Ubiquinone) 1 beta subcomplex, 9	Ndufb9	1	Completeproteome;Referenceproteome;Ubiquinone
	Q641Y2;Q91WD5;D3YXT0;F6RJ83	NADH dehydrogenase [ubiquinone] iron-sulfur protein 2, mitochondrial	Ndufs2	3	4Fe-4S;Completeproteome;Directproteinsequencing;Electrontransport;Iron;Iron-sulfur;Membrane;Metal-binding;Mitochondrion;Mitochondrioninnermembrane;NAD;Oxidoreductase;Referenceproteome;Respiratorychain;Transitpeptide;Transport;Ubiquinone	Respiratory chain complex I, mitochondrial	cellular metabolic process;cellular process;generation of precursor metabolites and energy;metabolic process;response to chemical stimulus;response to oxidative stress;response to stimulus;response to stress
	B0BNE6;Q8K3J1	NADH dehydrogenase [ubiquinone] iron-sulfur protein 8, mitochondrial	Ndufs8	2	4Fe-4S;Completeproteome;Directproteinsequencing;Electrontransport;Iron;Iron-sulfur;Metal-binding;Mitochondrion;NAD;Oxidoreductase;Referenceproteome;Repeat;Respiratorychain;Transitpeptide;Transport;Ubiquinone	Respiratory chain complex I, mitochondrial	cellular component assembly;cellular component organization;cellular macromolecular complex assembly;cellular metabolic process;cellular process;generation of precursor metabolites and energy;macromolecular complex assembly;metabolic process;protein complex assembly;protein complex biogenesis;response to chemical stimulus;response to oxidative stress;response to stimulus;response to stress
	G3V644;Q6PCU8;Q3U422;Q8BK30	NADH dehydrogenase [ubiquinone] flavoprotein 3, mitochondrial	Ndufv3	2	Completeproteome;Electrontransport;Membrane;Mitochondrion;Mitochondrioninnermembrane;Referenceproteome;Respiratorychain;Transitpeptide;Transport;Ubiquinone		cellular metabolic process;cellular process;generation of precursor metabolites and energy;metabolic process
	Q5XI55;Q5XI55-2;Q9JI78	Peptide-N(4)-(N-acetyl-beta-glucosaminyl)asparagine amidase	Ngly1	2	3D-structure;Alternativesplicing;Completeproteome;Cytoplasm;Hydrolase;Metal-binding;Referenceproteome;Zinc		catabolic process;cellular metabolic process;cellular process;macromolecule metabolic process;metabolic process
	E9Q5R7;D4A399	NACHT, LRR and PYD domains-containing protein 12	Nlrp12	1	ATP-binding;Completeproteome;Cytoplasm;Leucine-richrepeat;Nucleotide-binding;Referenceproteome;Repeat		biological regulation;regulation of protein modification process;regulation of transport
	Q05982;D3ZGV9	Nucleoside diphosphate kinase A	Nme1	3	ATP-binding;Completeproteome;Cytoplasm;Differentiation;Directproteinsequencing;Endocytosis;Isopeptidebond;Kinase;Magnesium;Metal-binding;Neurogenesis;Nucleotide-binding;Nucleotidemetabolism;Nucleus;Referenceproteome;Transferase;Ublconjugation	NdpkA-Ampkalpha1 complex	anatomical structure development;biological regulation;biosynthetic process;cellular component organization;cellular homeostasis;cellular membrane organization;cellular metabolic process;cellular nitrogen compound metabolic process;cellular process;developmental process;endocytosis;establishment of localization;heterocycle metabolic process;homeostatic process;membrane invagination;membrane organ…
	Q9WV84	Nucleoside diphosphate kinase, mitochondrial	Nme4	1	ATP-binding;Completeproteome;Kinase;Magnesium;Metal-binding;Mitochondrion;Nucleotide-binding;Nucleotidemetabolism;Referenceproteome;Transferase;Transitpeptide		biosynthetic process;cellular metabolic process;cellular nitrogen compound metabolic process;cellular process;heterocycle metabolic process;metabolic process;nitrogen compound metabolic process;nucleobase-containing compound metabolic process;nucleobase-containing small molecule metabolic process;nucleoside metabolic process;nucleotide metabolic process;primary metabolic process;small molecule me…
	O35276;O35375;O35375-4;O35375-3;O35375-2;O35375-6;O35375-5	Neuropilin-2	Nrp2	2	Alternativesplicing;Calcium;Completeproteome;Developmentalprotein;Differentiation;Disulfidebond;Glycoprotein;Heparin-binding;Membrane;Metal-binding;Neurogenesis;Receptor;Referenceproteome;Repeat;Signal;Transmembrane;Transmembranehelix		anatomical structure development;anatomical structure formation involved in morphogenesis;biological adhesion;cell adhesion;cell motility;cellular component movement;cellular process;developmental process;locomotion;response to chemical stimulus;response to external stimulus;response to stimulus
	Q6QN15	NS5ATP4	Ns5atp4	2	Completeproteome;Referenceproteome
	Q7TR57	Olfactory receptor	Olfr1106	1	Cellmembrane;Completeproteome;G-proteincoupledreceptor;Membrane;Olfaction;Receptor;Referenceproteome;Sensorytransduction;Transducer;Transmembrane;Transmembranehelix		biological regulation;cellular process;response to stimulus;signal transduction
	A0PK57;Q7TQR7	Olfactory receptor	Olfr1436;Olfr1437	1	Cellmembrane;Completeproteome;G-proteincoupledreceptor;Membrane;Olfaction;Receptor;Referenceproteome;Sensorytransduction;Transducer;Transmembrane;Transmembranehelix		biological regulation;cellular process;response to stimulus;signal transduction
	D3ZNH5	Olfactory receptor	Olr1581	1	Cellmembrane;Completeproteome;G-proteincoupledreceptor;Membrane;Olfaction;Receptor;Referenceproteome;Sensorytransduction;Transducer;Transmembrane;Transmembranehelix		detection of stimulus;response to chemical stimulus;response to stimulus
	Q6MFX2;Q8VFE2	Olfactory receptor	Olr1744;Olfr95	1	Cellmembrane;Completeproteome;G-proteincoupledreceptor;Membrane;Olfaction;Receptor;Referenceproteome;Sensorytransduction;Transducer;Transmembrane;Transmembranehelix		biological regulation;cellular process;detection of stimulus;response to chemical stimulus;response to stimulus;signal transduction
	D4A4L0	Olfactory receptor	Olr586	1	Cellmembrane;Completeproteome;G-proteincoupledreceptor;Membrane;Olfaction;Receptor;Referenceproteome;Sensorytransduction;Transducer;Transmembrane;Transmembranehelix		detection of stimulus;response to chemical stimulus;response to stimulus
	D4ACZ6	Olfactory receptor	Olr94	1	Cellmembrane;Completeproteome;G-proteincoupledreceptor;Membrane;Olfaction;Receptor;Referenceproteome;Sensorytransduction;Transducer;Transmembrane;Transmembranehelix		detection of stimulus;response to chemical stimulus;response to stimulus
	P54001;Q60715;Q60715-2;E9Q7B0	Prolyl 4-hydroxylase subunit alpha-1	P4ha1	2	Alternativesplicing;Completeproteome;Dioxygenase;Endoplasmicreticulum;Glycoprotein;Iron;Metal-binding;Oxidoreductase;Referenceproteome;Signal;TPRrepeat;VitaminC		amine metabolic process;cellular amino acid metabolic process;cellular component organization;cellular ketone metabolic process;cellular metabolic process;cellular nitrogen compound metabolic process;cellular process;extracellular matrix organization;extracellular structure organization;heterocycle metabolic process;macromolecule metabolic process;macromolecule modification;metabolic process;nitr…
	F1LQ79;H7BX23;Q6W3F0;Q6W3F0-2;F6R2A2;Q6W3F0-3;Q6W3E9	Prolyl 4-hydroxylase subunit alpha-3	P4ha3	2	Alternativesplicing;Coiledcoil;Completeproteome;Dioxygenase;Endoplasmicreticulum;Glycoprotein;Iron;Metal-binding;Oxidoreductase;Referenceproteome;Signal;TPRrepeat;VitaminC
	A2A5N3	Embryonic poly(A)-binding protein	Pabpc1l	1	Completeproteome;Referenceproteome
	F1LPG3;O88588;O88588-2	Phosphofurin acidic cluster sorting protein 1	Pacs1	1	Alternativesplicing;Coiledcoil;Completeproteome;Golgiapparatus;Phosphoprotein;Referenceproteome		biological regulation;cellular localization;cellular process;establishment of localization;Golgi vesicle transport;localization;protein targeting;protein transport;transport;vesicle-mediated transport
	Q62829;Q61036;Q61036-2;A3KGC5;A3KGC4;A3KGC3	Serine/threonine-protein kinase PAK 3	Pak3	1	3D-structure;Allostericenzyme;Alternativesplicing;ATP-binding;Completeproteome;Cytoplasm;Developmentalprotein;Directproteinsequencing;Kinase;Magnesium;Metal-binding;Nucleotide-binding;Phosphoprotein;Referenceproteome;Serine/threonine-proteinkinase;SH3-binding;Transferase		anatomical structure development;anatomical structure morphogenesis;biological regulation;cellular component morphogenesis;cellular component organization;cellular process;developmental process;regulation of organelle organization
	E9Q1M1	Protein Pdzd2	Pdzd2	2	Completeproteome;Referenceproteome
	Q63068;Q9JJT9;G5E8V8;F6RPD4	Phosphorylated adapter RNA export protein	Phax	2	Acetylation;Completeproteome;Cytoplasm;Nucleus;Phosphoprotein;Proteintransport;Referenceproteome;RNA-binding;Transport		establishment of localization;nuclear transport;nucleobase-containing compound transport;nucleocytoplasmic transport;protein transport;transport
	D3ZTP8	Protein Pigo	Pigo	1	Completeproteome;Referenceproteome
	F1LNG5;P26450;Q63787	Phosphatidylinositol 3-kinase regulatory subunit alpha	Pik3r1	1	3D-structure;Alternativesplicing;Completeproteome;Directproteinsequencing;Phosphoprotein;Referenceproteome;Repeat;SH2domain;SH3domain;Ublconjugation	cRET-Shc-Grb2-Gab2-P85PI3K-Shp2 complex	aging;alcohol metabolic process;biological regulation;carbohydrate metabolic process;cell activation;cell differentiation;cellular metabolic process;cellular process;developmental process;establishment of localization;immune system process;macromolecule metabolic process;macromolecule modification;metabolic process;multi-organism process;nuclear transport;nucleocytoplasmic transport;phosphorus me…
	Q5M827	Pirin	Pir	1	Completeproteome;Cytoplasm;Dioxygenase;Directproteinsequencing;Iron;Metal-binding;Nucleus;Oxidoreductase;Referenceproteome		cell differentiation;cellular process;developmental process
	P53812-2;D3ZCD4;P53812;R9PY07	Phosphatidylinositol transfer protein beta isoform	Pitpnb	1	3D-structure;Acetylation;Alternativesplicing;Completeproteome;Cytoplasm;Golgiapparatus;Lipid-binding;Phosphoprotein;Referenceproteome;Transport		establishment of localization;transport
	D3Z9P5	Polymerase (DNA-directed), epsilon 4 (P12 subunit) (Predicted), isoform CRA_a	Pole4	1	Completeproteome;Referenceproteome
	Q9D0W5	Peptidyl-prolyl cis-trans isomerase-like 1	Ppil1	1	Completeproteome;Isomerase;mRNAprocessing;mRNAsplicing;Referenceproteome;Rotamase;Spliceosome		cellular metabolic process;cellular nitrogen compound metabolic process;cellular process;macromolecule metabolic process;macromolecule modification;metabolic process;mRNA metabolic process;mRNA processing;nitrogen compound metabolic process;nucleobase-containing compound metabolic process;peptidyl-amino acid modification;primary metabolic process;protein folding;protein metabolic process;protein …
	Q6PD28;Q80W83	Protein Ppp2r5b	Ppp2r5b	1	Completeproteome;Referenceproteome		biological regulation;cellular process;regulation of cell cycle;regulation of protein modification process;response to chemical stimulus;response to stimulus;signal transduction
	Q3UKY7	Serine protease 38	Prss38	1	Completeproteome;Disulfidebond;Glycoprotein;Hydrolase;Protease;Referenceproteome;Secreted;Serineprotease;Signal		macromolecule metabolic process;metabolic process;primary metabolic process;protein metabolic process;proteolysis
	Q6MGA6;P28077;P28076	Proteasome subunit beta type;Proteasome subunit beta type-9	Psmb9	3	3D-structure;Acetylation;Completeproteome;Cytoplasm;Directproteinsequencing;Hydrolase;Immunity;Nucleus;Polymorphism;Protease;Proteasome;Referenceproteome;Threonineprotease;Zymogen	immunoproteasome	immune system process;macromolecule metabolic process;metabolic process;primary metabolic process;protein metabolic process;proteolysis;proteolysis involved in cellular protein catabolic process
	Q5BK81;Q5BK81-2	Prostaglandin reductase 2	Ptgr2	1	Alternativesplicing;Completeproteome;Cytoplasm;NADP;Oxidoreductase;Referenceproteome		cellular ketone metabolic process;cellular lipid metabolic process;cellular metabolic process;cellular process;lipid metabolic process;metabolic process;organic acid metabolic process;primary metabolic process;small molecule metabolic process
	D3ZTG5;B2RU80	Protein Ptprb	Ptprb	3	Angiogenesis;Completeproteome;Glycoprotein;Hydrolase;Membrane;Proteinphosphatase;Referenceproteome;Repeat;Signal;Transmembrane;Transmembranehelix		anatomical structure formation involved in morphogenesis;cellular metabolic process;cellular process;developmental process;macromolecule metabolic process;macromolecule modification;metabolic process;phosphorus metabolic process;primary metabolic process;protein dephosphorylation;protein metabolic process;protein modification process
	Q62656;F1LMY3;Q62656-2;B9EKR1;Q62656-3	Receptor-type tyrosine-protein phosphatase zeta	Ptprz1	2	Alternativesplicing;Completeproteome;Directproteinsequencing;Glycoprotein;Hydrolase;Membrane;Phosphoprotein;Proteinphosphatase;Receptor;Referenceproteome;Repeat;Signal;Transmembrane;Transmembranehelix		anatomical structure morphogenesis;cellular component morphogenesis;cellular component organization;cellular metabolic process;cellular process;developmental process;macromolecule metabolic process;macromolecule modification;metabolic process;phosphorus metabolic process;primary metabolic process;protein dephosphorylation;protein metabolic process;protein modification process
	P42669;F1LPS8;P86252;D3ZYS1;Q8R4E6;Q8R4E6-2	Transcriptional activator protein Pur-alpha	Pura	2	Acetylation;Activator;Alternativesplicing;Completeproteome;Directproteinsequencing;DNA-binding;Nucleus;Phosphoprotein;Referenceproteome;Transcription;Transcriptionregulation		anatomical structure development;biological regulation;biosynthetic process;cell death;cell differentiation;cell proliferation;cellular metabolic process;cellular nitrogen compound metabolic process;cellular process;death;developmental process;DNA geometric change;DNA metabolic process;macromolecule metabolic process;metabolic process;nitrogen compound metabolic process;nucleobase-containing comp…
	Q5PQJ6;Q9DCC4	Pyrroline-5-carboxylate reductase 3	Pycrl	2	Amino-acidbiosynthesis;Completeproteome;NADP;Oxidoreductase;Prolinebiosynthesis;Referenceproteome		amine metabolic process;biosynthetic process;cellular amino acid metabolic process;cellular ketone metabolic process;cellular metabolic process;cellular nitrogen compound metabolic process;cellular process;heterocycle metabolic process;metabolic process;nitrogen compound metabolic process;organic acid metabolic process;primary metabolic process;small molecule metabolic process
	P62821;Q6NYB7	Ras-related protein Rab-1A	Rab1A	1	Acetylation;Completeproteome;Directproteinsequencing;Endoplasmicreticulum;ER-Golgitransport;Golgiapparatus;GTP-binding;Lipoprotein;Nucleotide-binding;Phosphoprotein;Prenylation;Proteintransport;Referenceproteome;Transport	Rab1-GTP-GM130 complex;Rab1-GTP-GM130-GRASP65 complex;Rab1-GTP-p115 complex	biological regulation;cellular process;establishment of localization;Golgi vesicle transport;protein transport;response to stimulus;signal transduction;transport;vesicle-mediated transport
	A1L1J8;P61021	Ras-related protein Rab-5B	Rab5b	2	Cellmembrane;Completeproteome;Directproteinsequencing;Endosome;GTP-binding;Lipoprotein;Membrane;Nucleotide-binding;Prenylation;Proteintransport;Referenceproteome;Transport		biological regulation;cellular component organization;cellular process;endosome organization;establishment of localization;organelle organization;protein transport;regulation of transport;response to stimulus;signal transduction;transport
	O35141	Ras association domain-containing protein 5	Rassf5	1	Apoptosis;Completeproteome;Cytoplasm;Cytoskeleton;Metal-binding;Microtubule;Phosphoprotein;Referenceproteome;Tumorsuppressor;Zinc;Zinc-finger		biological regulation;cell death;cellular process;death;response to stimulus;signal transduction
	D3ZG59;M0R6M4;M0R748;M0R7G8;Q5MPP6	Protein LOC502907	RGD1561306;Klra7	2	Completeproteome;Receptor;Referenceproteome
	Q03336;Q64374	Regucalcin	Rgn	2	3D-structure;Ascorbatebiosynthesis;Calcium;Completeproteome;Cytoplasm;Directproteinsequencing;Hydrolase;Metal-binding;Phosphoprotein;Referenceproteome		biological regulation;biosynthetic process;cellular homeostasis;cellular ion homeostasis;cellular ketone metabolic process;cellular metabolic process;cellular process;homeostatic process;metabolic process;organic acid metabolic process;small molecule metabolic process;vitamin metabolic process
	E9QLN8;O70338;Q5BK46	Ribonuclease H1	Rnaseh1	1	Completeproteome;Cytoplasm;Endonuclease;Hydrolase;Magnesium;Metal-binding;Nuclease;Referenceproteome		biosynthetic process;cellular metabolic process;cellular nitrogen compound metabolic process;cellular process;DNA metabolic process;DNA replication;macromolecule metabolic process;metabolic process;nitrogen compound metabolic process;nucleobase-containing compound metabolic process;primary metabolic process
	F7A6H4;E9Q555;F1M0R1	E3 ubiquitin-protein ligase RNF213	Rnf213	2	ATP-binding;Coiledcoil;Completeproteome;Cytoplasm;Ligase;Metal-binding;Nucleotide-binding;Referenceproteome;Ublconjugation;Ublconjugationpathway;Zinc;Zinc-finger		cellular metabolic process;cellular process;macromolecule metabolic process;macromolecule modification;metabolic process;primary metabolic process;protein metabolic process;protein modification by small protein conjugation or removal;protein modification process
	Q6P7A7;Q91YQ5;P07153	Dolichyl-diphosphooligosaccharide--protein glycosyltransferase subunit 1	Rpn1	4	Acetylation;Completeproteome;Endoplasmicreticulum;Glycoprotein;Glycosyltransferase;Membrane;Referenceproteome;Signal;Transferase;Transmembrane;Transmembranehelix		carbohydrate metabolic process;cellular metabolic process;cellular process;establishment of localization;macromolecule metabolic process;macromolecule modification;metabolic process;peptide transport;primary metabolic process;protein glycosylation;protein metabolic process;protein modification process;transport
	P62843;P62845;D3YTQ9;D3ZAK6;F1M2V2	40S ribosomal protein S15	Rps15;LOC100360484	3	Acetylation;Completeproteome;Directproteinsequencing;Referenceproteome;Ribonucleoprotein;Ribosomalprotein		biosynthetic process;cellular component assembly;cellular component organization;cellular macromolecular complex assembly;cellular metabolic process;cellular process;macromolecular complex assembly;macromolecule metabolic process;metabolic process;primary metabolic process;protein metabolic process;ribonucleoprotein complex assembly;translation
	P04631;P50114	Protein S100-B	S100b	1	3D-structure;Acetylation;Calcium;Completeproteome;Cytoplasm;Directproteinsequencing;Metal-binding;Nucleus;Referenceproteome;Repeat;Zinc		behavior;biological regulation;cell differentiation;cellular homeostasis;cellular ion homeostasis;cellular metabolic process;cellular process;developmental process;energy reserve metabolic process;generation of precursor metabolites and energy;homeostatic process;metabolic process;multicellular organismal process;neurological system process;response to chemical stimulus;response to endogenous sti…
	Q80Z70;G3V9D3;F1LQ92;Q9Z2G6;J3QJX3;Q9Z2G6-2	Protein sel-1 homolog 1	Sel1l	2	Alternativesplicing;Completeproteome;Disulfidebond;Endoplasmicreticulum;Glycoprotein;Membrane;Notchsignalingpathway;Referenceproteome;Repeat;Signal;Transmembrane;Transmembranehelix		biological regulation;cellular process;response to stimulus;response to stress;signal transduction
	F1LN75;Q9QZR6;Q9QZR6-2;Q80UG5;Q80UG5-3;A2A6U3;Q9QZR6-3;Z4YP05;Q80UG5-2;Q9QZR6-4;A2A6U5	Septin-9	Sept9	3	Alternativesplicing;Cellcycle;Celldivision;Completeproteome;Cytoplasm;Cytoskeleton;Directproteinsequencing;GTP-binding;Nucleotide-binding;Phosphoprotein;Referenceproteome		cell cycle;cell division;cellular component assembly;cellular component organization;cellular process;macromolecular complex assembly;protein complex assembly
	D3Z856	Protein Sertad4	Sertad4	1	Completeproteome;Referenceproteome
	Q5XJV7-2;Q5XJV7	SET domain-containing protein 5	Setd5	1	Alternativesplicing;Completeproteome;Phosphoprotein;Referenceproteome
	Q4KLI7;Q9D554	Splicing factor 3A subunit 3	Sf3a3	4	Acetylation;Completeproteome;Metal-binding;mRNAprocessing;mRNAsplicing;Nucleus;Phosphoprotein;Referenceproteome;Spliceosome;Zinc;Zinc-finger		cellular metabolic process;cellular nitrogen compound metabolic process;cellular process;macromolecule metabolic process;metabolic process;mRNA metabolic process;mRNA processing;nitrogen compound metabolic process;nucleobase-containing compound metabolic process;primary metabolic process;RNA metabolic process;RNA processing;RNA splicing
	B2RZ27;Q91VW3	SH3 domain-binding glutamic acid-rich-like protein 3	Sh3bgrl3	2	3D-structure;Completeproteome;Cytoplasm;Directproteinsequencing;Nucleus;Referenceproteome		biological regulation;cellular homeostasis;cellular process;homeostatic process
	D3ZVM6	Protein Siglec1	Siglec1	1	Completeproteome;Disulfidebond;Immunoglobulindomain;Lectin;Membrane;Referenceproteome;Repeat;Transmembrane;Transmembranehelix
	Q5RLM2	Solute carrier family 22 member 7	Slc22a7	1	Cellmembrane;Completeproteome;Iontransport;Membrane;Referenceproteome;Transmembrane;Transmembranehelix;Transport		response to chemical stimulus;response to stimulus
	D3ZE29;P51881;Q09073;D3ZB81;Q3V132;M0R5W3	ADP/ATP translocase 2	Slc25a5	1	Acetylation;Cellprojection;Chromosomepartition;Cilium;Completeproteome;Directproteinsequencing;Flagellum;Membrane;Methylation;Mitochondrion;Mitochondrioninnermembrane;Phosphoprotein;Referenceproteome;Repeat;Transmembrane;Transmembranehelix;Transport	ATP synthasome	biological regulation;cellular process;chromosome segregation;establishment of localization;transmembrane transport;transport
	B0BNL4-2	Isoform 2 of Heme transporter HRG1	Slc48a1	1
	F1LNM6	Transporter	Slc6a5	1	Completeproteome;Membrane;Referenceproteome;Symport;Transmembrane;Transmembranehelix;Transport
	Q4V7D9	Protein Smpdl3b	Smpdl3b	1	Completeproteome;Referenceproteome		catabolic process;cellular lipid metabolic process;cellular metabolic process;cellular process;lipid metabolic process;metabolic process;primary metabolic process
	S4R180	Syntaphilin	Snph	1
	A3KGU7;P16546;A3KGU9;A3KGU4	Spectrin alpha chain, brain	Spna2;Sptan1	1	Acetylation;Actin-binding;Actincapping;Alternativesplicing;Calcium;Calmodulin-binding;Completeproteome;Cytoplasm;Cytoskeleton;Directproteinsequencing;Metal-binding;Phosphoprotein;Referenceproteome;Repeat;SH3domain		biological regulation;cellular component organization;regulation of organelle organization
	Q3UGX2;E9Q397;P15508	Spectrin beta chain, erythrocyte	Spnb1;Sptb	2	Actin-binding;Actincapping;Completeproteome;Cytoplasm;Cytoskeleton;Phosphoprotein;Referenceproteome;Repeat		anatomical structure development;biological regulation;biosynthetic process;cellular component organization;cellular membrane organization;cellular metabolic process;cellular nitrogen compound metabolic process;cellular process;cofactor metabolic process;developmental process;heterocycle metabolic process;membrane organization;metabolic process;nitrogen compound metabolic process;plasma membrane …
	Q4G019;Q8R207	Serine palmitoyltransferase small subunit A	Sptssa	1	Completeproteome;Endoplasmicreticulum;Lipidmetabolism;Membrane;Referenceproteome;Sphingolipidmetabolism;Transmembrane;Transmembranehelix		cellular lipid metabolic process;cellular metabolic process;cellular process;lipid metabolic process;metabolic process;primary metabolic process
	Q07984;Q9D8L3;Q62186;M0R4H9	Translocon-associated protein subunit delta	Ssr4	2	Completeproteome;Disulfidebond;Endoplasmicreticulum;Isopeptidebond;Membrane;Receptor;Referenceproteome;Signal;Transmembrane;Transmembranehelix;Ublconjugation
	Q4FZT0;Q99JB2;F6WI02;A2AG39	Stomatin-like protein 2	Stoml2	2	Acetylation;Cellmembrane;Coiledcoil;Completeproteome;Directproteinsequencing;Lipid-binding;Membrane;Mitochondrion;Mitochondrioninnermembrane;Phosphoprotein;Referenceproteome;Transitpeptide		biological regulation;biosynthetic process;cell activation;cellular component assembly;cellular component organization;cellular homeostasis;cellular ion homeostasis;cellular metabolic process;cellular nitrogen compound metabolic process;cellular process;cytokine production;establishment of localization;heterocycle metabolic process;homeostatic process;hydrogen transport;immune system process;ion …
	O70257;M0R930	Syntaxin-7	Stx7	4	Acetylation;Coiledcoil;Completeproteome;Endosome;Membrane;Phosphoprotein;Referenceproteome;Transmembrane;Transmembranehelix	SNARE complex (Stx, Stx8, Vti1b, VAMP8);SNARE complex (Stx1a,1b,7,13, Rtn1, Vamp2);Stx7-Vti1b-Vamp8-Stx8 complex	cellular component organization;cellular membrane organization;cellular process;endosome transport;establishment of localization;exocytosis;membrane fusion;membrane organization;organelle fusion;organelle organization;protein transport;secretion;transport;vacuolar transport;vesicle organization;vesicle-mediated transport
	F1M1D5;Q8BYA0	Tubulin-specific chaperone D	Tbcd	2	Celljunction;Cellmembrane;Chaperone;Completeproteome;Cytoplasm;GTPaseactivation;Membrane;Referenceproteome;Repeat;Tightjunction		biological regulation;cell junction organization;cellular component assembly;cellular component organization;cellular metabolic process;cellular process;macromolecule metabolic process;metabolic process;primary metabolic process;protein folding;protein metabolic process;regulation of organelle organization
	D3ZNF4;Q8BHJ5;G3V6G5;Q9QXE7	F-box-like/WD repeat-containing protein TBL1XR1;F-box-like/WD repeat-containing protein TBL1X	Tbl1xr1;Tbl1x	2	Activator;Chromatinregulator;Completeproteome;Nucleus;Receptor;Referenceproteome;Repeat;Repressor;Transcription;Transcriptionregulation;Ublconjugationpathway;WDrepeat		biological regulation;biosynthetic process;catabolic process;cell differentiation;cellular component organization;cellular metabolic process;cellular nitrogen compound metabolic process;cellular process;chromatin modification;chromatin organization;chromosome organization;developmental process;macromolecule metabolic process;metabolic process;nitrogen compound metabolic process;nucleobase-contain…
	Q921I1;E9Q035;F7BAE9;F7CJN9	Serotransferrin	Tf;Gm20425	3	Completeproteome;Directproteinsequencing;Disulfidebond;Glycoprotein;GTP-binding;Iontransport;Iron;Irontransport;Metal-binding;Methylation;Nucleotide-binding;Referenceproteome;Repeat;Secreted;Signal;Transport		biological regulation;cell differentiation;cellular component organization;cellular homeostasis;cellular ion homeostasis;cellular metabolic process;cellular process;cytoskeleton organization;developmental process;establishment of localization;homeostatic process;ion transport;macromolecule metabolic process;macromolecule modification;metabolic process;organelle organization;phosphorus metabolic p…
	Q9DAV9;Q68FV1	Trimeric intracellular cation channel type B	Tmem38b	1	Completeproteome;Endoplasmicreticulum;Ionchannel;Iontransport;Membrane;Potassium;Potassiumchannel;Potassiumtransport;Referenceproteome;Transmembrane;Transmembranehelix;Transport
	Q642E6;Q9EQV6;O89023	Tripeptidyl-peptidase 1	Tpp1	2	Autocatalyticcleavage;Calcium;Completeproteome;Directproteinsequencing;Disulfidebond;Glycoprotein;Hydrolase;Lysosome;Metal-binding;Protease;Referenceproteome;Serineprotease;Signal;Zymogen		anatomical structure development;biological regulation;catabolic process;cellular component organization;cellular metabolic process;cellular process;developmental process;homeostatic process;macromolecule metabolic process;metabolic process;multicellular organismal process;neurological system process;organelle organization;peptide metabolic process;primary metabolic process;protein metabolic proc…
	Q5U4E4	Protein Trmt1	Trmt1	2	Completeproteome;Methyltransferase;Referenceproteome;Transferase
	D3ZRN5	Protein Trove2	Trove2	1	Completeproteome;Referenceproteome		anatomical structure morphogenesis;cellular component morphogenesis;cellular component organization;cellular process;developmental process
	Q9QYU2;Q9CZR8	Elongation factor Ts, mitochondrial	Tsfm	2	Completeproteome;Elongationfactor;Mitochondrion;Proteinbiosynthesis;Referenceproteome;Transitpeptide
	D3ZHP7;D3ZDB7	Serine/threonine-protein kinase ULK3	Ulk3	1	ATP-binding;Autophagy;Completeproteome;Cytoplasm;Kinase;Nucleotide-binding;Phosphoprotein;Referenceproteome;Repeat;Serine/threonine-proteinkinase;Transferase		autophagy;biological regulation;catabolic process;cellular metabolic process;cellular process;macromolecule metabolic process;macromolecule modification;metabolic process;phosphorus metabolic process;primary metabolic process;protein metabolic process;protein modification process;protein phosphorylation
	P41542;Q9Z1Z0;Q9Z1Z0-2;Q9Z1Z0-3	General vesicular transport factor p115	Uso1	2	Acetylation;Alternativesplicing;Coiledcoil;Completeproteome;Cytoplasm;Directproteinsequencing;ER-Golgitransport;Golgiapparatus;Membrane;Phosphoprotein;Proteintransport;Referenceproteome;Repeat;Transport	Rab1-GTP-p115 complex	cellular component organization;cellular membrane organization;cellular process;establishment of localization;Golgi vesicle transport;membrane fusion;membrane organization;organelle fusion;organelle organization;protein transport;transport;vesicle organization;vesicle-mediated transport
	E9Q9S3;Q6EJB6;F1LWZ2	U3 small nucleolar RNA-associated protein 14 homolog B	Utp14b	2	Coiledcoil;Completeproteome;Developmentalprotein;Differentiation;Meiosis;Nucleus;Phosphoprotein;Referenceproteome;Ribosomebiogenesis;Spermatogenesis		cell differentiation;cellular metabolic process;cellular nitrogen compound metabolic process;cellular process;developmental process;macromolecule metabolic process;meiosis;metabolic process;multicellular organismal development;multicellular organismal process;nitrogen compound metabolic process;nucleobase-containing compound metabolic process;primary metabolic process;RNA metabolic process;RNA pr…
	F7EWC1	Protein Vasp	Vasp	1	Completeproteome;Referenceproteome
	Q9R1Z0-2;Q9R1Z0	Voltage-dependent anion-selective channel protein 3	Vdac3	2	Acetylation;Alternativesplicing;Completeproteome;Directproteinsequencing;Iontransport;Membrane;Mitochondrion;Mitochondrionoutermembrane;NAD;Nucleotide-binding;Phosphoprotein;Porin;Referenceproteome;Transmembrane;Transmembranebetastrand;Transport
	E9Q2J5	Protein Vmn2r104	Vmn2r104	1	Cellmembrane;Completeproteome;G-proteincoupledreceptor;Membrane;Receptor;Referenceproteome;Transducer;Transmembrane;Transmembranehelix
	Q5J3I6	Protein Vom1r88	Vom1r88	1	Completeproteome;Receptor;Referenceproteome
	Q6AY86;P40336-2;P40336	Vacuolar protein sorting-associated protein 26A	Vps26a	3	Alternativesplicing;Completeproteome;Cytoplasm;Endosome;Membrane;Phosphoprotein;Proteintransport;Referenceproteome;Transport	Pigr-Vps35-Vps26a-Vps29 complex;Vps29-Vps35-Vps26a complex	cellular process;endosome transport;establishment of localization;protein transport;transport;vacuolar transport;vesicle-mediated transport
	G3V6J7;Q9JKY3	Zinc finger protein 238	Zfp238;Znf238	1	Completeproteome;Developmentalprotein;DNA-binding;Metal-binding;Nucleus;Phosphoprotein;Referenceproteome;Repeat;Repressor;Transcription;Transcriptionregulation;Zinc;Zinc-finger		anatomical structure development;biological regulation;biosynthetic process;cell development;cellular metabolic process;cellular nitrogen compound metabolic process;cellular process;developmental process;embryo development;homeostatic process;macromolecule metabolic process;metabolic process;nitrogen compound metabolic process;nucleobase-containing compound metabolic process;primary metabolic pro…
	P01811	Ig heavy chain V region UPC10		1	3D-structure;Completeproteome;Immunoglobulindomain;ImmunoglobulinVregion;Referenceproteome
	F1M2M4	Uncharacterized protein		2	Completeproteome;Referenceproteome
	Q6AY72	UPF0449 protein C19orf25 homolog		1	Completeproteome;Phosphoprotein;Referenceproteome
	D3ZEN7	Uncharacterized protein		1	Completeproteome;Referenceproteome
