# Supplementary material for: Scale Invariant Disordered Nanotopography Promotes Hippocampal Neuron Development and Maturation with Involvement of Mechanotransductive Pathways
Source: Front Cell Neurosci. 2016 Nov 18;10:267. doi: 10.3389/fncel.2016.00267 (PMC5114288; doi:10.3389/fncel.2016.00267)
Supplement: Tables S1, S2 — Differentially expressed proteins from the proteomic analysis of the comparison between ns-Zr25 and Control. The tables report the lists of proteins (Table S1) upregulated or expressed only in ns-Zr25, or (Table S2) downregulated in ns-Zr25 or expressed only in Control. The column Razor + unique peptides indicate the number of unique and razor peptides associated to a protein. Mitominer true proteins are marked in light gray. Proteins present in the adhesome list published by Winograd-Katz et al. (2014) are marked in bold in the Gene names column. [file Table2.XLS]

## Sheet: ns-Zr25_down and Control only
welch Difference	Protein IDs	Protein names	Gene names	Razor + unique peptides	Keywords
-4.57949	P63158;P63159;F1MA29;D3ZCR3;D4A9T3;D3ZL49;D3ZXR5;D3ZLG3;F1LTL3;D3YZ18;D3ZIU9;M0R7R5;D3ZC69;F1LNG6;D3ZXP6;M0R7K7;D4A6A9;M0RA12;D3Z7Z9;D3YVC6;D4A2L7;D4A4X8;D3ZGW6;F1LVZ2;M0R8R0;F1M6B2	High mobility group protein B1	Hmgb1;LOC681718;LOC679451;Hmg1l1	8	3D-structure;Acetylation;Chromosome;Completeproteome;Cytoplasm;Directproteinsequencing;DNA-binding;Heparin-binding;Isopeptidebond;Nucleus;Phosphoprotein;Referenceproteome;Repeat;Ublconjugation
-3.77118	D3ZZ48	Protein Slc35a1	Slc35a1	1	Completeproteome;Membrane;Referenceproteome;Sugartransport;Transmembrane;Transmembranehelix;Transport
-3.44609	P59325;Q07205;D4AEA4;D3ZP77	Eukaryotic translation initiation factor 5	Eif5	3	Completeproteome;Directproteinsequencing;GTP-binding;Initiationfactor;Nucleotide-binding;Phosphoprotein;Proteinbiosynthesis;Referenceproteome
-3.2229	E9Q401;F6U7V1;B0LPN4;B0LPN4-2;F1LS89;F1LRZ1	Ryanodine receptor 2	Ryr2	2	3D-structure;Alternativesplicing;Calcium;Calciumchannel;Calciumtransport;Calmodulin-binding;Completeproteome;Developmentalprotein;Ionchannel;Iontransport;Ligand-gatedionchannel;Membrane;Phosphoprotein;Receptor;Referenceproteome;Repeat;Sarcoplasmicreticulum;Transmembrane;Transmembranehelix;Transport
-3.10742	P67984;F7FLF2;P47198	60S ribosomal protein L22	Rpl22	4	Completeproteome;Heparin-binding;Referenceproteome;Ribonucleoprotein;Ribosomalprotein;RNA-binding
-2.99669	Q8VH51;Q5BJP4;Q8VH51-2;Q8VH51-3;F7AA45;E9Q8F0;B7ZD61;B7ZD63	RNA-binding protein 39	Rbm39	6	3D-structure;Acetylation;Activator;Alternativesplicing;Completeproteome;mRNAprocessing;mRNAsplicing;Nucleus;Phosphoprotein;Referenceproteome;Repeat;RNA-binding;Transcription;Transcriptionregulation
-2.99609	Q9JMG7-2;Q923W4;Q9JMG7;Q3UMU9-3;Q3UMU9;Q3UMU9-2;Q3UMU9-4	Hepatoma-derived growth factor-related protein 3	Hdgfrp3	3	3D-structure;Alternativesplicing;Coiledcoil;Completeproteome;Growthfactor;Nucleus;Phosphoprotein;Referenceproteome
-2.8631	D4ACJ1;P62849;P62850;P62849-3;P62850-3;P62849-2;P62850-2;D3ZFZ8	40S ribosomal protein S24	LOC100363469;Rps24	4	Acetylation;Alternativesplicing;Completeproteome;Phosphoprotein;Referenceproteome;Ribonucleoprotein;Ribosomalprotein
-2.75666	P62852;P62853;F1M6F4;D4AE10;D3ZCH5;M0R763	40S ribosomal protein S25	Rps25;RGD1564597;RGD1563613;LOC100359763	4	Acetylation;Completeproteome;Referenceproteome;Ribonucleoprotein;Ribosomalprotein
-2.61829	P62082;P62083;F6SVV1;J3QJZ3;D3ZK18;D3ZG02	40S ribosomal protein S7	Rps7;Gm9493	4	Acetylation;Completeproteome;Cytoplasm;Cytoskeleton;Directproteinsequencing;Referenceproteome;Ribonucleoprotein;Ribosomalprotein
-2.49529	P24368;P24369	Peptidyl-prolyl cis-trans isomerase B	Ppib	11	Completeproteome;Cyclosporin;Endoplasmicreticulum;Isomerase;Referenceproteome;Rotamase;Signal
-2.38832	Q9QZ86;Q6DFW4	Nucleolar protein 58	Nop58	4	Completeproteome;Directproteinsequencing;Isopeptidebond;Nucleus;Phosphoprotein;Referenceproteome;Ribosomebiogenesis;Ublconjugation
-2.26643	D4ABZ9;D3ZZ60;D4ACQ2;P62900;P62902;D3Z8W1;D3ZKU5;D3ZU04;D3ZX87;D3ZK34	60S ribosomal protein L31	LOC100361974;LOC681356;LOC690384;Rpl31;LOC680384;RGD1564839;RGD1565894	1	Acetylation;Completeproteome;Phosphoprotein;Referenceproteome;Ribonucleoprotein;Ribosomalprotein
-2.24283	P81795;Q9Z0N1;A2AAW9	Eukaryotic translation initiation factor 2 subunit 3;Eukaryotic translation initiation factor 2 subunit 3, X-linked	Eif2s3;Eif2s3x	5	Acetylation;Completeproteome;Directproteinsequencing;GTP-binding;Initiationfactor;Nucleotide-binding;Phosphoprotein;Proteinbiosynthesis;Referenceproteome
-2.2125	D3ZAA3;Q00918	Latent-transforming growth factor beta-binding protein 1	Ltbp1	1	Cleavageonpairofbasicresidues;Completeproteome;Directproteinsequencing;Disulfidebond;EGF-likedomain;Glycoprotein;Growthfactorbinding;Hydroxylation;Phosphoprotein;Referenceproteome;Repeat;Secreted;Signal
-2.05767	Q5H8C4;Q5H8C4-2	Vacuolar protein sorting-associated protein 13A	Vps13a	2	Alternativesplicing;Completeproteome;Phosphoprotein;Proteintransport;Referenceproteome;Repeat;TPRrepeat;Transport
-2.02009	P62907;Q5XJF6;D4A7Y6;D3ZBX4;P53026;D3Z9F6;F1LYQ7	60S ribosomal protein L10a;Ribosomal protein	Rpl10a;RGD1566137;RGD1559639;RGD1562962	3	Acetylation;Completeproteome;Directproteinsequencing;Phosphoprotein;Referenceproteome;Ribonucleoprotein;Ribosomalprotein
-1.99514	P62242;P62243;M0R7Q5;Q6TXJ0;D3ZIE1	40S ribosomal protein S8	Rps8;LOC297756;RGD1566369	8	Completeproteome;Cytoplasm;Directproteinsequencing;Phosphoprotein;Referenceproteome;Ribonucleoprotein;Ribosomalprotein
-1.97764	D3YXH0;Q8CHN7;P63054;P63055	Purkinje cell protein 4	Igsf5;Pcp4	2	Calcium;Calmodulin-binding;Completeproteome;Directproteinsequencing;Referenceproteome
-1.95962	P52925;P30681;D3ZS25	High mobility group protein B2	Hmgb2	3	Acetylation;Chromosome;Completeproteome;DNA-binding;Nucleus;Phosphoprotein;Referenceproteome;Repeat
-1.95646	D3ZRN0	Protein Pik3cg	Pik3cg	1	ATP-binding;Completeproteome;Kinase;Nucleotide-binding;Referenceproteome;Transferase
-1.95142	Q925G1;Q925G1-2	Hepatoma-derived growth factor-related protein 2	Hdgfrp2	1	Alternativesplicing;Coiledcoil;Completeproteome;Phosphoprotein;Referenceproteome
-1.88411	Q4KM49;A2A7S7;Q91WQ3;F6VXZ2	Tyrosine--tRNA ligase, cytoplasmic	Yars	11	Acetylation;Aminoacyl-tRNAsynthetase;ATP-binding;Completeproteome;Cytoplasm;Ligase;Nucleotide-binding;Proteinbiosynthesis;Referenceproteome;RNA-binding;tRNA-binding
-1.8585	M0RCY2;P62278;P62301;M0RBC7;M0R6B8;F1LMB4	40S ribosomal protein S13	Rps13	4	Acetylation;Completeproteome;Directproteinsequencing;Phosphoprotein;Referenceproteome;Ribonucleoprotein;Ribosomalprotein
-1.85095	Q6AYD3;P50580;D3YVH7	Proliferation-associated protein 2G4	Pa2g4	12	3D-structure;Acetylation;Completeproteome;Cytoplasm;Hydrolase;Nucleus;Phosphoprotein;Referenceproteome;Repressor;Ribonucleoprotein;RNA-binding;rRNAprocessing;Transcription;Transcriptionregulation;Translationregulation
-1.76516	D3Z722;D3Z5R8;D4A6G6;P17074;Q9CZX8;D3YUG3;D3YUT3;D3ZGN8;F1LYF3;F1M764;S4R223;F1M395;D3ZSH6;D3ZUD7;F1M8C7;F1M9M2	40S ribosomal protein S19	Rps19;LOC100362339;RGD1562153;LOC100361732	6	Acetylation;Completeproteome;Referenceproteome;Ribonucleoprotein;Ribosomalprotein
-1.75194	D3ZMM6	Olfactory receptor	Olr747	1	Cellmembrane;Completeproteome;G-proteincoupledreceptor;Membrane;Olfaction;Receptor;Referenceproteome;Sensorytransduction;Transducer;Transmembrane;Transmembranehelix
-1.74758	G3V9E3;Q62736;E9QA15;D3Z6I7;E9QA16;E9Q0M9;S4R1T7;Q8VCQ8	Non-muscle caldesmon	Cald1	2	Actin-binding;Calmodulin-binding;Completeproteome;Cytoplasm;Cytoskeleton;Muscleprotein;Phosphoprotein;Referenceproteome
-1.7416	Q9Z0L1	Sphingosine 1-phosphate receptor 4	S1pr4	1	Cellmembrane;Completeproteome;Glycoprotein;G-proteincoupledreceptor;Lipoprotein;Membrane;Palmitate;Receptor;Referenceproteome;Transducer;Transmembrane;Transmembranehelix
-1.72112	D3ZBN0;P43276	Histone H1.5	Hist1h1b	6	Acetylation;Chromosome;Completeproteome;DNA-binding;Methylation;Nucleus;Phosphoprotein;Referenceproteome
-1.70909	P17077;P51410;F1M7A9;M0R6B4;M0RBD4;D3Z629;F1LX84;F1M2X8;S4R1R7;D3ZZQ7;M0R5Y8;M0RCL2;D3ZA49;D3YZT0	60S ribosomal protein L9	Rpl9;RGD1561928	7	Acetylation;Completeproteome;Directproteinsequencing;Polymorphism;Referenceproteome;Ribonucleoprotein;Ribosomalprotein;Tumorantigen
-1.70741	P62889;P62890;M0RD99;M0RA78;M0R924;M0R764	60S ribosomal protein L30	Rpl30	5	Acetylation;Completeproteome;Phosphoprotein;Referenceproteome;Ribonucleoprotein;Ribosomalprotein
-1.68799	P61354;P61358;M0R7P0;D4AD41;D3ZTK5;E9PV49;A2A4Q0	60S ribosomal protein L27	Rpl27;LOC688784;RGD1563835	4	Acetylation;Completeproteome;Referenceproteome;Ribonucleoprotein;Ribosomalprotein
-1.66863	D4AEC0;P0C0S6;P0C0S7;Q3THW5;Q3UA95;Q8R029;G3UWL7;M0R6X5	Histone H2A;Histone H2A.Z;Histone H2A.V	H2afv;H2afz	3	Acetylation;Chromosome;Completeproteome;Developmentalprotein;DNA-binding;Isopeptidebond;Nucleosomecore;Nucleus;Referenceproteome;Ublconjugation
-1.6368	O35682	Myeloid-associated differentiation marker	Myadm	1	Completeproteome;Membrane;Referenceproteome;Repeat;Transmembrane;Transmembranehelix
-1.63522	Q6P685;Q99L45;D3ZBJ7;E0CXJ3	Eukaryotic translation initiation factor 2 subunit 2	Eif2s2	3	Acetylation;Completeproteome;Initiationfactor;Metal-binding;Phosphoprotein;Proteinbiosynthesis;Referenceproteome;Zinc;Zinc-finger
-1.63108	F8VQC1;E9Q740;D4A7R0	Signal recognition particle subunit SRP72	Srp72	2	Completeproteome;Cytoplasm;Referenceproteome;Repeat;Ribonucleoprotein;Signalrecognitionparticle
-1.63042	D4A9Q3;P62267;P62268;F1LTW8	40S ribosomal protein S23	RGD1563570;Rps23	3	Acetylation;Completeproteome;Directproteinsequencing;Referenceproteome;Ribonucleoprotein;Ribosomalprotein
-1.6303	P41233;F1LNL3	ATP-binding cassette sub-family A member 1	Abca1	2	ATP-binding;Completeproteome;Disulfidebond;Glycoprotein;Lipoprotein;Membrane;Nucleotide-binding;Palmitate;Phosphoprotein;Referenceproteome;Repeat;Transmembrane;Transmembranehelix;Transport
-1.62256	Q9CPN9	Protein 2210010C04Rik	2210010C04Rik	1	Completeproteome;Hydrolase;Protease;Referenceproteome;Serineprotease
-1.59953	F8WIU3;M0R7Y2	Zinc finger protein 618	Zfp618	1	Completeproteome;Referenceproteome
-1.57635	P0CC09;Q6GSS7;D4ACV3;Q64523;F8WIX8;P02262;D3ZVK7;G3V9C0;M0RCL5;P0C169;P0C170;P22752;Q00728;Q4FZT6;Q64598;Q6I8Q6;Q8BFU2;Q8CGP5;Q8CGP7;A9UMV8;Q8CGP4;Q8R1M2;M0RDM4;Q8CGP6	Histone H2A type 2-A;Histone H2A;Histone H2A type 2-C;Histone H2A type 1;Histone H2A type 1-C;Histone H2A type 1-E;Histone H2A type 4;Histone H2A type 3;Histone H2A type 1-F;Histone H2A type 1-K;Histone H2A.J;Histone H2A type 1-H	Hist2h2aa3;Hist2h2aa1;Hist2h2ac;Hist1h2al;Hist1h2ak;Hist1h2ai;Hist1h2ab;Hist1h2af;Hist3h2a;H2afj;Hist1h2aa;Hist1h2ah	5	3D-structure;Acetylation;Chromosome;Citrullination;Completeproteome;Directproteinsequencing;DNA-binding;Isopeptidebond;Methylation;Nucleosomecore;Nucleus;Phosphoprotein;Referenceproteome;Ublconjugation
-1.5736	Q00566-2;Q9Z2D6-2;Q00566;F1LWH6;Q9Z2D6;D3Z7U4;D3YY81	Methyl-CpG-binding protein 2	Mecp2	1	Acetylation;Alternativesplicing;Completeproteome;Directproteinsequencing;DNA-binding;Nucleus;Phosphoprotein;Referenceproteome;Repeat;Repressor;Transcription;Transcriptionregulation
-1.5686	G3V8R2;P55067	Neurocan core protein;150 kDa adult core glycoprotein	Ncan	8	Calcium;Celladhesion;Completeproteome;Directproteinsequencing;Disulfidebond;EGF-likedomain;Glycoprotein;Hyaluronicacid;Immunoglobulindomain;Lectin;Proteoglycan;Referenceproteome;Repeat;Secreted;Signal;Sushi
-1.55668	G3V705;Q6PCT5;Q91VJ5;A2AER8;A2AER9	Polyglutamine-binding protein 1	Pqbp1	1	Coiledcoil;Completeproteome;Nucleus;Phosphoprotein;Referenceproteome;Repeat;Transcription;Transcriptionregulation
-1.55346	B0BN99;G5E920;O54879;A2AP78	High mobility group protein B3	Hmgb3;Gm6104	4	Chromosome;Completeproteome;DNA-binding;Nucleus;Referenceproteome;Repeat
-1.54627	P62754;P62755;M0RD75;M0R4Q3	40S ribosomal protein S6	Rps6	3	Acetylation;Completeproteome;Directproteinsequencing;Phosphoprotein;Referenceproteome;Ribonucleoprotein;Ribosomalprotein
-1.53815	O88537	Formyl peptide receptor-related sequence 3	Fpr-rs3	1	Cellmembrane;Chemotaxis;Completeproteome;Disulfidebond;Glycoprotein;G-proteincoupledreceptor;Membrane;Receptor;Referenceproteome;Transducer;Transmembrane;Transmembranehelix
-1.52698	Q06647;Q9DB20;F7D3P8	ATP synthase subunit O, mitochondrial	Atp5o	3	Acetylation;ATPsynthesis;Completeproteome;Directproteinsequencing;Hydrogeniontransport;Iontransport;Membrane;Mitochondrion;Mitochondrioninnermembrane;Referenceproteome;Transitpeptide;Transport
-1.48539	D3YXT4;P12970;P62425;F1M013;D3ZU22;L7N202;D3ZJH5;D3ZWM2;D3ZPL5;D4A6B9;F6ZVW4;F1M1M2;F6YI27;F6VBB8;D4A8X2;M0RDP4;M0R6L1;F1M4C7;D3ZNA3;F1M300;F1M0S7;F1LU72;F1M0R8;M0R3M3;F1M2Q3;F1M4Z6;F1M394;F1LV49;F1LUI8;D4A2J1;M0R9T3;D3ZD15;V9GX35;F6SSI5;M0R8F6;D4A479;M0R995;F1LYF6	60S ribosomal protein L7a	Gm5619;Rpl7a;LOC100361311;RGD1562409;RGD1559149;RGD1562953;LOC680161;Gm5459;RGD1563220;Gm17415;Gm4978	8	Acetylation;Completeproteome;Directproteinsequencing;Referenceproteome;Ribonucleoprotein;Ribosomalprotein
-1.46663	O70194;Q6AYK8	Eukaryotic translation initiation factor 3 subunit D	Eif3d	6	Completeproteome;Cytoplasm;Initiationfactor;Phosphoprotein;Proteinbiosynthesis;Referenceproteome
-1.45745	D9HP81;Q9EQZ7;Q9EQZ7-3	Regulating synaptic membrane exocytosis protein 2	Rims2	2	Alternativesplicing;Celljunction;Completeproteome;Exocytosis;Metal-binding;Neurotransmittertransport;Phosphoprotein;Referenceproteome;Repeat;Synapse;Synaptosome;Transport;Zinc;Zinc-finger
-1.45622	P15865;P15864;P43274;I7HFT9;P06349;Q07133	Histone H1.2;Histone H1.4	Hist1h1c;Hist1h1e	6	Acetylation;Chromosome;Completeproteome;Developmentalprotein;Differentiation;Directproteinsequencing;DNA-binding;Isopeptidebond;Methylation;Nucleus;Phosphoprotein;Referenceproteome;Spermatogenesis;Ublconjugation
-1.44961	Q8K310;P43244	Matrin-3	Matr3	14	3D-structure;Acetylation;Completeproteome;Directproteinsequencing;Metal-binding;Nucleus;Phosphoprotein;Referenceproteome;Repeat;RNA-binding;Zinc;Zinc-finger
-1.44194	Q6TXE9;Q8CGC7	LRRGT00050	Eprs	17	Acetylation;Aminoacyl-tRNAsynthetase;ATP-binding;Completeproteome;Ligase;Multifunctionalenzyme;Nucleotide-binding;Phosphoprotein;Polymorphism;Proteinbiosynthesis;Referenceproteome;Repeat;RNA-binding;Translationregulation
-1.43635	D3ZFK7;D3ZTH8;F1LT35;P62751;P62752;D4AAL7;D3YU45;D3Z1D6;D3ZTX9;D3ZNM1;D3ZSR8;D3YTY6;F1M1E5;M0RE17;D3YU46	60S ribosomal protein L23a	LOC689899;RGD1564606;Rpl23a;LOC688776;Gm3940;Gm10335;RGD1565170;RGD1562755;LOC680441;Gm6096	4	Completeproteome;Methylation;Phosphoprotein;Referenceproteome;Ribonucleoprotein;Ribosomalprotein;RNA-binding;rRNA-binding
-1.42957	P63036;P63037;B1AXY1;B1AXY0;B1AXX9	DnaJ homolog subfamily A member 1	Dnaja1	2	Acetylation;Chaperone;Completeproteome;Directproteinsequencing;Lipoprotein;Membrane;Metal-binding;Methylation;Phosphoprotein;Prenylation;Referenceproteome;Repeat;Zinc;Zinc-finger
-1.41129	B5DEL8;F7FG98;Q99LY9;B1ARW4	NADH dehydrogenase [ubiquinone] iron-sulfur protein 5	LOC100361505;Ndufs5	2	Completeproteome;Directproteinsequencing;Disulfidebond;Electrontransport;Membrane;Mitochondrion;Mitochondrioninnermembrane;Referenceproteome;Respiratorychain;Transport;Ubiquinone
-1.38503	D3YZW1;F1M287;D4A208;Q91Z67;Q91Z69;B5DEJ1	SLIT-ROBO Rho GTPase-activating protein 2;SLIT-ROBO Rho GTPase-activating protein 1	Srgap1;Srgap2	1	3D-structure;Celljunction;Cellmembrane;Cellprojection;Coiledcoil;Completeproteome;Cytoplasm;Cytoplasmicvesicle;GTPaseactivation;Membrane;Methylation;Neurogenesis;Nucleus;Phosphoprotein;Postsynapticcellmembrane;Referenceproteome;SH3domain;Synapse
-1.37408	Q6TQE1-2;Q6TQE1;G3X8T2;H3BIW0;Q0P678;REV__G3X8T2;REV__Q6TQE1-2;REV__H3BIW0;REV__Q0P678;REV__Q6TQE1;H3BJN4;REV__H3BJN4	Zinc finger CCCH domain-containing protein 18	Zc3h18	3	Acetylation;Alternativesplicing;Coiledcoil;Completeproteome;Metal-binding;Nucleus;Phosphoprotein;Referenceproteome;Zinc;Zinc-finger
-1.36517	D3ZJU0;E9Q7E2	Protein Arid2	Arid2	2	Completeproteome;Nucleus;Referenceproteome
-1.35782	P11031;Q63396	Activated RNA polymerase II transcriptional coactivator p15	Sub1	2	Acetylation;Activator;Completeproteome;Directproteinsequencing;DNA-binding;Nucleus;Phosphoprotein;Referenceproteome;Transcription;Transcriptionregulation
-1.35645	E9Q1L7;D3Z032	DnaJ homolog subfamily C member 28	Dnajc28	2	Completeproteome;Referenceproteome
-1.35402	G3V8L9;P85125;O54724	Polymerase I and transcript release factor	Ptrf	3	Acetylation;Cellmembrane;Coiledcoil;Completeproteome;Cytoplasm;Directproteinsequencing;Endoplasmicreticulum;Membrane;Microsome;Mitochondrion;Nucleus;Phosphoprotein;Referenceproteome;RNA-binding;rRNA-binding;Transcription;Transcriptionregulation;Transcriptiontermination
-1.32025	D3ZFA8;P04644;P63276;D3ZHU9;D3ZKG6;M0R8M8;F1M5B1;D3ZM01	40S ribosomal protein S17	LOC100362366;Rps17;LOC100361180;RGD1559955	5	Completeproteome;Directproteinsequencing;Phosphoprotein;Referenceproteome;Ribonucleoprotein;Ribosomalprotein
-1.31789	F1LPV0;F1LML0;Q8BP47	Asparagine--tRNA ligase, cytoplasmic	Nars	13	Acetylation;Aminoacyl-tRNAsynthetase;ATP-binding;Completeproteome;Cytoplasm;Ligase;Nucleotide-binding;Phosphoprotein;Proteinbiosynthesis;Referenceproteome
-1.31489	Q6PDV7;Q6ZWV3;I7HLV2;D4A1P2;P86048;F6RUE0	60S ribosomal protein L10;60S ribosomal protein L10-like	Rpl10;Rpl10l	4	Completeproteome;Directproteinsequencing;Isopeptidebond;Referenceproteome;Ribonucleoprotein;Ribosomalprotein;Ublconjugation
-1.31042	Q3TD35;E9QPU1;Q8CIZ8;M0RBV1;Q3TPE1;Q8CIZ8-2	von Willebrand factor;von Willebrand antigen 2	Vwf	2	3D-structure;Alternativesplicing;Bloodcoagulation;Celladhesion;Cleavageonpairofbasicresidues;Completeproteome;Disulfidebond;Extracellularmatrix;Glycoprotein;Hemostasis;Isopeptidebond;Referenceproteome;Repeat;Secreted;Signal;Ublconjugation
-1.3052	D3ZHU7	Protein Mbd3l2	Mbd3l3	1	Completeproteome;Referenceproteome
-1.29301	D3Z6H5	Interleukin-12 receptor subunit beta-2	Il12rb2	1	Completeproteome;Referenceproteome
-1.26619	D3ZN59	Protein RGD1559962	RGD1559962	1	Completeproteome;Referenceproteome
-1.25292	P83732;Q8BP67;M0R633;M0RBD1;F6RSK3	60S ribosomal protein L24	Rpl24	4	Acetylation;Completeproteome;Phosphoprotein;Referenceproteome;Ribonucleoprotein;Ribosomalprotein
-1.22758	P21531;P27659;D3ZXU8;D4A136	60S ribosomal protein L3	Rpl3	7	Acetylation;Completeproteome;Cytoplasm;Directproteinsequencing;Nucleus;Phosphoprotein;Referenceproteome;Ribonucleoprotein;Ribosomalprotein
-1.21606	Q641Y8;Q91VR5	ATP-dependent RNA helicase DDX1	Ddx1	6	Acetylation;Activator;ATP-binding;Completeproteome;Cytoplasm;DNA-binding;Exonuclease;Helicase;Hydrolase;mRNAprocessing;Nuclease;Nucleotide-binding;Nucleus;Phosphoprotein;Referenceproteome;RNA-binding;Transcription;Transcriptionregulation
-1.21465	G3UW94;Q3KR55;Q9D883;Q7TP17;Q8BGJ9;E9Q5J3;E9Q1I7;E9PXR5;E9PUZ3;E9Q5Y2;F8WH71;E9Q809;E9PWM2;E9PWX6	Splicing factor U2AF 35 kDa subunit;Splicing factor U2AF 26 kDa subunit	U2af1;LOC687575;U2af1l4	1	Acetylation;Alternativesplicing;Completeproteome;Metal-binding;mRNAprocessing;mRNAsplicing;Nucleus;Phosphoprotein;Referenceproteome;Repeat;RNA-binding;Spliceosome;Zinc;Zinc-finger
-1.208	O35763;P26041;F1LP60;Q7TSG6	Moesin	Msn	18	Acetylation;Cellmembrane;Cellprojection;Completeproteome;Cytoplasm;Cytoskeleton;Directproteinsequencing;Membrane;Phosphoprotein;Referenceproteome
-1.20249	Q6DGG0;M0RB67;Q9CR16;F1M315;D3ZKJ9	Peptidyl-prolyl cis-trans isomerase D	Ppid	9	Apoptosis;Chaperone;Completeproteome;Cyclosporin;Cytoplasm;Directproteinsequencing;Isomerase;Nucleus;Phosphoprotein;Proteintransport;Referenceproteome;Repeat;Rotamase;TPRrepeat;Transport
-1.19295	P13471;P62264;Q6PDV6;D3Z7I1;D3YVF4;D4A290;F1MA00	40S ribosomal protein S14	Rps14	7	Completeproteome;Phosphoprotein;Referenceproteome;Ribonucleoprotein;Ribosomalprotein
-1.18289	D3ZZR5;P57784;D3ZLF6;G5E883	U2 small nuclear ribonucleoprotein A	LOC100361269;Snrpa1	5	Acetylation;Completeproteome;Leucine-richrepeat;mRNAprocessing;mRNAsplicing;Nucleus;Phosphoprotein;Referenceproteome;Repeat;Ribonucleoprotein;RNA-binding;Spliceosome;Viralnucleoprotein;Virion
-1.18007	M0R7B4;P43277	Histone H1.3	Hist1h1d	1	Acetylation;Chromosome;Completeproteome;DNA-binding;Nucleus;Phosphoprotein;Referenceproteome
-1.16803	D4ABI7;Q8K2C9	3-hydroxyacyl-CoA dehydratase 3	ptplad1	1	Coiledcoil;Completeproteome;Endoplasmicreticulum;Fattyacidbiosynthesis;Fattyacidmetabolism;Lipidbiosynthesis;Lipidmetabolism;Lyase;Membrane;Phosphoprotein;Referenceproteome;Transmembrane;Transmembranehelix
-1.16171	P04937;P04937-3;P04937-2;P04937-4;F1LST1	Fibronectin;Anastellin	Fn1	8	Acutephase;Alternativesplicing;Angiogenesis;Celladhesion;Cellshape;Completeproteome;Directproteinsequencing;Disulfidebond;Extracellularmatrix;Glycoprotein;Heparin-binding;Isopeptidebond;Phosphoprotein;Pyrrolidonecarboxylicacid;Referenceproteome;Repeat;Secreted;Signal;Sulfation
-1.15451	P62982;P62983;F1LU69;F1LML2;Q63429;P0CG50;P0CG49;P0CG51;Q5SX22;E9QNP0;E9Q5F6;E9Q4P0;G3V9Z2;J3QK04;P62984;P62986;E9Q9J0;D4A0J6;F1M0Q4	Ubiquitin-40S ribosomal protein S27a;Ubiquitin;40S ribosomal protein S27a;Polyubiquitin-C;Ubiquitin;Ubiquitin-related;Polyubiquitin-C;Ubiquitin;Ubiquitin-related 1;Ubiquitin-related 2;Polyubiquitin-B;Ubiquitin;Ubiquitin-60S ribosomal protein L40;Ubiquitin;60S ribosomal protein L40	Rps27a;RGD1564290;Ubc;Ubb;2810422J05Rik;LOC100360548;Uba52	6	3D-structure;Acetylation;Completeproteome;Cytoplasm;Directproteinsequencing;Isopeptidebond;Metal-binding;Methylation;Nucleus;Phosphoprotein;Referenceproteome;Repeat;Ribonucleoprotein;Ribosomalprotein;Ublconjugation;Zinc;Zinc-finger
-1.15404	O08599-2;P61765-2;O08599;P61765;Z4YL99	Syntaxin-binding protein 1	Stxbp1	14	3D-structure;Alternativesplicing;Completeproteome;Cytoplasm;Directproteinsequencing;Membrane;Phosphoprotein;Proteintransport;Referenceproteome;Transport
-1.14453	Q9DD18;Q9DD18-2;B0K014;D4A9K3	D-tyrosyl-tRNA(Tyr) deacylase 1;D-tyrosyl-tRNA(Tyr) deacylase	Dtd1	2	Alternativesplicing;Aminoacyl-tRNAsynthetase;Completeproteome;Cytoplasm;Directproteinsequencing;Hydrolase;Ligase;Phosphoprotein;Referenceproteome
-1.1406	Q6QI09;F7FFJ9;P35435;Q91VR2;A2AKU9;Q8C2Q8;A2AKV3;A2AKV2;A2AKV1;A2AKV0	ATP synthase gamma chain;ATP synthase subunit gamma, mitochondrial	LOC100360100;Atp5c1	5	3D-structure;Acetylation;ATPsynthesis;CF(1);Completeproteome;Directproteinsequencing;Hydrogeniontransport;Iontransport;Membrane;Mitochondrion;Mitochondrioninnermembrane;Phosphoprotein;Referenceproteome;Transitpeptide;Transport
-1.12833	Q04462;G3UY93;Q9Z1Q9;G3UZ22;G3UYW2	Valine--tRNA ligase	Vars	11	Acetylation;Aminoacyl-tRNAsynthetase;ATP-binding;Completeproteome;Ligase;Nucleotide-binding;Proteinbiosynthesis;Referenceproteome
-1.12184	P09034;J3QNG0;P16460	Argininosuccinate synthase	Ass1	4	Amino-acidbiosynthesis;Argininebiosynthesis;ATP-binding;Completeproteome;Directproteinsequencing;Ligase;Nucleotide-binding;Phosphoprotein;Referenceproteome;Ureacycle
-1.11738	Q8C3P2	Protein D630004N19Rik	D630004N19Rik	1	Completeproteome;Referenceproteome
-1.11222	P62281;P62282;M0R8X3;D3ZMX7;D3ZYK5	40S ribosomal protein S11	Rps11	5	Acetylation;Completeproteome;Directproteinsequencing;Lipoprotein;Palmitate;Referenceproteome;Ribonucleoprotein;Ribosomalprotein;RNA-binding;rRNA-binding
-1.11072	B2GUV5;Q9CR51;Q8R2H0	V-type proton ATPase subunit G 1	Atp6v1g1	3	Acetylation;Completeproteome;Hydrogeniontransport;Iontransport;Referenceproteome;Transport
-1.11024	Q66H61	Glutaminyl-tRNA synthetas	Qars	1	Aminoacyl-tRNAsynthetase;ATP-binding;Completeproteome;Ligase;Nucleotide-binding;Proteinbiosynthesis;Referenceproteome
-1.10749	Q5BJU7;Q8R5H6;E9PTF9;Q8BH43	Wiskott-Aldrich syndrome protein family member 1;Wiskott-Aldrich syndrome protein family member 2	Wasf1;Wasf2	2	Actin-binding;Completeproteome;Cytoplasm;Cytoskeleton;Directproteinsequencing;Referenceproteome
-1.10178	D3ZJ08;P84228;D3ZQN4;D4A0P4;M0RBX6;F8WI35	Histone H3;Histone H3.2	Hist1h2ail;Hist1h3b;LOC100359421;LOC691496;H3f3a	3	Acetylation;Chromosome;Citrullination;Completeproteome;DNA-binding;Methylation;Nucleosomecore;Nucleus;Phosphoprotein;Referenceproteome;Ublconjugation
-1.09443	Q5XIM7;Q8R2P8;Q99MN1	Lysyl-tRNA synthetase;Lysine--tRNA ligase	Kars	7	Acetylation;Aminoacyl-tRNAsynthetase;ATP-binding;Completeproteome;Cytoplasm;Ligase;Metal-binding;Nucleotide-binding;Phosphoprotein;Proteinbiosynthesis;Referenceproteome
-1.09077	F1LNJ2;M3ZCQ2;Q6P4T2	U5 small nuclear ribonucleoprotein 200 kDa helicase	Ascc3l1;Snrnp200	5	Acetylation;ATP-binding;Coiledcoil;Completeproteome;Helicase;Hydrolase;Isopeptidebond;mRNAprocessing;mRNAsplicing;Nucleotide-binding;Nucleus;Phosphoprotein;Referenceproteome;Repeat;Ribonucleoprotein;Spliceosome;Ublconjugation
-1.08793	P62830;P62832;A2A6F8	60S ribosomal protein L23	Rpl23	2	Completeproteome;Phosphoprotein;Referenceproteome;Ribonucleoprotein;Ribosomalprotein
-1.08768	Q6P792;Q9WUH4;Q8K3G3	Four and a half LIM domains protein 1	Fhl1	5	Completeproteome;Cytoplasm;Developmentalprotein;Differentiation;LIMdomain;Metal-binding;Referenceproteome;Repeat;Zinc;Zinc-finger
-1.07707	Q64152;Q5U3Y8;Q64152-2;M0R5M7;M0RB86;M0R7P1	Transcription factor BTF3	Btf3	4	Alternativesplicing;Completeproteome;Nucleus;Phosphoprotein;Referenceproteome;Transcription;Transcriptionregulation
-1.07364	Q2EG98-4;Q2EG98-3;Q2EG98;Q2EG98-2;Q2EG98-8;Q2EG98-5	Polycystic kidney disease protein 1-like 3	Pkd1l3	2	Alternativesplicing;Completeproteome;Disulfidebond;Glycoprotein;Ionchannel;Iontransport;Lectin;Membrane;Referenceproteome;Signal;Transmembrane;Transmembranehelix;Transport
-1.07203	P63100-2;P63100;Q63810;Q63810-2	Calcineurin subunit B type 1	Ppp3r1	5	Alternativesplicing;Calcium;Completeproteome;Directproteinsequencing;Lipoprotein;Metal-binding;Myristate;Phosphoprotein;Referenceproteome;Repeat
-1.06723	P68101;Q6ZWX6	Eukaryotic translation initiation factor 2 subunit 1	Eif2s1	10	Acetylation;Completeproteome;Initiationfactor;Phosphoprotein;Proteinbiosynthesis;Referenceproteome;RNA-binding;Translationregulation
-1.0655	D3ZNH4;Q8CGP2-2;Q8CBB6;D3ZLY9;D3ZWM5;D4A817;G3V8B3;G3V9C7;M0R4L7;P10853;P10854;Q64475;Q64478;Q64525;Q6ZWY9;Q8CGP1;Q8CGP2;Q00715;G3X9D5;P70696;Q00729	Histone H2B;Histone H2B type 1-F/J/L;Histone H2B type 1-M;Histone H2B type 1-B;Histone H2B type 1-H;Histone H2B type 2-B;Histone H2B type 1-C/E/G;Histone H2B type 1-K;Histone H2B type 1-P;Histone H2B type 1	Hist1h2bm;Gm13646;Hist1h2bf;LOC684647;LOC100359692;LOC684797;Hist1h2bc;Hist1h2bb;Hist1h2bh;Hist2h2bb;Hist1h2bk;Hist1h2bp	4	Acetylation;Alternativesplicing;Antibiotic;Antimicrobial;Chromosome;Completeproteome;Directproteinsequencing;DNA-binding;Glycoprotein;Isopeptidebond;Methylation;Nucleosomecore;Nucleus;Phosphoprotein;Referenceproteome;Ublconjugation
-1.04776	B5DFE2;Q61188;Q6AXH7;D3Z774;Q61188-2;E9PWK3;F7AQX0	Histone-lysine N-methyltransferase EZH2	Ezh2	1	3D-structure;Alternativesplicing;Chromatinregulator;Chromosome;Completeproteome;Methyltransferase;Nucleus;Phosphoprotein;Referenceproteome;Repressor;S-adenosyl-L-methionine;Transcription;Transcriptionregulation;Transferase;Ublconjugation
-1.02678	Q7TMA5;F1M6Z1	Apolipoprotein B-100;Apolipoprotein B-48	Apob	3	Acetylation;Atherosclerosis;Cholesterolmetabolism;Chylomicron;Completeproteome;Cytoplasm;Disulfidebond;Glycoprotein;Heparin-binding;LDL;Lipidmetabolism;Lipidtransport;Lipoprotein;Palmitate;Referenceproteome;RNAediting;Secreted;Signal;Steroidmetabolism;Sterolmetabolism;Transport;VLDL
-1.02399	Q9Z204;Q9Z204-5	Heterogeneous nuclear ribonucleoproteins C1/C2	Hnrnpc	1	Acetylation;Alternativesplicing;Completeproteome;Directproteinsequencing;Isopeptidebond;mRNAprocessing;mRNAsplicing;Nucleus;Phosphoprotein;Referenceproteome;Ribonucleoprotein;RNA-binding;Spliceosome;Ublconjugation
-1.01707	D3ZRW6	Protein RGD1306820	RGD1306820	1	Completeproteome;Referenceproteome
-1.00982	D3Z3K1;E9PYL9;P62914;Q9CXW4;D3YW69;E9PZB3;A2BH06	60S ribosomal protein L11	Gm10288;Gm10036;Rpl11;Gm7589;Gm5093	3	Acetylation;Completeproteome;Directproteinsequencing;Nucleus;Phosphoprotein;Referenceproteome;Ribonucleoprotein;Ribosomalprotein;RNA-binding;rRNA-binding
-1.00968	M0R9C7;F1LYP8;M0RDM2	Uncharacterized protein	Olr1708	1	Cellmembrane;Completeproteome;G-proteincoupledreceptor;Membrane;Olfaction;Receptor;Referenceproteome;Sensorytransduction;Transducer;Transmembrane;Transmembranehelix
-0.996352	B2RXA8	Gamma-aminobutyric acid (GABA) receptor, rho 3	Gabrr3	2	Celljunction;Cellmembrane;Completeproteome;Ionchannel;Iontransport;Membrane;Postsynapticcellmembrane;Receptor;Referenceproteome;Synapse;Transmembrane;Transmembranehelix;Transport
-0.992977	D3ZAM3;P19223	Carboxypeptidase B	Cpb1	1	Carboxypeptidase;Completeproteome;Directproteinsequencing;Disulfidebond;Hydrolase;Metal-binding;Metalloprotease;Protease;Referenceproteome;Secreted;Signal;Zinc;Zymogen
-0.988938	F1M779;P11442;Q5SXR6;Q68FD5;F6Z1R4	Clathrin heavy chain 1	Cltc	53	3D-structure;Acetylation;Coatedpit;Completeproteome;Cytoplasmicvesicle;Directproteinsequencing;Membrane;Phosphoprotein;Referenceproteome;Repeat
-0.988347	Q91YW3;Q9R0T3	DnaJ homolog subfamily C member 3	Dnajc3	1	3D-structure;Chaperone;Completeproteome;Disulfidebond;Endoplasmicreticulum;Referenceproteome;Repeat;Signal;TPRrepeat;Unfoldedproteinresponse
-0.986782	Q66HM2;P17427;P18484;D3ZUY8;P17426;P17426-2;E9PWD0	AP-2 complex subunit alpha-2	Ap2a2	12	3D-structure;Alternativesplicing;Cellmembrane;Coatedpit;Completeproteome;Directproteinsequencing;Endocytosis;Lipid-binding;Membrane;Phosphoprotein;Proteintransport;Referenceproteome;Transport
-0.969694	Q7TNU7;F1LP77;Q5PQQ5;D3ZXQ6;Q5PQQ5-2	LETM1 domain-containing protein LETM2, mitochondrial	Letm2	1	Alternativesplicing;Completeproteome;Membrane;Mitochondrion;Mitochondrioninnermembrane;Referenceproteome;Transitpeptide;Transmembrane;Transmembranehelix
-0.968232	D3Z941;E9QB02;Q68FL6	Protein Mars	Mars	6	Aminoacyl-tRNAsynthetase;ATP-binding;Completeproteome;Cytoplasm;Ligase;Nucleotide-binding;Proteinbiosynthesis;Referenceproteome;RNA-binding;tRNA-binding
-0.960236	P62192;P62193	26S protease regulatory subunit 4	Psmc1	3	Acetylation;ATP-binding;Completeproteome;Cytoplasm;Isopeptidebond;Lipoprotein;Myristate;Nucleotide-binding;Nucleus;Phosphoprotein;Proteasome;Referenceproteome;Ublconjugation
-0.957424	P97298	Pigment epithelium-derived factor	Serpinf1	1	Completeproteome;Directproteinsequencing;Glycoprotein;Phosphoprotein;Pyrrolidonecarboxylicacid;Referenceproteome;Secreted;Signal
-0.955406	F1LQE2;Q7TMP6	Protein FAM70A	Fam70a	1	Completeproteome;Membrane;Referenceproteome;Transmembrane;Transmembranehelix
-0.949245	F1LS86	Isoleucine-tRNA synthetase (Predicted)	Iars	4	Aminoacyl-tRNAsynthetase;Completeproteome;Ligase;Referenceproteome
-0.94406	P62702;P62703;X1WI37;V9GWY0;D3ZX01;Q3V1Z5;M0RC75	40S ribosomal protein S4, X isoform	Rps4x;Rps4y2	6	Completeproteome;Cytoplasm;Referenceproteome;Ribonucleoprotein;Ribosomalprotein;RNA-binding;rRNA-binding
-0.937391	Q6AYK6;Q9CXW3	Calcyclin-binding protein	Cacybp	8	3D-structure;Acetylation;Completeproteome;Cytoplasm;Directproteinsequencing;Nucleus;Phosphoprotein;Referenceproteome;Ublconjugationpathway
-0.936483	G3X8W3;E9PY29;E9Q857	P2X purinoceptor	P2rx6	1	Completeproteome;Ionchannel;Iontransport;Membrane;Receptor;Referenceproteome;Transmembrane;Transmembranehelix;Transport
-0.921406	D4A6W6;P62918;P62919	60S ribosomal protein L8	RGD1561333;Rpl8	4	Completeproteome;Cytoplasm;Hydroxylation;Referenceproteome;Ribonucleoprotein;Ribosomalprotein;RNA-binding;rRNA-binding
-0.919802	Q80TJ1-2;J3QJW3;Q80TJ1;K4DI76;Q80TJ1-4;F1LLX6;Q62717;E9Q835;M0R705;Q8BYR5-2;E9PVF7;F1M0K0;Q8BYR5;E9Q5C0;F1LWT1;Q8BYR5-3;S4R1C6;F1M068;Q8BYR5-4;F1LYK8;Q8BYR5-5;F6SH36;Q8BYR5-6;F1M5U6	Calcium-dependent secretion activator 1	Cadps	4	Alternativesplicing;Calcium;Celljunction;Completeproteome;Cytoplasmicvesicle;Directproteinsequencing;Exocytosis;Lipid-binding;Membrane;Metal-binding;Phosphoprotein;Proteintransport;Referenceproteome;Synapse;Transport
-0.912554	E9PTQ0;O55203;O55203-2;O55203-3	LIM domain-binding protein 2	Ldb2	1	Alternativesplicing;Completeproteome;Nucleus;Referenceproteome;Ublconjugation
-0.912454	Q62780;Q569Z5;F8WHR6;Q569Z5-2	Probable ATP-dependent RNA helicase DDX46	Ddx46	3	Acetylation;Alternativesplicing;ATP-binding;Coiledcoil;Completeproteome;Directproteinsequencing;Helicase;Hydrolase;mRNAprocessing;mRNAsplicing;Nucleotide-binding;Nucleus;Phosphoprotein;Referenceproteome;RNA-binding
-0.912247	Q3TXV4;Q6GQP4;Q921E2	Ras-related protein Rab-31	Rab31	2	Completeproteome;Cytoplasmicvesicle;Endosome;Golgiapparatus;GTP-binding;Lipoprotein;Membrane;Nucleotide-binding;Phosphoprotein;Prenylation;Referenceproteome
-0.906807	Q6P9U8;Q91WK2;M0RBU3;D3ZL77	Eukaryotic translation initiation factor 3 subunit H	Eif3h	2	Completeproteome;Cytoplasm;Initiationfactor;Phosphoprotein;Proteinbiosynthesis;Referenceproteome
-0.906016	Q6P3V9;P50878;Q9D8E6	60S ribosomal protein L4	Rpl4	9	Acetylation;Completeproteome;Directproteinsequencing;Phosphoprotein;Referenceproteome;Ribonucleoprotein;Ribosomalprotein
-0.900187	Q1JU68;P23116	Eukaryotic translation initiation factor 3 subunit A	Eif3a	9	Acetylation;Coiledcoil;Completeproteome;Cytoplasm;Cytoskeleton;Initiationfactor;Nucleus;Phosphoprotein;Proteinbiosynthesis;Referenceproteome;Repeat;RNAediting
-0.8964	Q5M9H7;Q9QYJ0;O35824	DnaJ homolog subfamily A member 2	Dnaja2	4	Chaperone;Completeproteome;Directproteinsequencing;Lipoprotein;Membrane;Metal-binding;Methylation;Phosphoprotein;Prenylation;Referenceproteome;Repeat;Zinc;Zinc-finger
-0.8772	Q8VFX4	Olfactory recepto	Olfr1446	1	Cellmembrane;Completeproteome;G-proteincoupledreceptor;Membrane;Olfaction;Receptor;Referenceproteome;Sensorytransduction;Transducer;Transmembrane;Transmembranehelix
-0.875236	P06762;P14901;H3BKP1	Heme oxygenase 1	Hmox1	1	3D-structure;Completeproteome;Endoplasmicreticulum;Heme;Iron;Membrane;Metal-binding;Microsome;Oxidoreductase;Phosphoprotein;Referenceproteome
-0.868571	P12001;P35980;D4AD69;G3UZK4;G3UZJ6	60S ribosomal protein L18	Rpl18	3	Completeproteome;Cytoplasm;Phosphoprotein;Referenceproteome;Ribonucleoprotein;Ribosomalprotein
-0.862936	P09895;P47962;D3ZHP8;D3YYV8;D3ZET5	60S ribosomal protein L5	Rpl5;RGD1564051	8	Acetylation;Completeproteome;Cytoplasm;Directproteinsequencing;Nucleus;Phosphoprotein;Referenceproteome;Ribonucleoprotein;Ribosomalprotein;RNA-binding;rRNA-binding
-0.860058	P21588	5-nucleotidase	Nt5e	1	Cellmembrane;Completeproteome;Directproteinsequencing;Disulfidebond;Glycoprotein;GPI-anchor;Hydrolase;Lipoprotein;Membrane;Metal-binding;Nucleotide-binding;Referenceproteome;Signal;Zinc
-0.85544	D4AD70;P63174;Q9JJI8;D3ZZH2;D4A862;D3ZW57	60S ribosomal protein L38	RGD1561636;Rpl38;LOC680353;LOC678816;LOC100365156	2	Acetylation;Completeproteome;Directproteinsequencing;Referenceproteome;Ribonucleoprotein;Ribosomalprotein
-0.832502	Q63850;P17955	Nuclear pore glycoprotein p62	Nup62	2	3D-structure;Coiledcoil;Completeproteome;Cytoplasm;Cytoskeleton;Directproteinsequencing;Glycoprotein;mRNAtransport;Nuclearporecomplex;Nucleus;Phosphoprotein;Proteintransport;Referenceproteome;Repeat;Translocation;Transport
-0.832244	E9Q1G8;E9Q9F5;F1LMC7;D4A0F5;O55131;Q9WVC0;Q5PQK1;Q8C650;D3ZHG7;Q9DA97;S4R2P6;Q8C650-2	Septin-7	Sept7	7	Alternativesplicing;Cellcycle;Celldivision;Cellprojection;Centromere;Chromosome;Cilium;Coiledcoil;Completeproteome;Cytoplasm;Cytoskeleton;Directproteinsequencing;GTP-binding;Kinetochore;Mitosis;Nucleotide-binding;Phosphoprotein;Referenceproteome
-0.82816	F1LQS3;P21533;H7C5Y5;P47911;E9PUX4;F1LVJ5;F1M2R6	60S ribosomal protein L6	Rpl6	5	Acetylation;Completeproteome;Directproteinsequencing;Phosphoprotein;Referenceproteome;Ribonucleoprotein;Ribosomalprotein
-0.825504	P62944-2;Q9DBG3-2;P62944;Q9DBG3;H3BIY9;H3BKM0;H3BJ06	AP-2 complex subunit beta	Ap2b1	16	3D-structure;Acetylation;Alternativesplicing;Cellmembrane;Coatedpit;Completeproteome;Membrane;Phosphoprotein;Proteintransport;Referenceproteome;Transport
-0.825438	P56404;Q3UJ16	Aquaporin-8	Aqp8	1	Completeproteome;Glycoprotein;Membrane;Referenceproteome;Repeat;Transmembrane;Transmembranehelix;Transport
-0.824392	G3V9K0;Q9ER72-2	Cysteinyl-tRNA synthetase (Predicted), isoform CRA	Cars	1	Aminoacyl-tRNAsynthetase;Completeproteome;Ligase;Referenceproteome
-0.823716	D4A7Z6;O08523;O08523-2	Alpha-tectorin	Tecta	1	Alternativesplicing;Cellmembrane;Completeproteome;Directproteinsequencing;Disulfidebond;Extracellularmatrix;Glycoprotein;GPI-anchor;Hearing;Lipoprotein;Membrane;Referenceproteome;Repeat;Secreted;Signal
-0.82305	E9Q6M9	Protein Lilra6	Lilra6	1	Completeproteome;Referenceproteome
-0.814355	D3ZZM1;Q8BQ46;F7ESN1;D3ZSS1;F6QCI0	Uncharacterized protein (Fragment)	Taf15	2	Completeproteome;Referenceproteome
-0.810007	D3Z9G3;D3ZMI8;D3ZPH0;D3ZPN7;D4A7B4;D4A870;M0R5R7;O09167;P20280;Q6PDW2;Q9CQM8;M0R5S0;D3ZE97;D3ZLH3;D3ZZH9;F1LWH4;D3ZEK2;D3ZPU6;D3ZPV5;D4A4G9;D3ZQ96;D3ZRA9;F1LY43;M0RCS9	60S ribosomal protein L21	LOC100361103;RGD1562839;RGD1565370;LOC100364176;LOC100360611;LOC686080;Rpl21;LOC100360604;RGD1566326;RGD1562601;LOC681195;RGD1562923;LOC680639;RGD1562929;RGD1561815;RGD1559531;RGD1560414;RGD1564634	2	Completeproteome;Directproteinsequencing;Referenceproteome;Ribonucleoprotein;Ribosomalprotein
-0.808068	D4ACY0;D3ZY06	Olfactory receptor	Olr101;Olr98	1	Completeproteome;G-proteincoupledreceptor;Membrane;Receptor;Referenceproteome;Transducer;Transmembrane;Transmembranehelix
-0.807148	D3ZRM9;P41123;P47963;D3ZD02;F1M2E9	60S ribosomal protein L13	LOC100360491;Rpl13;RGD1563145	5	Acetylation;Completeproteome;Directproteinsequencing;Phosphoprotein;Referenceproteome;Ribonucleoprotein;Ribosomalprotein
-0.80057	P63280;P63281;G3UYP0;Q8CFZ0;G3UZL6	SUMO-conjugating enzyme UBC9	Ube2i	3	3D-structure;Acetylation;ATP-binding;Cellcycle;Celldivision;Chromosomepartition;Completeproteome;Cytoplasm;Developmentalprotein;Host-virusinteraction;Isopeptidebond;Ligase;Mitosis;Nucleotide-binding;Nucleus;Referenceproteome;Ublconjugation;Ublconjugationpathway
-0.797126	Q5PPJ6;Q8BMJ2	Leucine--tRNA ligase, cytoplasmic	Lars	3	Aminoacyl-tRNAsynthetase;ATP-binding;Completeproteome;Cytoplasm;Ligase;Nucleotide-binding;Proteinbiosynthesis;Referenceproteome
-0.793866	B5DF65;E9PZC3;Q923D2	Biliverdin reductase B (Flavin reductase (NADPH))	LOC681468	3	Completeproteome;Cytoplasm;NADP;Oxidoreductase;Referenceproteome
-0.775118	P08644;P20171;P32883;Q61411;P08644-2;P32883-2;Q61411-2;C0H5X4;P08556;Q04970;Q9D091;E9PVD5;E9Q8V2;B2KGV5	GTPase KRas;GTPase KRas, N-terminally processed;GTPase HRas;GTPase HRas, N-terminally processed;GTPase NRas	Kras;Hras1;Nras	3	3D-structure;Acetylation;Alternativesplicing;Cellmembrane;Completeproteome;Directproteinsequencing;Golgiapparatus;GTP-binding;Lipoprotein;Membrane;Methylation;Nucleotide-binding;Palmitate;Prenylation;Proto-oncogene;Referenceproteome;S-nitrosylation
-0.758742	Q8BL97;D4A720;Q8BL97-2;Q8BL97-4;Q8BL97-3	Serine/arginine-rich splicing factor 7	Srsf7;Sfrs7	3	Acetylation;Alternativesplicing;Completeproteome;Metal-binding;mRNAprocessing;mRNAsplicing;Nucleus;Phosphoprotein;Referenceproteome;Repeat;Repressor;RNA-binding;Zinc;Zinc-finger
-0.758465	Q8CDK2;Q8CDK2-3;Q8CDK2-4;Q8CDK2-2;Q8CDK2-5	Cytosolic carboxypeptidase 2	Agbl2	1	Alternativesplicing;Carboxypeptidase;Completeproteome;Cytoplasm;Hydrolase;Metal-binding;Metalloprotease;Protease;Referenceproteome;Zinc
-0.75704	C0JPT7;Q8BTM8;B7FAU9;B7FAV1;F6XC15;F6Z2C0;J3JS91;Q8BTM8-2;F7AVL7	Filamin-A	Flna	61	Acetylation;Actin-binding;Alternativesplicing;Ciliumbiogenesis/degradation;Completeproteome;Cytoplasm;Cytoskeleton;Phosphoprotein;Referenceproteome;Repeat
-0.754141	O88551	Claudin-1	Cldn1	1	Celljunction;Cellmembrane;Completeproteome;Membrane;Phosphoprotein;Referenceproteome;Tightjunction;Transmembrane;Transmembranehelix
-0.754131	O88321;O35226-2;O35226-3;O35226-5;O35226;O35226-4;F7AI87	26S proteasome non-ATPase regulatory subunit 4	Psmd4	9	Alternativesplicing;Completeproteome;Phosphoprotein;Proteasome;Referenceproteome;Repeat
-0.752983	D3ZD97;O35286	Putative pre-mRNA-splicing factor ATP-dependent RNA helicase DHX15	Dhx15	2	Acetylation;ATP-binding;Completeproteome;Helicase;Hydrolase;mRNAprocessing;mRNAsplicing;Nucleotide-binding;Nucleus;Referenceproteome
-0.749713	D4A3V1	Olfactory receptor	Olr1622	1	Cellmembrane;Completeproteome;G-proteincoupledreceptor;Membrane;Olfaction;Receptor;Referenceproteome;Sensorytransduction;Transducer;Transmembrane;Transmembranehelix
-0.742874	F1M6U8;F1M186;D3ZJY7	Protein Myo15 (Fragment)	Myo15	1	Completeproteome;Referenceproteome;SH3domain
-0.739792	B0K031;P05426;P14148;F6XI62;F1M087;M0RBA4;D4A4I8;F1LXU1;D4A1F7;F1LUE9;M0RDQ0;M0R700;M0R4L4;F1LTQ3	60S ribosomal protein L7	Rpl7	9	Acetylation;Completeproteome;Directproteinsequencing;Phosphoprotein;Referenceproteome;Repeat;Ribonucleoprotein;Ribosomalprotein;RNA-binding
-0.736248	F1LPS3;P41777	Nucleolar and coiled-body phosphoprotein 1	Nolc1	2	Acetylation;ATP-binding;Completeproteome;Cytoplasm;Directproteinsequencing;GTP-binding;Nucleotide-binding;Nucleus;Phosphoprotein;Referenceproteome;Repeat
-0.731674	F1SW39;Q812D1;Q812D1-2;Q99JF8;Q99JF8-2;A2BI12;F6RB63	PC4 and SFRS1-interacting protein	SBP75;Psip1	3	Alternativesplicing;Coiledcoil;Completeproteome;DNA-binding;Nucleus;Phosphoprotein;Referenceproteome;Transcription;Transcriptionregulation
-0.73106	F7ENH8;P70288;D3ZVU7;D3YYI8;O09106;Q4QQW4;Q8BQ10	Histone deacetylase 2;Histone deacetylase;Histone deacetylase 1	Hdac2;Gm10093;Hdac1	2	Acetylation;Chromatinregulator;Completeproteome;Hydrolase;Isopeptidebond;Methylation;Nucleus;Phosphoprotein;Referenceproteome;Repressor;S-nitrosylation;Transcription;Transcriptionregulation;Ublconjugation
-0.71873	F1M571;Q7TRM9	Olfactory receptor	Olr231;Olfr17	1	Cellmembrane;Completeproteome;G-proteincoupledreceptor;Membrane;Olfaction;Receptor;Referenceproteome;Sensorytransduction;Transducer;Transmembrane;Transmembranehelix
-0.718514	Q8C1A3	Methionine synthase reductase	Mtrr	1	Amino-acidbiosynthesis;Completeproteome;Cytoplasm;FAD;Flavoprotein;FMN;Methioninebiosynthesis;NADP;Oxidoreductase;Phosphoprotein;Referenceproteome
-0.707877	P51863;Q5M7T6	V-type proton ATPase subunit d 1	Atp6v0d1	4	Completeproteome;Directproteinsequencing;Hydrogeniontransport;Iontransport;Phosphoprotein;Referenceproteome;Transport
-0.706805	E9PUH7;Q3TYK3;Q02780;Q02780-3;D3YZ00;P70257;F2Z3R4;P70257-1;P70255-2;P70257-2;B1AUB6;A2ADI3;Q02780-4;P09414;Q02780-7;B1AUC0;B1AUB9;Q02780-5;Q02780-2;O70188;P70255;P70255-3;P70255-4;B1AUB8;Q02780-6;F1LRV0;P70255-5;P70255-6;P70255-7	Nuclear factor 1;Nuclear factor 1 A-type;Nuclear factor 1 X-type	Nfix;Nfia	3	Acetylation;Activator;Alternativesplicing;Completeproteome;Directproteinsequencing;DNA-binding;DNAreplication;Nitration;Nucleus;Phosphoprotein;Referenceproteome;Repressor;Transcription;Transcriptionregulation
-0.706141	Q6AYZ1	Tubulin alpha-1C chain	Tuba1c	1	Acetylation;Completeproteome;Cytoplasm;Cytoskeleton;Directproteinsequencing;GTP-binding;Microtubule;Nucleotide-binding;Phosphoprotein;Referenceproteome
-0.704239	P60229;Q641X8	Eukaryotic translation initiation factor 3 subunit E	Eif3e	4	Acetylation;Completeproteome;Cytoplasm;Initiationfactor;Nucleus;Phosphoprotein;Proteinbiosynthesis;Referenceproteome
-0.701097	D4A9J2;D3ZK24	Protein Wnt	Wnt1	1	Completeproteome;Developmentalprotein;Extracellularmatrix;Referenceproteome;Secreted;Wntsignalingpathway
-0.699483	P0C5H9;Q3TMX5;Q9CXI5;Q80ZP8;E0CXA8;F6T4L3;F6USD5	Mesencephalic astrocyte-derived neurotrophic factor	Manf	2	3D-structure;Completeproteome;Directproteinsequencing;Disulfidebond;Growthfactor;Phosphoprotein;Referenceproteome;Secreted;Signal;Unfoldedproteinresponse
-0.6958	B5DFL7;Q62181	Semaphorin-3C	Sema3c	2	Completeproteome;Developmentalprotein;Differentiation;Disulfidebond;Glycoprotein;Immunoglobulindomain;Neurogenesis;Referenceproteome;Secreted;Signal
-0.691084	P31977;P26040	Ezrin	Ezr	8	Acetylation;Cellmembrane;Cellprojection;Cellshape;Coiledcoil;Completeproteome;Cytoplasm;Cytoskeleton;Directproteinsequencing;Membrane;Phosphoprotein;Referenceproteome
-0.689883	Q9DBG9	Tax1-binding protein 3	Tax1bp3	1	3D-structure;Cellmembrane;Completeproteome;Cytoplasm;Membrane;Nucleus;Phosphoprotein;Referenceproteome;Wntsignalingpathway
-0.682698	D4A3I4;Q9CQH7	Transcription factor BTF3 homolog 4	Btf3l4	3	Completeproteome;Referenceproteome
-0.678248	B0K008;P48024	Eukaryotic translation initiation factor 1	Eif1	3	Acetylation;Completeproteome;Initiationfactor;Phosphoprotein;Proteinbiosynthesis;Referenceproteome
-0.675927	Q02874;Q02874-2;Q9QZQ8;Q9QZQ8-2	Core histone macro-H2A.1	H2afy	7	3D-structure;Alternativesplicing;Chromatinregulator;Chromosome;Completeproteome;Directproteinsequencing;DNA-binding;Isopeptidebond;Methylation;Nucleosomecore;Nucleus;Phosphoprotein;Referenceproteome;Ublconjugation
-0.673762	Q8VEK3;Q6IMY8;G3XA10	Heterogeneous nuclear ribonucleoprotein U	Hnrnpu	16	Acetylation;ATP-binding;Coiledcoil;Completeproteome;Cytoplasm;DNA-binding;Methylation;mRNAprocessing;mRNAsplicing;Nucleotide-binding;Nucleus;Phosphoprotein;Referenceproteome;Ribonucleoprotein;RNA-binding;Spliceosome;Viralnucleoprotein;Virion
-0.659073	Q8VCD6	Receptor expression-enhancing protein 2	Reep2	1	Completeproteome;Membrane;Referenceproteome;Transmembrane;Transmembranehelix
-0.646378	P40329;Q9D0I9	Arginine--tRNA ligase, cytoplasmic	Rars	6	Aminoacyl-tRNAsynthetase;ATP-binding;Completeproteome;Cytoplasm;Directproteinsequencing;Ligase;Nucleotide-binding;Proteinbiosynthesis;Referenceproteome
-0.6435	E9Q5E2	Protein BC005561	BC005561	1	Completeproteome;Referenceproteome
-0.630886	Q5FVM4;Q99K48;Q99K48-2;B1AXT0	Non-POU domain-containing octamer-binding protein	Nono	11	3D-structure;Acetylation;Activator;Alternativesplicing;Coiledcoil;Completeproteome;Directproteinsequencing;DNA-binding;DNAdamage;DNArecombination;DNArepair;mRNAprocessing;mRNAsplicing;Nucleus;Phosphoprotein;Referenceproteome;Repeat;RNA-binding;Transcription;Transcriptionregulation
-0.626938	P68368;Q5XIF6	Tubulin alpha-4A chain	Tuba4a	1	Acetylation;Completeproteome;Cytoplasm;Cytoskeleton;Directproteinsequencing;GTP-binding;Microtubule;Nitration;Nucleotide-binding;Phosphoprotein;Referenceproteome
-0.621367	Q07009;O08529	Calpain-2 catalytic subunit	Capn2	5	3D-structure;Calcium;Cellmembrane;Completeproteome;Cytoplasm;Directproteinsequencing;Hydrolase;Membrane;Metal-binding;Protease;Referenceproteome;Repeat;Thiolprotease
-0.605215	F2Z3T9;P26369;Q3KQM4	Splicing factor U2AF 65 kDa subunit	LOC690372;U2af2	5	3D-structure;Acetylation;Completeproteome;Hydroxylation;mRNAprocessing;mRNAsplicing;Nucleus;Phosphoprotein;Referenceproteome;Repeat;Repressor;RNA-binding
-0.599814	Q5SVJ0;F1LNI8;Q5SVI1;Q68EG2;G3V9G3;P08413;P28652;Q5SVI2;Q5SVI0;Q5SVI3;Q5SVJ1;Q5SVI9;Q923T9;P11730;Q923T9-2;P11730-2;F1LMC3;F1M3F8;P11730-3;Q923T9-3;F1LUE2;E9Q1T1;P15791;P15791-4;E9Q1V9;P15791-6;Q6PHZ2-5;F1LWF6;P15791-3;P15791-2;Q6PHZ2;P15791-7;Q6PHZ2-4;E9Q1W0;E9PXV3;P15791-5;Q6PHZ2-2;Q8CCM0	Calcium/calmodulin-dependent protein kinase type II subunit beta	Camk2b	9	Acetylation;Alternativesplicing;ATP-binding;Calmodulin-binding;Cellmembrane;Completeproteome;Cytoplasm;Cytoskeleton;Developmentalprotein;Differentiation;Directproteinsequencing;Kinase;Membrane;Neurogenesis;Nucleotide-binding;Nucleus;Phosphoprotein;Referenceproteome;Sarcoplasmicreticulum;Serine/threonine-proteinkinase;Transferase
-0.593951	P15178;Q922B2	Aspartate--tRNA ligase, cytoplasmic	Dars	9	Acetylation;Aminoacyl-tRNAsynthetase;ATP-binding;Completeproteome;Cytoplasm;Ligase;Nucleotide-binding;Phosphoprotein;Proteinbiosynthesis;Referenceproteome
-0.590551	Q9JMD0;Q9JMD0-2;Q498C9;Q9JMD0-3;Q9JMD0-4;M0QWF0;Q8CCB2;B1AQG7	BUB3-interacting and GLEBS motif-containing protein ZNF207	Zfp207	2	Completeproteome;Referenceproteome
-0.569458	Q6AYD5;Q8R050;Q8R050-2	Eukaryotic peptide chain release factor GTP-binding subunit ERF3A	Gspt1	3	3D-structure;Alternativesplicing;Completeproteome;Directproteinsequencing;GTP-binding;Nonsense-mediatedmRNAdecay;Nucleotide-binding;Proteinbiosynthesis;Referenceproteome
-0.567617	Q8VD50;Q8VHZ5	DNA damage-inducible transcript 4-like protein	Ddit4l	1	Completeproteome;Cytoplasm;Phosphoprotein;Referenceproteome
-0.565477	Q99P55;Q9JI99;F1LPB0	Sphingosine-1-phosphate phosphatase 1	Sgpp1	1	Completeproteome;Endoplasmicreticulum;Hydrolase;Membrane;Phosphoprotein;Referenceproteome;Transmembrane;Transmembranehelix
-0.548938	J3QNY1;Q6URK4-2;Q8BG05-2;E9Q7H5;B2RXM2;Q6URK4;Q8BG05;A2AL12;D3ZJF4;D4A6A2;F1LZZ2;D3ZTB7;F1LW17;A2AL13	Heterogeneous nuclear ribonucleoprotein A3	Gm8991;Gm6793;Hnrnpa3;LOC100360986	14	Acetylation;Alternativesplicing;Completeproteome;Directproteinsequencing;Methylation;mRNAprocessing;mRNAsplicing;Nucleus;Phosphoprotein;Referenceproteome;Repeat;Ribonucleoprotein;RNA-binding;Spliceosome
-0.548118	P10126;P62630;M0R757;F1M6C2;D3YZ68;D4A0X4;D3ZXS6;D3Z3I8;M0RAS8	Elongation factor 1-alpha 1;Elongation factor 1-alpha	Eef1a1	13	Completeproteome;Cytoplasm;Directproteinsequencing;Elongationfactor;GTP-binding;Methylation;Nucleotide-binding;Nucleus;Phosphoprotein;Proteinbiosynthesis;Referenceproteome;Ublconjugation
-0.543519	D4A0E8;Q8CIG8;F6QQQ6	Protein arginine N-methyltransferase 5	Prmt5	4	Acetylation;Chromatinregulator;Completeproteome;Cytoplasm;Methyltransferase;Nucleus;Referenceproteome;S-adenosyl-L-methionine;Transcription;Transcriptionregulation;Transferase
-0.540088	Q6PEB6;Q9QYW3;E0CXA9;E0CYJ0	MOB-like protein phocein	Mob4	1	Acetylation;Completeproteome;Cytoplasm;Golgiapparatus;Membrane;Metal-binding;Phosphoprotein;Referenceproteome;Transport;Zinc
-0.532785	P97952;Q00954	Sodium channel subunit beta-1	Scn1b	1	Completeproteome;Directproteinsequencing;Disulfidebond;Glycoprotein;Immunoglobulindomain;Ionchannel;Iontransport;Membrane;Referenceproteome;Signal;Sodium;Sodiumchannel;Sodiumtransport;Transmembrane;Transmembranehelix;Transport;Voltage-gatedchannel
-0.52986	D4ABT8;Q00PI9	Heterogeneous nuclear ribonucleoprotein U-like protein 2	Hnrnpul2	10	Completeproteome;Nucleus;Phosphoprotein;Referenceproteome
-0.529328	F1M9K9;P85968;Q9DCD0	6-phosphogluconate dehydrogenase, decarboxylating	Kif1b;Pgd	11	Acetylation;Completeproteome;Cytoplasm;Gluconateutilization;NADP;Oxidoreductase;Pentoseshunt;Referenceproteome
-0.522779	P27867	Sorbitol dehydrogenase	Sord	2	Cellprojection;Cilium;Completeproteome;Flagellum;Membrane;Metal-binding;Mitochondrion;NAD;Oxidoreductase;Phosphoprotein;Referenceproteome;Zinc
-0.522126	P62827;P62828;Q14AA6;Q66H11;Q8K586;Q61820	GTP-binding nuclear protein Ran;GTP-binding nuclear protein Ran, testis-specific isoform	Ran;1700009N14Rik;RGD1306195;Rasl2-9	6	Acetylation;Cellcycle;Celldivision;Completeproteome;Cytoplasm;Directproteinsequencing;GTP-binding;Isopeptidebond;Mitosis;Nucleotide-binding;Nucleus;Phosphoprotein;Proteintransport;Referenceproteome;Transport;Ublconjugation
-0.521174	D3ZZK1;P60867;P60868;M0RAK8;M0R987;M0R566;M0R5V6;M0RB28	40S ribosomal protein S20	LOC100359563;Rps20	3	Acetylation;Completeproteome;Cytoplasm;Isopeptidebond;Phosphoprotein;Referenceproteome;Ribonucleoprotein;Ribosomalprotein;Ublconjugation
-0.512951	Q6AYI1;Q8BTS0;Q61656;S4R1I6;B1ARB9;B1ARC0;B1ARB8;S4R1E3	Probable ATP-dependent RNA helicase DDX5	Ddx5	15	Acetylation;ATP-binding;Completeproteome;Helicase;Hydrolase;Isopeptidebond;Methylation;mRNAprocessing;mRNAsplicing;Nucleotide-binding;Nucleus;Phosphoprotein;Referenceproteome;RNA-binding;Spliceosome;Transcription;Transcriptionregulation;Ublconjugation
-0.501018	P50475;Q8BGQ7	Alanine--tRNA ligase, cytoplasmic	Aars	14	Acetylation;Aminoacyl-tRNAsynthetase;ATP-binding;Completeproteome;Cytoplasm;Directproteinsequencing;Ligase;Metal-binding;Nucleotide-binding;Phosphoprotein;Proteinbiosynthesis;Referenceproteome;RNA-binding;tRNA-binding;Ublconjugation;Zinc
-0.497829	Q5XI34;Q76MZ3;G3UWL2;G3UWS4;H3BKU1;Q3TTF6;Q4QQT4;Q7TNP2;H3BLQ0;H3BLE7;H3BIV7;G3UXQ1;H3BJ83;H3BK50	Serine/threonine-protein phosphatase 2A 65 kDa regulatory subunit A alpha isoform	Ppp2r1a	22	3D-structure;Acetylation;Centromere;Chromosome;Chromosomepartition;Completeproteome;Cytoplasm;Referenceproteome;Repeat
-0.494785	D3ZD23;P61222	ATP-binding cassette sub-family E member 1	Abce1	3	ATP-binding;Chaperone;Completeproteome;Cytoplasm;Mitochondrion;Nucleotide-binding;Referenceproteome;Repeat
-0.48783	Q06649;Q5U3L0;D3Z107	SH3 domain-binding protein 2	Sh3bp2	1	Completeproteome;Phosphoprotein;Referenceproteome;SH2domain;SH3-binding
-0.482212	G3V9Y1;Q3UH59;Q5SV64;Q61879;Q9JLT0;Q8BXF2	Myosin-10	Myh10	46	Acetylation;Actin-binding;ATP-binding;Calmodulin-binding;Cellshape;Coiledcoil;Completeproteome;Motorprotein;Myosin;Nucleotide-binding;Phosphoprotein;Referenceproteome
-0.481842	P12939;Q5I0P9	Cytochrome P450 2D10	Cyp2d10;Cyp2d5	1	Completeproteome;Endoplasmicreticulum;Heme;Iron;Membrane;Metal-binding;Microsome;Monooxygenase;Oxidoreductase;Referenceproteome
-0.476769	Q641Z6;Q9WVK4	EH domain-containing protein 1	Ehd1	3	ATP-binding;Calcium;Cellmembrane;Coiledcoil;Completeproteome;Endosome;Membrane;Metal-binding;Nucleotide-binding;Phosphoprotein;Referenceproteome
-0.476083	Q6AYN4;Q8BGT8;Q8BGT8-2;Q6AYN4-2;F7D3N3;F6U6Z2;Q568Z9;Q8K0S0;E0CXW9	Phytanoyl-CoA hydroxylase-interacting protein-like	Phyhipl	8	Alternativesplicing;Completeproteome;Glycoprotein;Referenceproteome
-0.46624	D3ZBH0;Q8K1L0	Cyclic AMP-responsive element-binding protein 5	RGD1566107;Creb5	1	Activator;Alternativesplicing;Completeproteome;DNA-binding;Nucleus;Referenceproteome;Transcription;Transcriptionregulation
-0.461229	Q8C4J7	Transducin beta-like protein 3	Tbl3	1	Completeproteome;Nucleus;Referenceproteome;Repeat;WDrepeat
-0.460546	P58269;P58269-2;P58269-3	Zinc finger protein DPF3	Dpf3	1	Activator;Alternativesplicing;Chromatinregulator;Completeproteome;Metal-binding;Neurogenesis;Nucleus;Referenceproteome;Repeat;Repressor;Transcription;Transcriptionregulation;Zinc;Zinc-finger
-0.457059	P10639;P11232;R4GNK3	Thioredoxin	Txn	5	Acetylation;Activator;Completeproteome;Cytoplasm;Directproteinsequencing;Disulfidebond;Electrontransport;Nucleus;Redox-activecenter;Referenceproteome;Secreted;S-nitrosylation;Transcription;Transcriptionregulation;Transport
-0.455525	O54728;F1M7W5	Phospholipase B1, membrane-associated;Phospholipase A2;Lysophospholipase	Plb1	2	Cellmembrane;Coiledcoil;Completeproteome;Directproteinsequencing;Glycoprotein;Hydrolase;Lipiddegradation;Lipidmetabolism;Membrane;Referenceproteome;Repeat;Signal;Transmembrane;Transmembranehelix
-0.443853	Q63636	Natural killer cell protease 4	Gzmc	1	Completeproteome;Hydrolase;Protease;Referenceproteome
-0.442723	D3ZXW9	Protein D630044L22Rik	D630044L22Rik	1	Completeproteome;Referenceproteome
-0.442089	P31938;Q01986;Q63932;P36506;Q91YS7	Dual specificity mitogen-activated protein kinase kinase 1;Dual specificity mitogen-activated protein kinase kinase 2	Map2k1;Map2k2	2	ATP-binding;Completeproteome;Cytoplasm;Cytoskeleton;Directproteinsequencing;Kinase;Nucleotide-binding;Nucleus;Phosphoprotein;Referenceproteome;Serine/threonine-proteinkinase;Transferase;Tyrosine-proteinkinase
-0.430019	Q6P502;P80318;Q3U0I3;E9Q133;F6Q609;F1M1I0	T-complex protein 1 subunit gamma	Cct3	16	3D-structure;Acetylation;ATP-binding;Chaperone;Completeproteome;Cytoplasm;Directproteinsequencing;Disulfidebond;Nucleotide-binding;Phosphoprotein;Referenceproteome
-0.425159	Q76IC5;Q9ESW8	Pyroglutamyl-peptidase 1	Pgpep1	2	Completeproteome;Cytoplasm;Hydrolase;Protease;Referenceproteome;Thiolprotease
-0.41384	D3ZZR9;P45878	Peptidyl-prolyl cis-trans isomerase;Peptidyl-prolyl cis-trans isomerase FKBP2	Fkbp2	4	Completeproteome;Endoplasmicreticulum;Isomerase;Membrane;Referenceproteome;Rotamase;Signal
-0.404388	B1H2A6;Q6P5B5;Q9WVR4	Fragile X mental retardation syndrome-related protein 2	Fxr2	2	Completeproteome;Cytoplasm;Phosphoprotein;Referenceproteome;Repeat;RNA-binding
-0.395606	A7XUZ6;A7XUZ6-2	Selection and upkeep of intraepithelial T-cells protein 6	Skint6	1	Alternativesplicing;Completeproteome;Disulfidebond;Glycoprotein;Immunoglobulindomain;Membrane;Referenceproteome;Repeat;Signal;Transmembrane;Transmembranehelix
-0.377939	Q60749;Q91V33	KH domain-containing, RNA-binding, signal transduction-associated protein 1	Khdrbs1	2	Acetylation;Cellcycle;Completeproteome;Directproteinsequencing;Membrane;Methylation;Nucleus;Phosphoprotein;Referenceproteome;RNA-binding;SH3-binding;Transcription;Transcriptionregulation
-0.365495	F1M3D3;F1LV13;Q62826;Q9D0E1;Q9D0E1-2;Q62826-2;B8JK32;B8JK33;F7C9U3;F6W322	Heterogeneous nuclear ribonucleoprotein M	Hnrnpm;Hnrpm	10	Acetylation;Alternativesplicing;Completeproteome;Directproteinsequencing;mRNAprocessing;mRNAsplicing;Nucleus;Phosphoprotein;Referenceproteome;Repeat;Ribonucleoprotein;RNA-binding;Spliceosome;Ublconjugation
-0.365005	B2RZ82;P23798;B1AR14	Polycomb group RING finger protein 2	Pcgf2	2	Completeproteome;DNA-binding;Metal-binding;Nucleus;Phosphoprotein;Referenceproteome;Repressor;Transcription;Transcriptionregulation;Zinc;Zinc-finger
-0.348581	B1WC02;P70698	CTP synthase 1	Ctps	1	Acetylation;ATP-binding;Completeproteome;Glutamineamidotransferase;Ligase;Nucleotide-binding;Phosphoprotein;Pyrimidinebiosynthesis;Referenceproteome
-0.342138	D3ZEE2;M0R5A7;M0RAR6;D3ZIV6;M0R8G9;Q9EQB8;D3ZEP3;Q7TRA7;Q8VFN5;M0R707	Olfactory receptor	Olr1320;Olr1302;Olfr44;Olr1316;Olfr965;Olfr229	2	Cellmembrane;Completeproteome;G-proteincoupledreceptor;Membrane;Olfaction;Receptor;Referenceproteome;Sensorytransduction;Transducer;Transmembrane;Transmembranehelix
-0.341631	G3V6S0;Q62261;Q62261-2;Q6XDA0;D4A7C5;Q99MJ6	Spectrin beta chain, brain 1	Sptbn1	35	3D-structure;Acetylation;Actin-binding;Actincapping;Alternativesplicing;Calmodulin-binding;Cellmembrane;Completeproteome;Cytoplasm;Cytoskeleton;Endosome;Glycoprotein;Membrane;Phosphoprotein;Referenceproteome;Repeat
-0.332047	P28480;P11983;F2Z483	T-complex protein 1 subunit alpha	Tcp1	18	Acetylation;Alternativesplicing;ATP-binding;Chaperone;Completeproteome;Cytoplasm;Cytoskeleton;Directproteinsequencing;Nucleotide-binding;Phosphoprotein;Referenceproteome
-0.321649	P16297	Interleukin-2 receptor subunit beta	Il2rb	1	Completeproteome;Disulfidebond;Glycoprotein;Membrane;Receptor;Referenceproteome;Signal;Transmembrane;Transmembranehelix
-0.318043	F8WFS9;Q05764;Q9QYB8;Q05764-2;Q9QYB8-2;Q9QYB8-3	Beta-adducin	Add2	1	Acetylation;Actin-binding;Alternativesplicing;Calmodulin-binding;Cellmembrane;Completeproteome;Cytoplasm;Cytoskeleton;Membrane;Phosphoprotein;Polymorphism;Referenceproteome
-0.309201	F1LUT6	Uncharacterized protein (Fragment)		1	Completeproteome;Referenceproteome
-0.306113	F1LRL9;P15205	Microtubule-associated protein 1B;MAP1 light chain LC1	Map1b	59	Acetylation;Celljunction;Cellprojection;Completeproteome;Cytoplasm;Cytoskeleton;Microtubule;Phosphoprotein;Referenceproteome;Repeat;S-nitrosylation;Synapse
-0.305692	D3YVI9	Protein Trim30c	Trim30c	2	Completeproteome;Metal-binding;Referenceproteome;Zinc;Zinc-finger
-0.28046	Q99KP6;Q9JMJ4;Q99KP6-2;J3QNL8;Q99KP6-3	Pre-mRNA-processing factor 19	Prpf19	9	Acetylation;Alternativesplicing;Completeproteome;Cytoplasm;Cytoskeleton;DNA-binding;DNAdamage;DNArepair;mRNAprocessing;mRNAsplicing;Nucleus;Referenceproteome;Repeat;Spliceosome;WDrepeat
-0.243043	O35566;Q9QZA6	CD151 antigen	Cd151	1	Completeproteome;Directproteinsequencing;Glycoprotein;Lipoprotein;Membrane;Palmitate;Referenceproteome;Transmembrane;Transmembranehelix
only Glass	Q9D9B4;E0CY73;E0CZ28;E0CYG4	Leucine-rich repeat-containing protein C10orf11 homolog	1700112E06Rik	1	Completeproteome;Leucine-richrepeat;Referenceproteome;Repeat
only Glass	Q6MG08;Q6P542	ATP-binding cassette sub-family F member 1	Abcf1	2	Activator;ATP-binding;Completeproteome;Cytoplasm;Isopeptidebond;Nucleotide-binding;Nucleus;Phosphoprotein;Referenceproteome;Repeat;Ublconjugation
only Glass	Q6AYS7;Q99JW2	Aminoacylase-1A;Aminoacylase-1	Acy1a;Acy1	2	Completeproteome;Cytoplasm;Directproteinsequencing;Hydrolase;Metal-binding;Referenceproteome;Zinc
only Glass	F1LRK5	Protein Adal	Adal	1	Completeproteome;Referenceproteome
only Glass	F8VQE9;Q8VHH5;Q8VHH5-2;Q8BXK8;E9Q3K3	Arf-GAP with GTPase, ANK repeat and PH domain-containing protein 3;Arf-GAP with GTPase, ANK repeat and PH domain-containing protein 1	Agap3;Agap1	2	Alternativesplicing;ANKrepeat;Completeproteome;Cytoplasm;GTPaseactivation;GTP-binding;Metal-binding;Nucleotide-binding;Phosphoprotein;Proteintransport;Referenceproteome;Repeat;Transport;Zinc;Zinc-finger
only Glass	Q63014;Q3UHD3;Q3UHD3-2;Q6P9Q6-2;Q6P9Q6;D4AE06;D3ZR68;Q80YW9;D4A6E5;Q9DBR0;Q80YW6;Q80YW7;M0RDY5;Q8BMZ5;H7BX14;Q5XIB7;Q8BMZ5-2;D6RH65;D3YWG5;D3YY06;D3YZ84;Q6P5U8-2	A-kinase anchor protein 8;Microtubule-associated tumor suppressor candidate 2 homolog;FK506-binding protein 15;Peptidyl-prolyl cis-trans isomerase;tRNA-splicing endonuclease subunit Sen34	Akap8;Mtus2;Fkbp15;Tsen34	2	Acetylation;Actin-binding;Alternativesplicing;Cellprojection;Coiledcoil;Completeproteome;Cytoplasm;Cytoskeleton;DNA-binding;Endocytosis;Endonuclease;Endosome;Hydrolase;Isomerase;Metal-binding;Microtubule;mRNAprocessing;Nuclease;Nucleus;Phosphoprotein;Referenceproteome;Repeat;Rotamase;Transport;tRNAprocessing;Zinc;Zinc-finger
only Glass	D4A450;Q8K019;Q8K019-2;F8WI22;Q8K019-3	Bcl-2-associated transcription factor 1	Bclaf1	2	Acetylation;Alternativesplicing;Completeproteome;Cytoplasm;DNA-binding;Nucleus;Phosphoprotein;Referenceproteome;Repressor;Transcription;Transcriptionregulation
only Glass	F1LMX1;O08539;O08839;D4A4P1;O08839-2;Q6P1B9;D4ABS7;O08839-5;O08539-2;D4ACI3;O08839-6;O08839-3	Myc box-dependent-interacting protein 1	Bin1	3	3D-structure;Alternativesplicing;Coiledcoil;Completeproteome;Cytoplasm;Developmentalprotein;Differentiation;Directproteinsequencing;Endocytosis;Nucleus;Phosphoprotein;Referenceproteome;SH3domain;Tumorsuppressor
only Glass	Q6AZ33;P46844;Q9CY64;A2ASB1;A2ASB7;A2ASB8	Biliverdin reductase A	Blvra	5	3D-structure;Acetylation;Completeproteome;Cytoplasm;Directproteinsequencing;Metal-binding;NAD;NADP;Oxidoreductase;Phosphoprotein;Referenceproteome;Zinc
only Glass	G3V828	Protein Cnpy3	Cnpy3	1	Completeproteome;Referenceproteome
only Glass	P15089	Mast cell carboxypeptidase A	Cpa3	1	Carboxypeptidase;Completeproteome;Cytoplasmicvesicle;Disulfidebond;Hydrolase;Metal-binding;Metalloprotease;Protease;Referenceproteome;Signal;Zinc;Zymogen
only Glass	Q7TNV0;Q6AXS3;D3YVJ6;E9Q8Y1	Protein DEK	Dek	3	Chromatinregulator;Completeproteome;DNA-binding;Nucleus;Phosphoprotein;Referenceproteome
only Glass	G3V6P2;Q01205;Q9D2G2;Q9D2G2-2	Dihydrolipoyllysine-residue succinyltransferase component of 2-oxoglutarate dehydrogenase complex, mitochondrial	Dlst	3	Acyltransferase;Alternativesplicing;Completeproteome;Directproteinsequencing;Lipoyl;Mitochondrion;Referenceproteome;Transferase;Transitpeptide;Tricarboxylicacidcycle
only Glass	Q60997;Q60997-2;Q60997-3;Q60997-4;E9QPG8	Deleted in malignant brain tumors 1 protein	Dmbt1	1	Alternativesplicing;Completeproteome;Cytoplasmicvesicle;Developmentalprotein;Differentiation;Directproteinsequencing;Disulfidebond;Glycoprotein;Membrane;Phosphoprotein;Proteintransport;Referenceproteome;Repeat;Secreted;Signal;Transmembrane;Transmembranehelix;Transport
only Glass	P51807;Q9Z336	Dynein light chain Tctex-type 1	Dynlt1	1	Cellcycle;Celldivision;Completeproteome;Cytoplasm;Cytoskeleton;Dynein;Golgiapparatus;Microtubule;Mitosis;Motorprotein;Neurogenesis;Phosphoprotein;Referenceproteome;Transport
only Glass	F7CKP4	Protein Ect2l	Ect2l	2	Completeproteome;Referenceproteome
only Glass	B5DF60;Q8BMJ3;Q60872;Q6VV72	Eukaryotic translation initiation factor 1A, X-chromosomal;Eukaryotic translation initiation factor 1A	Eif1ax;Eif1a	2	Completeproteome;Initiationfactor;Proteinbiosynthesis;Referenceproteome
only Glass	D4A0G9	Protein Ercc6l	Ercc6l	1	Completeproteome;Referenceproteome
only Glass	F7EVJ6;O08537-2;Q62986-2;F7F997;O08537;Q62986;D3ZQD5;Q62986-4;Q62986-3;O08537-4;O08537-7;S4R2G7;O08537-6	Estrogen receptor beta	Esr2	2	3D-structure;Alternativesplicing;Completeproteome;DNA-binding;Glycoprotein;Lipid-binding;Metal-binding;Nucleus;Phosphoprotein;Receptor;Referenceproteome;Steroid-binding;Transcription;Transcriptionregulation;Zinc;Zinc-finger
only Glass	Q5BJN7;Q642K5;P62862;P62864	40S ribosomal protein S30	Fau	1	Completeproteome;Directproteinsequencing;Referenceproteome;Ribonucleoprotein;Ribosomalprotein
only Glass	F1MAM1	Protein Fbxw9	Fbxw9	1	Completeproteome;Referenceproteome;Repeat;WDrepeat
only Glass	E9PUI5;Q2HWF0-2;Q2HWF0;Q8K012;F1M8S3;E9PUK3;Q2HWF0-3;Q8K012-2;F1M742	Formin-binding protein 1-like	Fnbp1l	1	Alternativesplicing;Autophagy;Cellmembrane;Coiledcoil;Completeproteome;Cytoplasm;Cytoplasmicvesicle;Cytoskeleton;Developmentalprotein;Differentiation;Endocytosis;Lipid-binding;Membrane;Neurogenesis;Phosphoprotein;Referenceproteome;SH3domain
only Glass	Q8QZW7;A8Y5I7	Gamma-aminobutyric acid receptor subunit pi	Gabrp	1	Celljunction;Cellmembrane;Chloride;Chloridechannel;Completeproteome;Disulfidebond;Glycoprotein;Ionchannel;Iontransport;Membrane;Postsynapticcellmembrane;Referenceproteome;Signal;Synapse;Transmembrane;Transmembranehelix;Transport
only Glass	F1LRH2;O35659;P32301	Glucagon-like peptide 1 receptor	Glp1r	1	ADP-ribosylation;Cellmembrane;Completeproteome;Disulfidebond;Glycoprotein;G-proteincoupledreceptor;Membrane;Receptor;Referenceproteome;Signal;Transducer;Transmembrane;Transmembranehelix
only Glass	A2AD25;P62911;P62912;D4A412;D4A8R0;F6WJV0;D4A647	60S ribosomal protein L32	Gm4987;Rpl32;LOC100363713;LOC680959;Gm10064	2	Completeproteome;Directproteinsequencing;Referenceproteome;Ribonucleoprotein;Ribosomalprotein
only Glass	Q80T02	G-protein coupled bile acid receptor 1	Gpbar1	1	Cellmembrane;Completeproteome;Disulfidebond;Glycoprotein;G-proteincoupledreceptor;Membrane;Receptor;Referenceproteome;Transducer;Transmembrane;Transmembranehelix
only Glass	Q8VEC3	G-protein coupled receptor 110	Gpr110	1	Cellmembrane;Completeproteome;Glycoprotein;G-proteincoupledreceptor;Membrane;Receptor;Referenceproteome;Signal;Transducer;Transmembrane;Transmembranehelix
only Glass	O88495	Melatonin-related receptor	Gpr50	1	Cellmembrane;Completeproteome;Disulfidebond;G-proteincoupledreceptor;Membrane;Receptor;Referenceproteome;Transducer;Transmembrane;Transmembranehelix
only Glass	D4A3K5;P43275	Histone H1.1	Hist1h1a	2	Chromosome;Completeproteome;DNA-binding;Nucleus;Phosphoprotein;Referenceproteome
only Glass	F1M6V1;Q6P747	Heterochromatin protein 1-binding protein 3	Hp1bp3	3	Acetylation;Chromosome;Completeproteome;DNA-binding;Nucleus;Phosphoprotein;Referenceproteome;Repeat
only Glass	O35632	Hyaluronidase-2	Hyal2	1	Cellmembrane;Completeproteome;Disulfidebond;EGF-likedomain;Glycoprotein;Glycosidase;GPI-anchor;Hydrolase;Lipoprotein;Membrane;Receptor;Referenceproteome;Signal
only Glass	M0R7I0;Q6P6T9	Importin subunit alpha	Kpna2	1	Completeproteome;Proteintransport;Referenceproteome;Transport
only Glass	Q6AXZ1	Protein LOC289035	LOC289035	1	Completeproteome;Referenceproteome
only Glass	P24527;Q499P2;P30349	Leukotriene A-4 hydrolase	Lta4h	2	Acetylation;Completeproteome;Cytoplasm;Hydrolase;Leukotrienebiosynthesis;Metal-binding;Metalloprotease;Phosphoprotein;Protease;Referenceproteome;Zinc
only Glass	D3ZFB2;Q5SUF2-2;Q5SUF2-3;Q5SUF2;M0RCU7	Luc7-like protein 3	Luc7l3	3	Acetylation;Alternativesplicing;Coiledcoil;Completeproteome;DNA-binding;mRNAprocessing;mRNAsplicing;Nucleus;Phosphoprotein;Referenceproteome
only Glass	O35821	Myb-binding protein 1A	Mybbp1a	5	Acetylation;Activator;Completeproteome;Cytoplasm;Nucleus;Phosphoprotein;Referenceproteome;Repressor;Transcription;Transcriptionregulation
only Glass	G3X940;Q8BZ21	Histone acetyltransferase KAT6A	Myst3;Kat6a	1	Acetylation;Activator;Acyltransferase;Chromatinregulator;Completeproteome;Metal-binding;Nucleus;Phosphoprotein;Referenceproteome;Repeat;Repressor;Transcription;Transcriptionregulation;Transferase;Zinc;Zinc-finger
only Glass	B1WC56	Nola2 protein	Nhp2	1	Completeproteome;Referenceproteome
only Glass	Q61937;Q5SQB0;Q5SQB5;Q9DAY9;F7FKF2;E9Q5T3;D3ZXI2	Nucleophosmin	Npm1	1	Acetylation;ADP-ribosylation;Chaperone;Completeproteome;Cytoplasm;Cytoskeleton;Directproteinsequencing;Disulfidebond;DNA-binding;Isopeptidebond;Nucleus;Phosphoprotein;Referenceproteome;RNA-binding;Ublconjugation
only Glass	F7ES73;P54729	NEDD8 ultimate buster 1	Nub1	2	3D-structure;Coiledcoil;Completeproteome;Nucleus;Referenceproteome;Repeat
only Glass	Q5I0L4	Cytosolic Fe-S cluster assembly factor NUBP1	Nubp1	1	4Fe-4S;ATP-binding;Completeproteome;Cytoplasm;Iron;Iron-sulfur;Metal-binding;Nucleotide-binding;Referenceproteome
only Glass	B2RTB9	MCG23425	Olfr115	1	Cellmembrane;Completeproteome;G-proteincoupledreceptor;Membrane;Olfaction;Receptor;Referenceproteome;Sensorytransduction;Transducer;Transmembrane;Transmembranehelix
only Glass	D3ZNI0;F1LUC6	Olfactory receptor	Olr239;Olr235	1	Cellmembrane;Completeproteome;G-proteincoupledreceptor;Membrane;Olfaction;Receptor;Referenceproteome;Sensorytransduction;Transducer;Transmembrane;Transmembranehelix
only Glass	A4L9P7;E9QPI5;Q6A026	Sister chromatid cohesion protein PDS5 homolog A	Pds5a	1	Acetylation;Cellcycle;Celldivision;Completeproteome;Mitosis;Nucleus;Phosphoprotein;Referenceproteome;Repeat
only Glass	D3ZXE2;F8WHU5;Q4VA53-3;M0RA56;Q6TRW4;Q4VA53;Q6TRW4-3;F1M797;D3ZU56	Sister chromatid cohesion protein PDS5 homolog B	Pds5b	1	Acetylation;Alternativesplicing;Cellcycle;Celldivision;Completeproteome;Mitosis;Nucleus;Phosphoprotein;Referenceproteome;Repeat
only Glass	M0R5N4;Q3UWL8;E9Q6U4	Prefoldin subunit 4	Pfdn4	2	Completeproteome;Referenceproteome
only Glass	P07934;D3Z472	Phosphorylase b kinase gamma catalytic chain, skeletal muscle isoform	Phkg1	1	ATP-binding;Calmodulin-binding;Carbohydratemetabolism;Completeproteome;Glycogenmetabolism;Kinase;Muscleprotein;Nucleotide-binding;Referenceproteome;Serine/threonine-proteinkinase;Transferase
only Glass	Q63364	E3 ubiquitin-protein ligase Praja-2	Pja2	1	Acetylation;Celljunction;Cellmembrane;Completeproteome;Cytoplasm;Endoplasmicreticulum;Golgiapparatus;Ligase;Membrane;Metal-binding;Phosphoprotein;Postsynapticcellmembrane;Referenceproteome;Synapse;Ublconjugationpathway;Zinc;Zinc-finger
only Glass	Q8K593	Lipid phosphate phosphohydrolase 2	Ppap2c	1	Completeproteome;Glycoprotein;Hydrolase;Membrane;Referenceproteome;Transmembrane;Transmembranehelix
only Glass	P35433	Amidophosphoribosyltransferase	Ppat	1	4Fe-4S;Allostericenzyme;Completeproteome;Directproteinsequencing;Glutamineamidotransferase;Glycosyltransferase;Iron;Iron-sulfur;Magnesium;Metal-binding;Purinebiosynthesis;Referenceproteome;Transferase
only Glass	O35274;Q6R891;Q6R891-2	Neurabin-2	Ppp1r9b	2	3D-structure;Actin-binding;Alternativesplicing;Celljunction;Cellmembrane;Cellprojection;Coiledcoil;Completeproteome;Cytoplasm;Cytoskeleton;Developmentalprotein;Differentiation;Directproteinsequencing;Membrane;Neurogenesis;Nucleus;Phosphoprotein;Referenceproteome;Synapse
only Glass	Q52KR3;Q52KR3-6	Protein prune homolog 2	Prune2	1	Alternativesplicing;Apoptosis;Completeproteome;Cytoplasm;Referenceproteome
only Glass	Q9JIM3;D3ZPU4;E9QPI9;Q9JIM3-2;F7BXZ2;G8JL31;Q9JIM3-3;D4AE16;D3ZWY8;Q9JIM3-4;F6SJP9	Putative DNA repair and recombination protein RAD26-like	Rad26l;RGD1561537;0610007P08Rik	1	Alternativesplicing;ATP-binding;Completeproteome;Cytoplasm;Cytoskeleton;DNA-binding;DNAdamage;DNArepair;Helicase;Hydrolase;Nucleotide-binding;Nucleus;Referenceproteome
only Glass	M0R9Q1;Q8C2Q3;Q8C2Q3-2;M0R3R6;E9QL13;M0R7L9;M0RB03	RNA-binding protein 14	Rbm14	4	Alternativesplicing;Completeproteome;Nucleus;Phosphoprotein;Referenceproteome;Repeat;RNA-binding;Transcription;Transcriptionregulation
only Glass	E9PST1;Q9DBD0;D3YY36	Inhibitor of carbonic anhydrase	RGD1310507;Ica;1300017J02Rik	1	3D-structure;Completeproteome;Disulfidebond;Glycoprotein;Referenceproteome;Repeat;Secreted;Signal
only Glass	D3ZTX6	Protein Mageb1	RGD1565746	1	Completeproteome;Referenceproteome
only Glass	P13832;Q6ZWQ9;D3YV37;D3Z249	Myosin regulatory light chain RLC-A	Rlc-a;Myl12a	1	Acetylation;Calcium;Completeproteome;Metal-binding;Motorprotein;Muscleprotein;Myosin;Phosphoprotein;Referenceproteome;Repeat
only Glass	Q6AYK1;Q99M28;J3QK23;Q99M28-2;F1M6U2	RNA-binding protein with serine-rich domain 1	Rnps1;LOC688526	2	Acetylation;Alternativesplicing;Completeproteome;Cytoplasm;mRNAprocessing;mRNAsplicing;Nonsense-mediatedmRNAdecay;Nucleus;Phosphoprotein;Referenceproteome;RNA-binding
only Glass	B2RZD5;D3ZSF9;Q9D7S7;Q9D7S7-2	60S ribosomal protein L22-like 1	Rpl22l1;LOC100365299	3	Alternativesplicing;Completeproteome;Phosphoprotein;Referenceproteome;Ribonucleoprotein;Ribosomalprotein
only Glass	D4A1Z2;G3V6I9;P12749;P61255;B1ARA5;B1ARA3;D4AE42;M0RA61	60S ribosomal protein L26	Rpl26-ps2;Rpl26;Rpl26-ps1	2	Completeproteome;Directproteinsequencing;Phosphoprotein;Referenceproteome;Ribonucleoprotein;Ribosomalprotein
only Glass	Q6RJR6;Q9ES97;Q9ES97-2;Q9ES97-5;Q9ES97-4;Q6RJR6-2;Q9ES97-3	Reticulon-3	Rtn3	2	Acetylation;Alternativesplicing;Apoptosis;Completeproteome;Directproteinsequencing;Endoplasmicreticulum;ER-Golgitransport;Golgiapparatus;Membrane;Phosphoprotein;Referenceproteome;Transmembrane;Transmembranehelix;Transport
only Glass	S4R1M2;D3YXK2;M0RBF0;O88453;Q80YR5;M0R6E6;M0RDD3	Scaffold attachment factor B1	Safb	3	Acetylation;Coiledcoil;Completeproteome;Cytoplasm;DNA-binding;Isopeptidebond;Nucleus;Phosphoprotein;Referenceproteome;Repressor;RNA-binding;Transcription;Transcriptionregulation;Ublconjugation
only Glass	P70122;Q5RK30;F6TN03	Ribosome maturation protein SBDS	Sbds	1	Acetylation;Completeproteome;Cytoplasm;Cytoskeleton;Nucleus;Referenceproteome;Ribosomebiogenesis
only Glass	B5DFG5;Q9R1T4;Q9R1T4-3;Q9R1T4-2	Septin-6	Sept6	2	Acetylation;Alternativesplicing;Cellcycle;Celldivision;Centromere;Chromosome;Coiledcoil;Completeproteome;Cytoplasm;Cytoskeleton;Directproteinsequencing;GTP-binding;Kinetochore;Nucleotide-binding;Phosphoprotein;Referenceproteome
only Glass	D3ZMS1;Q3UJB0	Protein Sf3b2	Sf3b2	2	Completeproteome;Referenceproteome
only Glass	D4A5T1;Q923D4	Splicing factor 3B subunit 5	Sf3b5	1	Acetylation;Completeproteome;mRNAprocessing;mRNAsplicing;Nucleus;Phosphoprotein;Referenceproteome;Spliceosome
only Glass	G5E902;Q8VEM8;G3V741;P16036	Phosphate carrier protein, mitochondrial	Slc25a3	1	Acetylation;Completeproteome;Directproteinsequencing;Membrane;Mitochondrion;Mitochondrioninnermembrane;Phosphoprotein;Referenceproteome;Repeat;Symport;Transitpeptide;Transmembrane;Transmembranehelix;Transport
only Glass	Q8C145;D3Z0J4	Zinc transporter ZIP6	Slc39a6	1	Cellmembrane;Coiledcoil;Completeproteome;Glycoprotein;Iontransport;Membrane;Referenceproteome;Signal;Transmembrane;Transmembranehelix;Transport;Zinc;Zinctransport
only Glass	Q9JJ19;P70441	Na(+)/H(+) exchange regulatory cofactor NHE-RF1	Slc9a3r1	2	Acetylation;Alternativesplicing;Cellmembrane;Cellprojection;Completeproteome;Cytoplasm;Membrane;Phosphoprotein;Referenceproteome;Repeat;Wntsignalingpathway
only Glass	P60879;P60879-2;P60881;P60881-2;D4A5W9;F8WG75	Synaptosomal-associated protein 25;Synaptosomal-associated protein	Snap25	1	3D-structure;Alternativesplicing;Celljunction;Cellmembrane;Coiledcoil;Completeproteome;Cytoplasm;Directproteinsequencing;Lipoprotein;Membrane;Palmitate;Phosphoprotein;Referenceproteome;Repeat;Synapse;Synaptosome
only Glass	Q63754;Q91ZZ3	Beta-synuclein	Sncb	1	Completeproteome;Cytoplasm;Directproteinsequencing;Phosphoprotein;Referenceproteome;Repeat
only Glass	Q63544;F1LQ96	Gamma-synuclein	Sncg	1	Completeproteome;Cytoplasm;Cytoskeleton;Directproteinsequencing;Phosphoprotein;Referenceproteome;Repeat
only Glass	P08032	Spectrin alpha chain, erythrocyte	Spta1	1	Actin-binding;Actincapping;Calcium;Cellshape;Completeproteome;Cytoplasm;Cytoskeleton;Metal-binding;Referenceproteome;Repeat;SH3domain
only Glass	Q9R0U0;Q9R0U0-2;Q9R0U0-3;Q3TFP0;Q4KM38	Serine/arginine-rich splicing factor 10	Srsf10	2	Alternativesplicing;Completeproteome;mRNAprocessing;mRNAsplicing;Nucleus;Phosphoprotein;Referenceproteome;RNA-binding
only Glass	Q08943-2;Q04931;Q08943;A2AW05	FACT complex subunit SSRP1	Ssrp1	4	Acetylation;Alternativesplicing;Chromosome;Completeproteome;DNA-binding;DNAdamage;DNArepair;DNAreplication;Nucleus;Phosphoprotein;Referenceproteome;Transcription;Transcriptionregulation;Ublconjugation
only Glass	G3UZA7;Q5XIF4;Q9Z172;Q9Z172-2;G3UWX9;P61957;P61959;F1M2K3;G3UWI9;G3UZ60;D3Z794;H7BWX9;G3UZX6	Small ubiquitin-related modifier 3;Small ubiquitin-related modifier 2	Sumo3;Sumo2	1	Alternativesplicing;Completeproteome;Cytoplasm;Directproteinsequencing;Isopeptidebond;Nucleus;Referenceproteome;Ublconjugation;Ublconjugationpathway
only Glass	Q4V888;Q9CZX7	Transmembrane protein 55A	Tmem55a	1	Completeproteome;Endosome;Hydrolase;Lysosome;Membrane;Phosphoprotein;Referenceproteome;Transmembrane;Transmembranehelix
only Glass	Q52KJ9	Protein Tmx1	Tmx1	1	Completeproteome;Referenceproteome
only Glass	Q66HT2;Q8BU11;Q99PM1	TOX high mobility group box family member 4	Tox4	1	Completeproteome;DNA-binding;Nucleus;Phosphoprotein;Referenceproteome
only Glass	F6ZDS4;F1MA98;Q7M739	Nucleoprotein TPR	Tpr	1	Acetylation;Cellcycle;Celldivision;Centromere;Chromosome;Coiledcoil;Completeproteome;Cytoplasm;Cytoskeleton;Kinetochore;Membrane;Mitosis;mRNAtransport;Nuclearporecomplex;Nucleus;Phosphoprotein;Proteintransport;Proto-oncogene;Referenceproteome;Translocation;Transport
only Glass	O55013;Q5U1Z2	Trafficking protein particle complex subunit 3	Trappc3	2	3D-structure;Completeproteome;Endoplasmicreticulum;ER-Golgitransport;Golgiapparatus;Lipoprotein;Palmitate;Referenceproteome;Transport
only Glass	F6XTD2	Trehalase	Treh	1	Completeproteome;Referenceproteome
only Glass	O54863;Q6VAH7	Testis-specific serine/threonine-protein kinase 2	Tssk2	1	ATP-binding;Completeproteome;Cytoplasm;Cytoplasmicvesicle;Cytoskeleton;Developmentalprotein;Differentiation;Kinase;Magnesium;Metal-binding;Nucleotide-binding;Phosphoprotein;Referenceproteome;Serine/threonine-proteinkinase;Spermatogenesis;Transferase
only Glass	Q8BYY4;Q8BYY4-2;D3ZC96;Q8BYY4-3;E0CX38;E0CY48	Tetratricopeptide repeat protein 39B	Ttc39b	2	Alternativesplicing;Completeproteome;Phosphoprotein;Referenceproteome;Repeat;TPRrepeat
only Glass	Q4KLZ0;Q9Z0K8	Pantetheinase	Vnn1	1	Cellmembrane;Completeproteome;Directproteinsequencing;Glycoprotein;GPI-anchor;Hydrolase;Lipoprotein;Membrane;Referenceproteome;Signal
only Glass	Q5J3H4	Protein Vom1r61	Vom1r61	2	Completeproteome;Receptor;Referenceproteome
only Glass	A0JPI5;Q9ESG8	Probable palmitoyltransferase ZDHHC16	Zdhhc16	1	Acyltransferase;Apoptosis;Completeproteome;Endoplasmicreticulum;Membrane;Metal-binding;Referenceproteome;Transferase;Transmembrane;Transmembranehelix;Zinc;Zinc-finger
only Glass	E9Q8D1	Protein Zmynd8	Zmynd8	1	Completeproteome;Metal-binding;Referenceproteome;Zinc;Zinc-finger
only Glass	Q8C0P7;G3V7N7;D3Z3R7;E9Q9H6	Zinc finger protein 451	Znf451;Zfp451	1	Completeproteome;DNA-binding;Metal-binding;Nucleus;Referenceproteome;Repeat;Transcription;Transcriptionregulation;Zinc;Zinc-finger
only Glass	D3Z4T9;D3Z4U0;O35986;Q9R020;E9PUD0;Q9R020-2	Zinc finger Ran-binding domain-containing protein 2	Zranb2	3	Acetylation;Alternativesplicing;Completeproteome;Metal-binding;mRNAprocessing;mRNAsplicing;Nucleus;Phosphoprotein;Referenceproteome;Repeat;RNA-binding;Zinc;Zinc-finger
only Glass	D4A7U1;Q62523	Zyxin	Zyx	2	Acetylation;Celladhesion;Celljunction;Completeproteome;Cytoplasm;Cytoskeleton;LIMdomain;Metal-binding;Nucleus;Phosphoprotein;Referenceproteome;Repeat;Zinc
only Glass	D4ADG7	Glyceraldehyde-3-phosphate dehydrogenase		1	Completeproteome;Oxidoreductase;Referenceproteome
only Glass	Q3TEI4	Uncharacterized protein C15orf39 homolog		1	Acetylation;Alternativesplicing;Completeproteome;Phosphoprotein;Referenceproteome
only Glass	D3ZFJ2	Uncharacterized protein		1	Completeproteome;Isoprenebiosynthesis;Referenceproteome;Transferase
