# Supplementary material for: Scale Invariant Disordered Nanotopography Promotes Hippocampal Neuron Development and Maturation with Involvement of Mechanotransductive Pathways
Source: Front Cell Neurosci. 2016 Nov 18;10:267. doi: 10.3389/fncel.2016.00267 (PMC5114288; doi:10.3389/fncel.2016.00267)
Supplement: Supplementary file 3 [file Table3.XLS]

## Sheet: ns-Zr25_up and only
welch Difference	Protein IDs	Protein names	Gene names	Razor + unique peptides	Keywords	Corum	GOBP slim name
0.812711	A0JN30;Q9QXT0	Protein canopy homolog 2	Cnpy2	2	Completeproteome;Disulfidebond;Endoplasmicreticulum;Referenceproteome;Signal		biological regulation
	A0PK57;Q7TQR7	Olfactory receptor	Olfr1436;Olfr1437	1	Cellmembrane;Completeproteome;G-proteincoupledreceptor;Membrane;Olfaction;Receptor;Referenceproteome;Sensorytransduction;Transducer;Transmembrane;Transmembranehelix		biological regulation;cellular process;response to stimulus;signal transduction
	A1L1J8;P61021	Ras-related protein Rab-5B	Rab5b	2	Cellmembrane;Completeproteome;Directproteinsequencing;Endosome;GTP-binding;Lipoprotein;Membrane;Nucleotide-binding;Prenylation;Proteintransport;Referenceproteome;Transport		biological regulation;cellular component organization;cellular process;endosome organization;establishment of localization;organelle organization;protein transport;regulation of transport;response to stimulus;signal transduction;transport
	A2ANX3	Phospholipid-transporting ATPase	Atp8b4	1	ATP-binding;Completeproteome;Hydrolase;Magnesium;Membrane;Nucleotide-binding;Referenceproteome;Transmembrane;Transmembranehelix
0.284765	A7XUZ6;A7XUZ6-2	Selection and upkeep of intraepithelial T-cells protein 6	Skint6	1	Alternativesplicing;Completeproteome;Disulfidebond;Glycoprotein;Immunoglobulindomain;Membrane;Referenceproteome;Repeat;Signal;Transmembrane;Transmembranehelix
0.51101	B0BN63;Q8BK64	Activator of 90 kDa heat shock protein ATPase homolog 1	LOC681996;Ahsa1	5	Acetylation;Chaperone;Completeproteome;Cytoplasm;Endoplasmicreticulum;Phosphoprotein;Referenceproteome;Stressresponse		biological regulation;cellular metabolic process;cellular process;macromolecule metabolic process;metabolic process;primary metabolic process;protein folding;protein metabolic process;response to stimulus;response to stress
0.590056	B0BN93;Q9WVJ2;E9Q5I9;E9Q0U1	26S proteasome non-ATPase regulatory subunit 13	Psmd13	5	Acetylation;Completeproteome;Directproteinsequencing;Proteasome;Referenceproteome		cellular process
0.556067	B0BNA5;Q9CQI6	Coactosin-like protein	Cotl1	6	3D-structure;Acetylation;Actin-binding;Chaperone;Completeproteome;Cytoplasm;Cytoskeleton;Directproteinsequencing;Membrane;Nucleus;Phosphoprotein;Referenceproteome		multi-organism process;response to biotic stimulus;response to stimulus;response to stress
1.18904	B0BNE6;Q8K3J1	NADH dehydrogenase [ubiquinone] iron-sulfur protein 8, mitochondrial	Ndufs8	2	4Fe-4S;Completeproteome;Directproteinsequencing;Electrontransport;Iron;Iron-sulfur;Metal-binding;Mitochondrion;NAD;Oxidoreductase;Referenceproteome;Repeat;Respiratorychain;Transitpeptide;Transport;Ubiquinone	Respiratory chain complex I, mitochondrial	cellular component assembly;cellular component organization;cellular macromolecular complex assembly;cellular metabolic process;cellular process;generation of precursor metabolites and energy;macromolecular complex assembly;metabolic process;protein complex assembly;protein complex biogenesis;response to chemical stimulus;response to oxidative stress;response to stimulus;response to stress
1.27295	B0BNJ1;Q6P069;Q6P069-2	Sorcin	Sri	2	Alternativesplicing;Calcium;Completeproteome;Cytoplasm;Membrane;Metal-binding;Phosphoprotein;Referenceproteome;Repeat;Sarcoplasmicreticulum		biological regulation;cellular process;establishment of localization;ion transport;regulation of transport;transport
0.69173	B0BNM1;Q8K4Z3	NAD(P)H-hydrate epimerase	Apoa1bp	3	3D-structure;Completeproteome;Isomerase;Metal-binding;Mitochondrion;NAD;NADP;Nucleotide-binding;Phosphoprotein;Potassium;Referenceproteome;Secreted;Transitpeptide		cellular component assembly;cellular component organization;macromolecular complex assembly;protein complex assembly
0.915505	B0K010	Protein Txndc17 (Thioredoxin domain containing 17) (Thioredoxin-like 5 (Predicted), isoform CRA_b)	Txndc17	3	Completeproteome;Referenceproteome		biological regulation;cellular process;response to chemical stimulus;response to stimulus;signal transduction
0.752892	B1WC49;O35841	Apoptosis inhibitor 5	Api5	3	Acetylation;Apoptosis;Completeproteome;Cytoplasm;Nucleus;Phosphoprotein;Referenceproteome;Repeat		biological regulation;cell death;cellular process;death
0.323534	B2GUZ5;P47753;Q5RKN9	F-actin-capping protein subunit alpha-1	Capza1	6	Acetylation;Actin-binding;Actincapping;Completeproteome;Cytoplasm;Cytoskeleton;Directproteinsequencing;Referenceproteome		biological regulation;cellular component organization;cellular process;cytoskeleton organization;organelle organization;regulation of organelle organization
0.522822	B2GUZ9;Q921M7	Protein FAM49B	Fam49b	5	Completeproteome;Referenceproteome
	B2RXA8	Gamma-aminobutyric acid (GABA) receptor, rho 3	Gabrr3	2	Celljunction;Cellmembrane;Completeproteome;Ionchannel;Iontransport;Membrane;Postsynapticcellmembrane;Receptor;Referenceproteome;Synapse;Transmembrane;Transmembranehelix;Transport
	B2RYL1;P0CG14	Chromosome transmission fidelity protein 8 homolog isoform 2	Chtf8	1	Alternativesplicing;Completeproteome;Nucleus;Referenceproteome
0.834896	B2RZA9;P68037;D3YZS3	Ubiquitin-conjugating enzyme E2 L3	Ube2l3	2	Acetylation;ATP-binding;Completeproteome;Cytoplasm;Ligase;Nucleotide-binding;Nucleus;Referenceproteome;Transcription;Transcriptionregulation;Ublconjugation;Ublconjugationpathway		biological regulation;biosynthetic process;cell proliferation;cellular metabolic process;cellular nitrogen compound metabolic process;cellular process;macromolecule metabolic process;macromolecule modification;metabolic process;nitrogen compound metabolic process;nucleobase-containing compound metabolic process;primary metabolic process;protein metabolic process;protein modification by small prot…
0.741283	B5DEN5;O70251;F1M0U2;Q7TPK5;G3UZ47;G3UX43;M0QWH8;M0QWK5	Elongation factor 1-beta	Eef1b2;Eef1b	6	Acetylation;Completeproteome;Directproteinsequencing;Elongationfactor;Phosphoprotein;Proteinbiosynthesis;Referenceproteome
1.55663	B5DFE2;Q61188;Q6AXH7;D3Z774;Q61188-2;E9PWK3;F7AQX0	Histone-lysine N-methyltransferase EZH2	Ezh2	1	3D-structure;Alternativesplicing;Chromatinregulator;Chromosome;Completeproteome;Methyltransferase;Nucleus;Phosphoprotein;Referenceproteome;Repressor;S-adenosyl-L-methionine;Transcription;Transcriptionregulation;Transferase;Ublconjugation	Ezh2 methyltransferase complex, cytosolic	anatomical structure development;biological regulation;biosynthetic process;cellular component organization;cellular metabolic process;cellular nitrogen compound metabolic process;cellular process;chromatin modification;chromatin organization;chromosome organization;developmental process;histone modification;macromolecule metabolic process;macromolecule modification;metabolic process;nitrogen com…
0.383885	D3YVI9	Protein Trim30c	Trim30c	2	Completeproteome;Metal-binding;Referenceproteome;Zinc;Zinc-finger
	D3YXG0;D3Z2Q7	Protein Hmcn1	Hmcn1	1	Completeproteome;Disulfidebond;EGF-likedomain;Referenceproteome;Repeat		biological regulation;cellular process;response to chemical stimulus;response to stimulus;signal transduction
	D3Z856	Protein Sertad4	Sertad4	1	Completeproteome;Referenceproteome
	D3Z8G7	Protein Tjp3	Tjp3	1	Completeproteome;Referenceproteome;SH3domain
	D3ZAA3;Q00918	Latent-transforming growth factor beta-binding protein 1	Ltbp1	1	Cleavageonpairofbasicresidues;Completeproteome;Directproteinsequencing;Disulfidebond;EGF-likedomain;Glycoprotein;Growthfactorbinding;Hydroxylation;Phosphoprotein;Referenceproteome;Repeat;Secreted;Signal
	D3ZAM3;P19223	Carboxypeptidase B	Cpb1	1	Carboxypeptidase;Completeproteome;Directproteinsequencing;Disulfidebond;Hydrolase;Metal-binding;Metalloprotease;Protease;Referenceproteome;Secreted;Signal;Zinc;Zymogen		macromolecule metabolic process;metabolic process;primary metabolic process;protein metabolic process;proteolysis
0.468336	D3ZAN3	Alpha glucosidase 2 alpha neutral subunit (Predicted)	Ganab	12	Completeproteome;Referenceproteome		carbohydrate metabolic process;metabolic process;primary metabolic process
1.55219	D3ZBC9	Protein Maats1	RGD1305539	1	Completeproteome;Referenceproteome
	D3ZCD0	Endothelial-specific receptor tyrosine kinase	Tek	1	ATP-binding;Completeproteome;Disulfidebond;Immunoglobulindomain;Kinase;Membrane;Nucleotide-binding;Phosphoprotein;Receptor;Referenceproteome;Repeat;Transferase;Transmembrane;Transmembranehelix;Tyrosine-proteinkinase		anatomical structure development;anatomical structure formation involved in morphogenesis;anatomical structure morphogenesis;biological adhesion;biological regulation;cell adhesion;cell differentiation;cell morphogenesis;cellular component assembly;cellular component morphogenesis;cellular component organization;cellular metabolic process;cellular process;developmental process;macromolecular comp…
0.827886	D3ZCK6	Protein Fads2l1	RGD1311224	2	Completeproteome;Referenceproteome		biosynthetic process;cellular ketone metabolic process;cellular lipid metabolic process;cellular metabolic process;cellular process;lipid metabolic process;metabolic process;organic acid metabolic process;primary metabolic process;small molecule metabolic process
1.19428	D3ZE29;P51881;Q09073;D3ZB81;Q3V132;M0R5W3	ADP/ATP translocase 2	Slc25a5	1	Acetylation;Cellprojection;Chromosomepartition;Cilium;Completeproteome;Directproteinsequencing;Flagellum;Membrane;Methylation;Mitochondrion;Mitochondrioninnermembrane;Phosphoprotein;Referenceproteome;Repeat;Transmembrane;Transmembranehelix;Transport	ATP synthasome	biological regulation;cellular process;chromosome segregation;establishment of localization;transmembrane transport;transport
	D3ZEE2;M0R5A7;M0RAR6;D3ZIV6;M0R8G9;Q9EQB8;D3ZEP3;Q7TRA7;Q8VFN5;M0R707	Olfactory receptor	Olr1320;Olr1302;Olfr44;Olr1316;Olfr965;Olfr229	2	Cellmembrane;Completeproteome;G-proteincoupledreceptor;Membrane;Olfaction;Receptor;Referenceproteome;Sensorytransduction;Transducer;Transmembrane;Transmembranehelix		biological regulation;cellular process;detection of stimulus;response to chemical stimulus;response to stimulus;signal transduction
	D3ZEH0	Protein Duoxa1	Duoxa1	1	Completeproteome;Referenceproteome		biological regulation;establishment of localization;protein transport;transport
0.873513	D3ZFY0;Q8BH69	Selenide, water dikinase 1	Sephs1	2	ATP-binding;Completeproteome;Kinase;Nucleotide-binding;Referenceproteome;Selenium;Transferase		metabolic process
	D3ZG59;M0R6M4;M0R748;M0R7G8;Q5MPP6	Olfactory receptor	RGD1561306;Klra7	2	Completeproteome;Receptor;Referenceproteome
1.0172	D3ZHP7;D3ZDB7	Serine/threonine-protein kinase ULK3	Ulk3	1	ATP-binding;Autophagy;Completeproteome;Cytoplasm;Kinase;Nucleotide-binding;Phosphoprotein;Referenceproteome;Repeat;Serine/threonine-proteinkinase;Transferase		autophagy;biological regulation;catabolic process;cellular metabolic process;cellular process;macromolecule metabolic process;macromolecule modification;metabolic process;phosphorus metabolic process;primary metabolic process;protein metabolic process;protein modification process;protein phosphorylation
0.6171	D3ZLA3;Q8BT60;D3ZGN2;Q8JZW4;B5DEX3;Q9DC53;F1M0Z3;D4ACG7;Q0VE82;Q8BLR2;Q9Z140;Q3UYN2;Q1RLL3;Q5BJS7;F1M1L9;P59108;D3ZWR4;B7ZCP4;Q9D6C8;A3KGK7;E9Q806;B7ZCP5;B7ZCP6;B7ZCP7;V9GWY2;B7ZCP8;V9GX86	Copine-3	Cpne3	3	Completeproteome;Phosphoprotein;Referenceproteome;Repeat
	D3ZMD6	Glutamine and serine rich 1 (Predicted)	Qser1	1	Completeproteome;Referenceproteome
1.26571	D3ZMM6	Olfactory receptor	Olr747	1	Cellmembrane;Completeproteome;G-proteincoupledreceptor;Membrane;Olfaction;Receptor;Referenceproteome;Sensorytransduction;Transducer;Transmembrane;Transmembranehelix		detection of stimulus;response to chemical stimulus;response to stimulus
	D3ZMS0;O35127	Protein C10	LOC100362005;Grcc10	1	Completeproteome;Referenceproteome
	D3ZNH5	Olfactory receptor	Olr1581	1	Cellmembrane;Completeproteome;G-proteincoupledreceptor;Membrane;Olfaction;Receptor;Referenceproteome;Sensorytransduction;Transducer;Transmembrane;Transmembranehelix		detection of stimulus;response to chemical stimulus;response to stimulus
1.11055	D3ZP47;Q9DAK9	14 kDa phosphohistidine phosphatase	Phpt1	4	Completeproteome;Cytoplasm;Hydrolase;Phosphoprotein;Proteinphosphatase;Referenceproteome		biological regulation;cellular metabolic process;cellular process;macromolecule metabolic process;macromolecule modification;metabolic process;phosphorus metabolic process;primary metabolic process;protein dephosphorylation;protein metabolic process;protein modification process;regulation of organelle organization;regulation of transport
	D3ZSH2;E9Q0Q2	Olfactory receptor	Olr1593;Olfr424	1	Cellmembrane;Completeproteome;G-proteincoupledreceptor;Membrane;Olfaction;Receptor;Referenceproteome;Sensorytransduction;Transducer;Transmembrane;Transmembranehelix		biological regulation;cellular process;detection of stimulus;response to chemical stimulus;response to stimulus;signal transduction
0.473968	D3ZSP1;P62305;D4A8M5;E9Q4F4;F7ETL6;E9Q0W8	Small nuclear ribonucleoprotein E	LOC100360682;Snrpe;LOC100362099	3	3D-structure;Completeproteome;mRNAprocessing;mRNAsplicing;Nucleus;Referenceproteome;Ribonucleoprotein;RNA-binding;Spliceosome		cellular metabolic process;cellular nitrogen compound metabolic process;cellular process;macromolecule metabolic process;metabolic process;mRNA metabolic process;mRNA processing;nitrogen compound metabolic process;nucleobase-containing compound metabolic process;primary metabolic process;RNA metabolic process;RNA processing;RNA splicing
0.658189	D3ZTP8	Protein Pigo	Pigo	1	Completeproteome;Referenceproteome
	D3ZVM6	Protein Siglec1	Siglec1	1	Completeproteome;Disulfidebond;Immunoglobulindomain;Lectin;Membrane;Referenceproteome;Repeat;Transmembrane;Transmembranehelix
0.583889	D3ZXS8;P61087;D3Z4U3	Ubiquitin-conjugating enzyme E2 K	Ube2k	4	Acetylation;ATP-binding;Completeproteome;Cytoplasm;Isopeptidebond;Ligase;Nucleotide-binding;Referenceproteome;Ublconjugation;Ublconjugationpathway		biological regulation;cell death;cellular metabolic process;cellular process;death;macromolecule metabolic process;macromolecule modification;metabolic process;primary metabolic process;protein metabolic process;protein modification by small protein conjugation or removal;protein modification process
	D3ZZ48	Protein Slc35a1	Slc35a1	1	Completeproteome;Membrane;Referenceproteome;Sugartransport;Transmembrane;Transmembranehelix;Transport		carbohydrate transport;establishment of localization;transport
0.767455	D3ZZP8	Protein Cul9	Cul9	1	Completeproteome;Metal-binding;Referenceproteome;Zinc;Zinc-finger		catabolic process;cellular metabolic process;cellular process;macromolecule metabolic process;metabolic process;primary metabolic process;protein metabolic process;proteolysis;proteolysis involved in cellular protein catabolic process
1.02321	D4A3T3;P83917;M0R4Z0;Q9CYJ8;Q7TPM0	Chromobox protein homolog 1	Cbx1	2	3D-structure;Completeproteome;Nucleus;Phosphoprotein;Referenceproteome;Repeat;Ublconjugation		biological regulation
1.34738	D4A511;P49962;D3YZX8	Signal recognition particle 9 kDa protein	Srp9	2	3D-structure;Completeproteome;Cytoplasm;Referenceproteome;Ribonucleoprotein;RNA-binding;Signalrecognitionparticle		biological regulation;establishment of localization;protein targeting;protein transport;regulation of translation;transport
0.472754	D4A740	Protein Il17ra	Il17ra	2	Completeproteome;Referenceproteome		cellular process;response to chemical stimulus;response to stimulus
1.10903	D4A8G5;P82198	Transforming growth factor-beta-induced protein ig-h3	Tgfbi	1	Celladhesion;Completeproteome;Disulfidebond;Extracellularmatrix;Gamma-carboxyglutamicacid;Referenceproteome;Repeat;Secreted;Signal		anatomical structure formation involved in morphogenesis;biological adhesion;cell adhesion;cell differentiation;cellular component organization;cellular process;developmental process;extracellular matrix organization;extracellular structure organization
0.369691	D4A9J2;D3ZK24	Protein Wnt	Wnt1	1	Completeproteome;Developmentalprotein;Extracellularmatrix;Referenceproteome;Secreted;Wntsignalingpathway		anatomical structure development;anatomical structure formation involved in morphogenesis;anatomical structure morphogenesis;biological regulation;catabolic process;cell activation;cell differentiation;cell proliferation;cellular metabolic process;cellular process;developmental process;immune system process;macromolecule metabolic process;metabolic process;multicellular organismal process;primary…
0.932713	D4AA64;F8VPP8	Protein Zc3h7b	Zc3h7b	2	Completeproteome;Metal-binding;Referenceproteome
1.4339	D4ABI7;Q8K2C9	3-hydroxyacyl-CoA dehydratase 3	ptplad1	1	Coiledcoil;Completeproteome;Endoplasmicreticulum;Fattyacidbiosynthesis;Fattyacidmetabolism;Lipidbiosynthesis;Lipidmetabolism;Lyase;Membrane;Phosphoprotein;Referenceproteome;Transmembrane;Transmembranehelix		biological regulation;biosynthetic process;cellular ketone metabolic process;cellular lipid metabolic process;cellular metabolic process;cellular process;lipid metabolic process;metabolic process;organic acid metabolic process;primary metabolic process;response to stimulus;response to stress;signal transduction;small molecule metabolic process
1.1595	D4ABM1;P05179;D4A253	Cytochrome P450 2C7	LOC100361547;Cyp2c7	1	Completeproteome;Directproteinsequencing;Endoplasmicreticulum;Heme;Iron;Membrane;Metal-binding;Methylation;Microsome;Monooxygenase;Oxidoreductase;Referenceproteome		response to biotic stimulus;response to chemical stimulus;response to drug;response to endogenous stimulus;response to external stimulus;response to extracellular stimulus;response to stimulus
0.377435	D4ABR6;D3ZXN8	Annexin	Anxa6	27	Annexin;Calcium;Calcium/phospholipid-binding;Completeproteome;Referenceproteome;Repeat
0.639016	D4ACY0;D3ZY06	Olfactory receptor	Olr101;Olr98	1	Completeproteome;G-proteincoupledreceptor;Membrane;Receptor;Referenceproteome;Transducer;Transmembrane;Transmembranehelix		detection of stimulus;response to chemical stimulus;response to stimulus
0.943416	D4AEH3;P26516	26S proteasome non-ATPase regulatory subunit 7	Psmd7	5	Acetylation;Completeproteome;Directproteinsequencing;Isopeptidebond;Proteasome;Referenceproteome;Ublconjugation
	D6RGS7	Leukocyte-associated immunoglobulin-like receptor 1	Lair1	1	Completeproteome;Referenceproteome
	E0CYC6	Probable N-acetyltransferase 8B	Nat8b	1	Acyltransferase;Completeproteome;Developmentalprotein;Gastrulation;Membrane;Referenceproteome;Transferase;Transmembrane;Transmembranehelix		anatomical structure morphogenesis;developmental process
0.88113	E2RUH2;P29315;Q91VI7	Ribonuclease inhibitor	LOC100360501;Rnh1	10	3D-structure;Acetylation;Completeproteome;Cytoplasm;Directproteinsequencing;Leucine-richrepeat;Phosphoprotein;Referenceproteome;Repeat		biological regulation
	E9PV24;Q99K47;P06399;Q7TQ70;F1M5M0	Fibrinogen alpha chain	Fga	3	Alternativesplicing;Bloodcoagulation;Coiledcoil;Completeproteome;Directproteinsequencing;Disulfidebond;Glycoprotein;Hemostasis;Phosphoprotein;Referenceproteome;Secreted;Signal		anatomical structure development;anatomical structure morphogenesis;biological regulation;cell activation;cellular component assembly;cellular component organization;cellular macromolecular complex assembly;cellular process;coagulation;developmental process;growth;macromolecular complex assembly;multicellular organismal process;protein complex assembly;protein polymerization;regulation of body fl…
	E9PYK0;Q8VCW4;E9Q8P6;D3ZDJ4	Protein unc-93 homolog B1	Unc93b1	3	Adaptiveimmunity;Alternativesplicing;Antiviraldefense;Completeproteome;Cytoplasmicvesicle;Endoplasmicreticulum;Endosome;Glycoprotein;Immunity;Innateimmunity;Lysosome;Membrane;Phosphoprotein;Referenceproteome;Transmembrane;Transmembranehelix		biological regulation;cellular process;establishment of localization;immune system process;multi-organism process;protein transport;response to biotic stimulus;response to stimulus;response to stress;signal transduction;transport
0.410779	E9PZ16;B1B0C7	Basement membrane-specific heparan sulfate proteoglycan core protein	Hspg2	44	Completeproteome;Disulfidebond;Referenceproteome;Repeat		anatomical structure development;anatomical structure morphogenesis;cell differentiation;cellular component organization;cellular process;developmental process;extracellular matrix organization;extracellular structure organization;localization;multicellular organismal process
1.39847	E9PZI6;E9QKG2;Q9WV86;G3UX83	Katanin p60 ATPase-containing subunit A1	Katna1	2	3D-structure;ATP-binding;Cellcycle;Celldivision;Completeproteome;Cytoplasm;Cytoskeleton;Hydrolase;Microtubule;Mitosis;Nucleotide-binding;Phosphoprotein;Referenceproteome;Ublconjugation		biological regulation;cell division;cell motility;cellular component movement;cellular component organization;cellular metabolic process;cellular process;cytoskeleton organization;localization;locomotion;macromolecule metabolic process;macromolecule modification;metabolic process;mitosis;nuclear division;organelle fission;organelle organization;primary metabolic process;protein metabolic process;…
1.19614	E9PZQ1;G3X9F7;F1M4N8;D3Z3B3	Protein Ddx60	Ddx60	2	ATP-binding;Completeproteome;Helicase;Hydrolase;Nucleotide-binding;Referenceproteome		immune system process;multi-organism process;response to biotic stimulus;response to stimulus;response to stress
1.41573	E9Q0N9	Uncharacterized protein	4930562F07Rik	1	Completeproteome;Referenceproteome
	E9Q1M1	Protein Pdzd2	Pdzd2	2	Completeproteome;Referenceproteome
	E9Q2J5	Protein Vmn2r104	Vmn2r104	1	Cellmembrane;Completeproteome;G-proteincoupledreceptor;Membrane;Receptor;Referenceproteome;Transducer;Transmembrane;Transmembranehelix
1.11503	E9Q3J7;Q9CZI1	Protein Gm3020	Gm10409	1	Completeproteome;Referenceproteome
	E9Q5D9;F8WH23;F1M9B2;Q61581	Insulin-like growth factor-binding protein 7	Igfbp7	1	Celladhesion;Completeproteome;Disulfidebond;Glycoprotein;Growthfactorbinding;Immunoglobulindomain;Referenceproteome;RNAediting;Secreted;Signal		anatomical structure development;biological adhesion;biological regulation;cell adhesion;cellular process;developmental process;response to abiotic stimulus;response to chemical stimulus;response to endogenous stimulus;response to external stimulus;response to extracellular stimulus;response to heat;response to stimulus;response to stress
	E9Q5R7;D4A399	NACHT, LRR and PYD domains-containing protein 12	Nlrp12	1	ATP-binding;Completeproteome;Cytoplasm;Leucine-richrepeat;Nucleotide-binding;Referenceproteome;Repeat		biological regulation;regulation of protein modification process;regulation of transport
0.94523	E9Q6M9	Protein Lilra6	Lilra6	1	Completeproteome;Referenceproteome
1.37083	E9Q9S3;Q6EJB6;F1LWZ2	U3 small nucleolar RNA-associated protein 14 homolog B	Utp14b	2	Coiledcoil;Completeproteome;Developmentalprotein;Differentiation;Meiosis;Nucleus;Phosphoprotein;Referenceproteome;Ribosomebiogenesis;Spermatogenesis		cell differentiation;cellular metabolic process;cellular nitrogen compound metabolic process;cellular process;developmental process;macromolecule metabolic process;meiosis;metabolic process;multicellular organismal development;multicellular organismal process;nitrogen compound metabolic process;nucleobase-containing compound metabolic process;primary metabolic process;RNA metabolic process;RNA pr…
	E9QLN8;O70338;Q5BK46	Ribonuclease H1	Rnaseh1	1	Completeproteome;Cytoplasm;Endonuclease;Hydrolase;Magnesium;Metal-binding;Nuclease;Referenceproteome		biosynthetic process;cellular metabolic process;cellular nitrogen compound metabolic process;cellular process;DNA metabolic process;DNA replication;macromolecule metabolic process;metabolic process;nitrogen compound metabolic process;nucleobase-containing compound metabolic process;primary metabolic process
0.8411	E9QN70;P02469;D3ZQN7;E9PYT5	Laminin subunit beta-1	Lamb1	53	3D-structure;Basementmembrane;Celladhesion;Coiledcoil;Completeproteome;Directproteinsequencing;Disulfidebond;Extracellularmatrix;Glycoprotein;LamininEGF-likedomain;Referenceproteome;Repeat;Secreted;Signal		anatomical structure morphogenesis;behavior;biological adhesion;biological regulation;cell adhesion;cell morphogenesis;cell motility;cellular component morphogenesis;cellular component movement;cellular component organization;cellular process;developmental process;locomotion;multicellular organismal process;neurological system process;response to stimulus
0.387791	F1LN18;Q63617;Q9JKR6;F6TRP3;E0CYZ2	Hypoxia up-regulated protein 1	Hyou1	15	ATP-binding;Chaperone;Completeproteome;Directproteinsequencing;Endoplasmicreticulum;Glycoprotein;Nucleotide-binding;Referenceproteome;Signal;Stressresponse	(ER)-localized multiprotein complex, Ig heavy chains associated;(ER)-localized multiprotein complex, in absence of Ig heavy chains	response to chemical stimulus;response to stimulus;response to stress
	F1LN43	Cystatin	LOC257643	1	Completeproteome;Proteaseinhibitor;Referenceproteome;Thiolproteaseinhibitor
	F1LNG5;P26450;Q63787	Phosphatidylinositol 3-kinase regulatory subunit alpha	Pik3r1	1	3D-structure;Alternativesplicing;Completeproteome;Directproteinsequencing;Phosphoprotein;Referenceproteome;Repeat;SH2domain;SH3domain;Ublconjugation	cRET-Shc-Grb2-Gab2-P85PI3K-Shp2 complex	aging;alcohol metabolic process;biological regulation;carbohydrate metabolic process;cell activation;cell differentiation;cellular metabolic process;cellular process;developmental process;establishment of localization;immune system process;macromolecule metabolic process;macromolecule modification;metabolic process;multi-organism process;nuclear transport;nucleocytoplasmic transport;phosphorus me…
0.50566	F1LNN1;P40112;Q9R1P1;M0R6X4;D3YVS3;D3Z8J0;D3YUM8	Proteasome subunit beta type;Proteasome subunit beta type-3	Psmb3;Gm5356	6	3D-structure;Acetylation;Completeproteome;Cytoplasm;Directproteinsequencing;Hydrolase;Nucleus;Protease;Proteasome;Referenceproteome;Threonineprotease	20S proteasome;immunoproteasome	catabolic process;macromolecule metabolic process;metabolic process;primary metabolic process;protein catabolic process;protein metabolic process;proteolysis;proteolysis involved in cellular protein catabolic process
0.813986	F1LNT0;Q62951	Dihydropyrimidinase-related protein 4	Dpysl4	2	Completeproteome;Cytoplasm;Directproteinsequencing;Phosphoprotein;Referenceproteome		anatomical structure development;catabolic process;cell development;cellular aromatic compound metabolic process;cellular metabolic process;cellular nitrogen compound metabolic process;cellular process;developmental process;heterocycle metabolic process;metabolic process;nitrogen compound metabolic process;nucleobase-containing compound catabolic process;nucleobase-containing compound metabolic p…
	F1LNV5;Q6P6Q9;Q8VCX5-2;Q8VCX5-3;Q8VCX5	Calcium uptake protein 1, mitochondrial	Micu1	2	Alternativesplicing;Calcium;Calciumtransport;Completeproteome;Iontransport;Membrane;Metal-binding;Mitochondrion;Mitochondrioninnermembrane;Referenceproteome;Repeat;Transitpeptide;Transmembrane;Transmembranehelix;Transport		biological regulation;cellular homeostasis;cellular ion homeostasis;cellular process;establishment of localization;homeostatic process;ion transport;transmembrane transport;transport
0.239738	F1LPF2;P25304;P25304-6;D4A668;P25304-5;P25304-2;D3ZV12;P25304-4;D4A2F1;P25304-3;A2ASQ1;A2ASQ1-2;Z4YK85;A2ASQ1-3;Z4YJS5	Agrin	Agrn	9	3D-structure;Alternativesplicing;Calcium;Celljunction;Cellmembrane;Completeproteome;Developmentalprotein;Differentiation;Disulfidebond;EGF-likedomain;Glycoprotein;Heparansulfate;LamininEGF-likedomain;Membrane;Polymorphism;Proteoglycan;Referenceproteome;Repeat;Signal-anchor;Synapse;Transmembrane;Transmembranehelix		biological regulation;cellular component assembly;cellular component organization;cellular localization;cellular membrane organization;cellular metabolic process;cellular process;localization;macromolecule metabolic process;membrane organization;metabolic process;plasma membrane organization;regulation of protein modification process
	F1LQ79;H7BX23;Q6W3F0;Q6W3F0-2;F6R2A2;Q6W3F0-3;Q6W3E9	Prolyl 4-hydroxylase subunit alpha-3	P4ha3	2	Alternativesplicing;Coiledcoil;Completeproteome;Dioxygenase;Endoplasmicreticulum;Glycoprotein;Iron;Metal-binding;Oxidoreductase;Referenceproteome;Signal;TPRrepeat;VitaminC
3.01828	F1LS40;P02466;Q01149	Collagen alpha-2(I) chain	Col1a2	3	3D-structure;Calcium;Collagen;Completeproteome;Directproteinsequencing;Disulfidebond;Extracellularmatrix;Glycoprotein;Hydroxylation;Metal-binding;Pyrrolidonecarboxylicacid;Referenceproteome;Repeat;Secreted;Signal		anatomical structure development;anatomical structure morphogenesis;biological regulation;cellular component assembly;cellular component organization;cellular process;developmental process;extracellular matrix organization;extracellular structure organization;macromolecular complex assembly;protein complex assembly;response to chemical stimulus;response to endogenous stimulus;response to stimulus…
0.706201	F1LS72	Protein Uba2	Uba2	1	ATP-binding;Completeproteome;Ligase;Nucleotide-binding;Referenceproteome;Ublconjugationpathway		cellular metabolic process;cellular process;macromolecule metabolic process;macromolecule modification;metabolic process;primary metabolic process;protein metabolic process;protein modification process
	F1LWY1	Protein Hfm1	Hfm1	1	ATP-binding;Completeproteome;Helicase;Hydrolase;Nucleotide-binding;Referenceproteome
	F1LX02	Protein Cd300ld	LOC100361633	1	Completeproteome;Referenceproteome
	F1M1F1;Q6ZQ89;F1M587;Q6ZQ89-3;Q6ZQ89-2	E3 ubiquitin-protein ligase MARCH6	March6	1	Alternativesplicing;Completeproteome;Endoplasmicreticulum;Ligase;Membrane;Metal-binding;Referenceproteome;Transmembrane;Transmembranehelix;Ublconjugation;Ublconjugationpathway;Zinc;Zinc-finger		cellular metabolic process;cellular process;macromolecule metabolic process;macromolecule modification;metabolic process;primary metabolic process;protein metabolic process;protein modification by small protein conjugation or removal;protein modification process
1.74757	F1M1M6	Coagulation factor IX		1	Calcium;Completeproteome;Disulfidebond;EGF-likedomain;Hydrolase;Protease;Referenceproteome;Repeat;Serineprotease		biological regulation;coagulation;macromolecule metabolic process;metabolic process;multicellular organismal process;primary metabolic process;protein metabolic process;proteolysis;regulation of body fluid levels
0.601467	F1M559	Protein Chi3l3	Chi3l3	1	Completeproteome;Referenceproteome		amine metabolic process;carbohydrate metabolic process;catabolic process;macromolecule metabolic process;metabolic process;nitrogen compound metabolic process;polysaccharide metabolic process;primary metabolic process
	F1M571;Q7TRM9	Olfactory receptor	Olr231;Olfr17	1	Cellmembrane;Completeproteome;G-proteincoupledreceptor;Membrane;Olfaction;Receptor;Referenceproteome;Sensorytransduction;Transducer;Transmembrane;Transmembranehelix		biological regulation;cellular process;detection of stimulus;locomotion;response to chemical stimulus;response to external stimulus;response to stimulus;signal transduction
	F1M6U8;F1M186;D3ZJY7	Protein Myo15a	Myo15	1	Completeproteome;Referenceproteome;SH3domain
0.517161	F1M8K7;Q5M7T0	Protein Alg3	Alg3	1	Completeproteome;Glycosyltransferase;Referenceproteome;Transferase
0.276043	F1M978;P97697;O55023;Q924B0;Q80ZJ2;D3Z703	Inositol monophosphatase 1	Impa1	8	3D-structure;Completeproteome;Cytoplasm;Directproteinsequencing;Hydrolase;Lithium;Magnesium;Metal-binding;Referenceproteome		alcohol metabolic process;biological regulation;biosynthetic process;carbohydrate metabolic process;catabolic process;cellular lipid metabolic process;cellular metabolic process;cellular process;lipid metabolic process;metabolic process;phosphorus metabolic process;primary metabolic process;response to chemical stimulus;response to stimulus;signal transduction;small molecule metabolic process
	F1MAF5;Q8BFV2;E9Q1H5;E9Q5V9	PCI domain-containing protein 2	RGD1307041;Pcid2	1	Acetylation;Completeproteome;Referenceproteome		anatomical structure development;biological regulation;cellular metabolic process;cellular nitrogen compound metabolic process;cellular process;developmental process;macromolecule metabolic process;metabolic process;mRNA metabolic process;nitrogen compound metabolic process;nucleobase-containing compound metabolic process;primary metabolic process;regulation of cell cycle;regulation of mitotic ce…
	F1MAS7;Q8K3P0	Short-chain dehydrogenase/reductase family 9C member 7	Sdr9c7	1	Completeproteome;Cytoplasm;NADP;Oxidoreductase;Referenceproteome
0.915322	F6X9J0	V-type proton ATPase subunit S1	Atp6ap1	1	Completeproteome;Referenceproteome		cellular process;establishment of localization;hydrogen transport;ion transport;transmembrane transport;transport
	F6ZQC6	Protein Gm10134	Gm10134	1	Completeproteome;Referenceproteome
	F7A6H4;E9Q555;F1M0R1	E3 ubiquitin-protein ligase RNF213	Rnf213	2	ATP-binding;Coiledcoil;Completeproteome;Cytoplasm;Ligase;Metal-binding;Nucleotide-binding;Referenceproteome;Ublconjugation;Ublconjugationpathway;Zinc;Zinc-finger		cellular metabolic process;cellular process;macromolecule metabolic process;macromolecule modification;metabolic process;primary metabolic process;protein metabolic process;protein modification by small protein conjugation or removal;protein modification process
	F7AXE2;F6VQ96	Cilia- and flagella-associated protein 74	C030017K20Rik	1	Completeproteome;Referenceproteome
0.720886	F7EPH4;Q9D819	Inorganic pyrophosphatase	Ppa1	7	Acetylation;Completeproteome;Cytoplasm;Directproteinsequencing;Hydrolase;Magnesium;Metal-binding;Phosphoprotein;Referenceproteome		cellular metabolic process;cellular process;metabolic process;phosphorus metabolic process
0.915044	F8VQ40;P19137	Laminin subunit alpha-1	Lama1	82	3D-structure;Basementmembrane;Celladhesion;Coiledcoil;Completeproteome;Directproteinsequencing;Disulfidebond;Extracellularmatrix;Glycoprotein;LamininEGF-likedomain;Pyrrolidonecarboxylicacid;Referenceproteome;Repeat;Secreted;Signal		anatomical structure morphogenesis;biological adhesion;biological regulation;cell adhesion;cell differentiation;cellular component organization;cellular process;developmental process;establishment or maintenance of cell polarity;multicellular organismal process;response to stimulus;signal transduction
0.675333	F8VQJ3;P02468;F1MAA7;F6TLW1;F6SFQ3;Q9R0B6;D3ZWM9;A2ATM9	Laminin subunit gamma-1	Lamc1	54	3D-structure;Basementmembrane;Celladhesion;Coiledcoil;Completeproteome;Disulfidebond;Extracellularmatrix;Glycoprotein;LamininEGF-likedomain;Phosphoprotein;Referenceproteome;Repeat;Secreted;Signal		anatomical structure development;anatomical structure morphogenesis;biological adhesion;cell adhesion;cell development;cell junction organization;cell morphogenesis;cell motility;cellular component assembly;cellular component disassembly;cellular component morphogenesis;cellular component movement;cellular component organization;cellular process;developmental process;extracellular matrix organiza…
	F8WIW2;Q9D7Q0	Lysozyme g-like protein 1	Lyg1	1	Completeproteome;Disulfidebond;Glycosidase;Hydrolase;Referenceproteome;Secreted;Signal		amine metabolic process;carbohydrate metabolic process;catabolic process;macromolecule metabolic process;metabolic process;nitrogen compound metabolic process;polysaccharide metabolic process;primary metabolic process
	G3UW71	MCG1031296	Vmn1r167	1	Completeproteome;Referenceproteome
1.93818	G3V615;Q7TP05	Complement factor B, isoform CRA_b (Protein Cfb)	Cfb	6	Completeproteome;Disulfidebond;Hydrolase;Protease;Referenceproteome;Serineprotease		biological regulation;immune system process;macromolecule metabolic process;metabolic process;primary metabolic process;protein metabolic process;proteolysis;response to biotic stimulus;response to chemical stimulus;response to external stimulus;response to extracellular stimulus;response to stimulus
	G3V644;Q6PCU8;Q3U422;Q8BK30	NADH dehydrogenase [ubiquinone] flavoprotein 3, mitochondrial	Ndufv3	2	Completeproteome;Electrontransport;Membrane;Mitochondrion;Mitochondrioninnermembrane;Referenceproteome;Respiratorychain;Transitpeptide;Transport;Ubiquinone		cellular metabolic process;cellular process;generation of precursor metabolites and energy;metabolic process
	G3V6C2;O09173	Homogentisate 1,2-dioxygenase	Hgd	1	Acetylation;Completeproteome;Dioxygenase;Directproteinsequencing;Iron;Metal-binding;Oxidoreductase;Phenylalaninecatabolism;Referenceproteome;Tyrosinecatabolism		amine metabolic process;catabolic process;cellular amino acid metabolic process;cellular aromatic compound metabolic process;cellular ketone metabolic process;cellular metabolic process;cellular nitrogen compound metabolic process;cellular process;metabolic process;nitrogen compound metabolic process;organic acid metabolic process;primary metabolic process;small molecule metabolic process
0.702058	G3V6C4;O70199;O70475	UDP-glucose 6-dehydrogenase	Ugdh	2	Acetylation;Allostericenzyme;Completeproteome;NAD;Oxidoreductase;Phosphoprotein;Referenceproteome		alcohol metabolic process;anatomical structure morphogenesis;biosynthetic process;carbohydrate metabolic process;cellular ketone metabolic process;cellular metabolic process;cellular process;developmental process;metabolic process;organic acid metabolic process;primary metabolic process;small molecule metabolic process
0.732127	G3V6G8	Protein Pkmyt1	Pkmyt1	1	ATP-binding;Completeproteome;Kinase;Nucleotide-binding;Referenceproteome;Serine/threonine-proteinkinase;Transferase		biological regulation
1.07954	G3V6H0;P10536;Q9D1G1	Ras-related protein Rab-1B	Rab1b	1	Acetylation;Completeproteome;Cytoplasm;Directproteinsequencing;GTP-binding;Lipoprotein;Membrane;Methylation;Nucleotide-binding;Prenylation;Proteintransport;Referenceproteome;Transport		biological regulation;cellular process;establishment of localization;protein transport;response to stimulus;signal transduction;transport
0.611531	G3V7M2;P26011	Integrin beta;Integrin beta-7	Itgb7	1	Celladhesion;Completeproteome;Directproteinsequencing;Disulfidebond;Glycoprotein;Integrin;Membrane;Receptor;Referenceproteome;Repeat;Signal;Transmembrane;Transmembranehelix		biological adhesion;biological regulation;cell adhesion;cell motility;cellular component movement;cellular process;developmental process;immune system process;locomotion;multicellular organismal development;multicellular organismal process;response to stimulus;signal transduction
0.665584	G3V803;P15116;Q9Z1Y3;D3YYT0	Cadherin-2	Cdh2	2	3D-structure;Calcium;Celladhesion;Cellmembrane;Cleavageonpairofbasicresidues;Completeproteome;Glycoprotein;Membrane;Metal-binding;Referenceproteome;Repeat;Signal;Transmembrane;Transmembranehelix	Beta-catenin-Cadherin-Grip-liprin-alpha-GluR2/3 complex;Beta-catenin-Cadherin-LAR complex;GluR1-cadherin-catenin complex;Glur4-cadherin-catenin complex;Iqgap1-Cdc42-Ctnnb1-Cdh2 complex;Iqgap1-Cdh1-Ctnnb1-Cdh2 complex;Kif3-cadherin-catenin complex;PS1-E-cadherin-catenin complex, brain;Xin-Cdh2-Ctnnb1-Ctnnd1 complex	anatomical structure morphogenesis;biological adhesion;biological regulation;cell adhesion;cell differentiation;cell motility;cellular component assembly;cellular component movement;cellular component organization;cellular process;developmental process;locomotion;macromolecular complex assembly;protein complex assembly
	G3V818;Q9EPC1;Q9HB97;Q3UF75	Alpha-parvin	Parva	2	Actin-binding;Angiogenesis;Celladhesion;Celljunction;Cellmembrane;Cellshape;Chemotaxis;Ciliumbiogenesis/degradation;Completeproteome;Cytoplasm;Cytoskeleton;Membrane;Phosphoprotein;Referenceproteome;Repeat	PIP complex	anatomical structure formation involved in morphogenesis;anatomical structure morphogenesis;biological adhesion;biological regulation;cell adhesion;cell morphogenesis;cell motility;cellular component assembly;cellular component morphogenesis;cellular component movement;cellular component organization;cellular process;cytoskeleton organization;developmental process;establishment or maintenance of …
	G3V838;Q8CHI9;Q91XQ5	Carbohydrate sulfotransferase 15	Chst15	1	Alternativesplicing;Completeproteome;Disulfidebond;Glycoprotein;Golgiapparatus;Membrane;Referenceproteome;Signal-anchor;Transferase;Transmembrane;Transmembranehelix		alcohol metabolic process;biosynthetic process;carbohydrate metabolic process;cellular metabolic process;cellular process;metabolic process;primary metabolic process;small molecule metabolic process
0.58222	G3V8D5;P85971;Q9CQ60;D3Z4X1;Q8CBG6;F6X8L5	6-phosphogluconolactonase	Pgls	10	Acetylation;Completeproteome;Cytoplasm;Hydrolase;Referenceproteome		alcohol metabolic process;carbohydrate metabolic process;catabolic process;cellular metabolic process;cellular nitrogen compound metabolic process;cellular process;cofactor metabolic process;heterocycle metabolic process;metabolic process;nitrogen compound metabolic process;nucleobase-containing compound metabolic process;nucleobase-containing small molecule metabolic process;nucleotide metabolic…
0.967369	G3V8R1;Q9JI85;P81117;Q3UKN6;S4R2R9	Nucleobindin-2	Nucb2	3	Calcium;Cleavageonpairofbasicresidues;Completeproteome;Cytoplasm;DNA-binding;Endoplasmicreticulum;Golgiapparatus;Membrane;Metal-binding;Nucleus;Phosphoprotein;Referenceproteome;Repeat;Secreted;Signal		biological regulation;cellular homeostasis;cellular ion homeostasis;cellular process;homeostatic process
0.41659	G3V8U9;P99026;P34067	Proteasome subunit beta type;Proteasome subunit beta type-4	Psmb4	5	3D-structure;Completeproteome;Cytoplasm;Directproteinsequencing;Hydrolase;Nucleus;Phosphoprotein;Protease;Proteasome;Referenceproteome;Threonineprotease;Zymogen	20S proteasome;immunoproteasome	biological regulation;macromolecule metabolic process;metabolic process;primary metabolic process;protein metabolic process;proteolysis;proteolysis involved in cellular protein catabolic process
0.921106	G3V936;Q8VHF5;Q9CZU6;Q80X68	Citrate synthase;Citrate synthase, mitochondrial	Cs	9	3D-structure;Acetylation;Completeproteome;Directproteinsequencing;Methylation;Mitochondrion;Referenceproteome;Transferase;Transitpeptide;Tricarboxylicacidcycle		carbohydrate metabolic process;catabolic process;cellular ketone metabolic process;cellular metabolic process;cellular process;cofactor metabolic process;metabolic process;organic acid metabolic process;primary metabolic process;small molecule metabolic process
0.781552	G3V940;O89046;Q9WUM3;D3YUG6	Coronin-1B	Coro1b	3	Actin-binding;Coiledcoil;Completeproteome;Cytoplasm;Cytoskeleton;Directproteinsequencing;Phosphoprotein;Referenceproteome;Repeat;WDrepeat		cellular component organization;cellular process;cytoskeleton organization;organelle organization
0.619725	G3V9E4;P13676;Q8R146;Q8R146-2	Acylamino-acid-releasing enzyme	Apeh	7	Acetylation;Alternativesplicing;Completeproteome;Cytoplasm;Hydrolase;Phosphoprotein;Referenceproteome		macromolecule metabolic process;metabolic process;primary metabolic process;protein metabolic process;proteolysis
	H3BLK7;Q3MHC1;Q9DBU2;D3YYN1;H3BJW5;H3BJZ6;H3BLJ2;D6RDS3	N-alpha-acetyltransferase 60	Naa60;Nat15	1	Acetylation;Acyltransferase;Chromatinregulator;Chromosomepartition;Completeproteome;Golgiapparatus;Membrane;Referenceproteome;Transferase		cell proliferation;cellular component assembly;cellular component organization;cellular macromolecular complex assembly;cellular metabolic process;cellular process;chromatin organization;chromosome organization;chromosome segregation;macromolecular complex assembly;macromolecule metabolic process;macromolecule modification;metabolic process;organelle organization;peptidyl-amino acid modification;…
2.22023	H7BWY6;P04916;Q00724	Retinol-binding protein 4	Rbp4	1	Completeproteome;Directproteinsequencing;Disulfidebond;Referenceproteome;Retinol-binding;Secreted;Signal;Transport;VitaminA		alcohol metabolic process;anatomical structure development;anatomical structure formation involved in morphogenesis;anatomical structure morphogenesis;biological regulation;biosynthetic process;carbohydrate metabolic process;cellular aldehyde metabolic process;cellular lipid metabolic process;cellular metabolic process;cellular process;detection of stimulus;developmental process;embryo developmen…
	J3QNT2;Q99PM3;O08949	Transcription initiation factor IIA subunit 1;Transcription initiation factor IIA alpha chain;Transcription initiation factor IIA beta chain	Gtf2a1	2	Completeproteome;Nucleus;Phosphoprotein;Referenceproteome;Transcription;Transcriptionregulation		biological regulation;biosynthetic process;cellular metabolic process;cellular nitrogen compound metabolic process;cellular process;macromolecule metabolic process;metabolic process;nitrogen compound metabolic process;nucleobase-containing compound metabolic process;primary metabolic process;RNA metabolic process;transcription initiation, DNA-dependent
1.0959	K4DI58;Q1WIM3;Q99N28	Cell adhesion molecule 3	Cadm3	1	Calcium;Celladhesion;Celljunction;Cellmembrane;Completeproteome;Disulfidebond;Glycoprotein;Immunoglobulindomain;Membrane;Referenceproteome;Repeat;Signal;Transmembrane;Transmembranehelix		biological adhesion;cell adhesion;cellular process;localization
	L7N2A3;L7N2E2;E9Q0R1;E9Q2Q1;E9Q6Y1;K7N760;L7N287;L7N2D6;E9PZN8;K7N724;L7N298;L7N2C6;M0QWX9;E9PW52;K7N6V0;K7N6Y6;E9Q5P1;L7N2D9;K7N6G6;K7N693;L7N2D2;E9QAI8;E9Q501;K7N6X9;L7N285;E9Q7N2;A6NAS4;A6NAS6;A6NAS7;E9PW80;E9Q257;E9Q7M8;J3QJX5;J3QK53;J3QM74;J3QMG0;J3QND1;J3QNK3;J3QNT1;J3QPJ1;J3QPT1;J3QPZ1;K7N6Y2;K7N708;K7N757;L7N2B6;L7N2C2;L7N2E3;Q5FWC9;K7N692;K7N6M5;K7N6T3;K7N6Y0;K7N714;K7N723;K7N745;L7N219;…	Protein Gm2244	Gm8159;Gm3597;Gm5458;Gm3182;Gm3476;Gm3636;Gm3460;Gm3173;Gm10406;Gm8237;Gm5796;Gm3558;Gm1973;Gm5797;Gm3468;Gm3095	2	Completeproteome;Referenceproteome
1.24768	M0R544;Q6P7A9;P70699;A2AFL5;F6VEG4	Lysosomal alpha-glucosidase	Gaa	4	Completeproteome;Directproteinsequencing;Disulfidebond;Glycoprotein;Glycosidase;Hydrolase;Lysosome;Membrane;Referenceproteome;Signal		anatomical structure development;anatomical structure morphogenesis;behavior;biological regulation;carbohydrate metabolic process;catabolic process;cellular component organization;cellular homeostasis;cellular metabolic process;cellular process;developmental process;energy reserve metabolic process;generation of precursor metabolites and energy;homeostatic process;macromolecule metabolic process;…
0.533533	M0R6H3	Protein Rgag1		1	Completeproteome;Referenceproteome
	M0R718;Q66H15	Regulator of microtubule dynamics protein 3	Fam82a2	2	Apoptosis;Coiledcoil;Completeproteome;Cytoplasm;Cytoskeleton;Differentiation;Membrane;Microtubule;Mitochondrion;Mitochondrionoutermembrane;Nucleus;Phosphoprotein;Referenceproteome;Transmembrane;Transmembranehelix		biological regulation;cell death;cell differentiation;cellular homeostasis;cellular ion homeostasis;cellular process;death;developmental process;homeostatic process
0.873325	M0R9C7;F1LYP8;M0RDM2	Olfactory receptor	Olr1708	1	Cellmembrane;Completeproteome;G-proteincoupledreceptor;Membrane;Olfaction;Receptor;Referenceproteome;Sensorytransduction;Transducer;Transmembrane;Transmembranehelix		detection of stimulus;response to chemical stimulus;response to stimulus
	M0R9R3;Q3URE6;P22909;Q01338	Alpha-2A adrenergic receptor	Adra2a	1	Cellmembrane;Completeproteome;Disulfidebond;Glycoprotein;G-proteincoupledreceptor;Lipoprotein;Membrane;Palmitate;Receptor;Referenceproteome;Transducer;Transmembrane;Transmembranehelix		biological regulation;biosynthetic process;cellular metabolic process;cellular nitrogen compound metabolic process;cellular process;DNA metabolic process;DNA replication;homeostatic process;macromolecule metabolic process;macromolecule modification;metabolic process;multicellular organismal process;multi-organism process;neurological system process;nitrogen compound metabolic process;nucleobase-c…
	M0RAW9;M0R5C4	Uncharacterized protein		1	Completeproteome;Referenceproteome		biological regulation
2.10152	M0RBF1;P01026;M0RBJ7;P01027-2	Complement C3;Complement C3 beta chain;Complement C3 alpha chain;Neutrophil chemotactic factor-2;C3a anaphylatoxin;Complement C3b alpha chain;Complement C3c alpha chain fragment 1;Complement C3dg fragment;Complement C3g fragment;Complement C3d fragment;Complement C3f fragment;Complement C3c alpha chain fragment 2	C3	8	3D-structure;Chemotaxis;Cleavageonpairofbasicresidues;Complementalternatepathway;Complementpathway;Completeproteome;Directproteinsequencing;Disulfidebond;Fattyacidmetabolism;Glycoprotein;Immunity;Inflammatoryresponse;Innateimmunity;Lipidmetabolism;Phosphoprotein;Referenceproteome;Secreted;Signal;Thioesterbond		biological regulation;cellular ketone metabolic process;cellular lipid metabolic process;cellular metabolic process;cellular process;coagulation;immune system process;lipid metabolic process;locomotion;macromolecule metabolic process;metabolic process;multicellular organismal process;organic acid metabolic process;primary metabolic process;protein metabolic process;regulation of body fluid levels…
2.09881	M0RBU0;P35444;Q9R0G6	Cartilage oligomeric matrix protein	Comp	1	3D-structure;Apoptosis;Calcium;Celladhesion;Completeproteome;Disulfidebond;EGF-likedomain;Extracellularmatrix;Glycoprotein;Heparin-binding;Referenceproteome;Repeat;Secreted;Signal		anatomical structure development;biological adhesion;biological regulation;cell adhesion;cell death;cellular component organization;cellular process;death;developmental process;extracellular matrix organization;extracellular structure organization
1.16847	O09014	Solute carrier family 15 member 4	Slc15a4	1	Completeproteome;Membrane;Peptidetransport;Phosphoprotein;Proteintransport;Referenceproteome;Symport;Transmembrane;Transmembranehelix;Transport		establishment of localization;peptide transport;protein transport;transport
0.441751	O09061;Q6PDW4;P18421	Proteasome subunit beta type-1;Proteasome subunit beta type	Psmb1	10	3D-structure;Acetylation;Completeproteome;Cytoplasm;Directproteinsequencing;Glycoprotein;Hydrolase;Nucleus;Phosphoprotein;Protease;Proteasome;Referenceproteome;Threonineprotease	20S proteasome;immunoproteasome	macromolecule metabolic process;metabolic process;primary metabolic process;protein metabolic process;proteolysis;proteolysis involved in cellular protein catabolic process
0.504633	O35244;O08709;Q6GT24;D3Z0Y2;Q8BG37	Peroxiredoxin-6	Prdx6	11	Acetylation;Antioxidant;Completeproteome;Cytoplasm;Cytoplasmicvesicle;Directproteinsequencing;Disulfidebond;Hydrolase;Lipiddegradation;Lipidmetabolism;Lysosome;Multifunctionalenzyme;Oxidoreductase;Peroxidase;Phosphoprotein;Redox-activecenter;Referenceproteome		catabolic process;cellular component assembly;cellular component organization;cellular lipid metabolic process;cellular metabolic process;cellular process;lipid metabolic process;metabolic process;primary metabolic process;response to chemical stimulus;response to oxidative stress;response to stimulus;response to stress
0.441883	O35263;Q61205;D3Z2X5;Q8CA83;D3Z7E6	Platelet-activating factor acetylhydrolase IB subunit gamma	Pafah1b3	4	Completeproteome;Cytoplasm;Hydrolase;Lipiddegradation;Lipidmetabolism;Referenceproteome		anatomical structure development;catabolic process;developmental process;lipid metabolic process;metabolic process;multicellular organismal process;primary metabolic process
	O35276;O35375;O35375-4;O35375-3;O35375-2;O35375-6;O35375-5	Neuropilin-2	Nrp2	2	Alternativesplicing;Calcium;Completeproteome;Developmentalprotein;Differentiation;Disulfidebond;Glycoprotein;Heparin-binding;Membrane;Metal-binding;Neurogenesis;Receptor;Referenceproteome;Repeat;Signal;Transmembrane;Transmembranehelix		anatomical structure development;anatomical structure formation involved in morphogenesis;biological adhesion;cell adhesion;cell motility;cellular component movement;cellular process;developmental process;locomotion;response to chemical stimulus;response to external stimulus;response to stimulus
0.280513	O35566;Q9QZA6	CD151 antigen	Cd151	1	Completeproteome;Directproteinsequencing;Glycoprotein;Lipoprotein;Membrane;Palmitate;Referenceproteome;Transmembrane;Transmembranehelix		cell activation;cell motility;cell proliferation;cellular component movement;cellular process;immune system process;locomotion
0.442001	O35567;Q9CWJ9	Bifunctional purine biosynthesis protein PURH;Phosphoribosylaminoimidazolecarboxamide formyltransferase;IMP cyclohydrolase	Atic	15	Acetylation;Completeproteome;Directproteinsequencing;Hydrolase;Multifunctionalenzyme;Purinebiosynthesis;Referenceproteome;Transferase		anatomical structure development;anatomical structure morphogenesis;biosynthetic process;cellular aromatic compound metabolic process;cellular metabolic process;cellular nitrogen compound metabolic process;cellular process;cofactor metabolic process;developmental process;heterocycle metabolic process;metabolic process;nitrogen compound metabolic process;nucleobase-containing compound metabolic pr…
	O35600;D4AB29	Retinal-specific ATP-binding cassette transporter	Abca4	1	ATP-binding;Completeproteome;Disulfidebond;Glycoprotein;Membrane;Nucleotide-binding;Referenceproteome;Repeat;Sensorytransduction;Transmembrane;Transmembranehelix;Transport;Vision		catabolic process;cellular component organization;cellular metabolic process;cellular nitrogen compound metabolic process;cellular process;establishment of localization;heterocycle metabolic process;lipid transport;metabolic process;nitrogen compound metabolic process;nucleobase-containing compound catabolic process;nucleobase-containing compound metabolic process;nucleobase-containing small mole…
1.01875	O35682	Myeloid-associated differentiation marker	Myadm	1	Completeproteome;Membrane;Referenceproteome;Repeat;Transmembrane;Transmembranehelix
0.653852	O35714-2	Tumor necrosis factor receptor superfamily member 18		1
	O54728;F1M7W5	Phospholipase B1, membrane-associated;Phospholipase A2;Lysophospholipase	Plb1	2	Cellmembrane;Coiledcoil;Completeproteome;Directproteinsequencing;Glycoprotein;Hydrolase;Lipiddegradation;Lipidmetabolism;Membrane;Referenceproteome;Repeat;Signal;Transmembrane;Transmembranehelix		biological regulation;catabolic process;cellular lipid metabolic process;cellular metabolic process;cellular process;hormone metabolic process;lipid metabolic process;metabolic process;primary metabolic process;small molecule metabolic process;vitamin metabolic process
0.694203	O70348;Q6MG77;G3UZ39;G3UZP8	Protein Dom3Z	Dom3z	1	3D-structure;Completeproteome;Exonuclease;Hydrolase;Magnesium;Metal-binding;Nuclease;Nucleotide-binding;Nucleus;Referenceproteome;RNA-binding
1.3489	O70513;E9Q5X5	Galectin-3-binding protein	Lgals3bp	5	Celladhesion;Completeproteome;Disulfidebond;Extracellularmatrix;Glycoprotein;Referenceproteome;Secreted;Signal		biological adhesion;cell adhesion;cellular process
0.776263	O88267;G3V7C4;O55171;Q6IMX8;Q9QYR9;O55137;D3ZC28;A1A5R4;D3ZIQ1;Q6Q2Z6;Q91YQ6;F1LT72	Acyl-coenzyme A thioesterase 1;Acyl-coenzyme A thioesterase 2, mitochondrial	Acot1;Acot2	8	Completeproteome;Cytoplasm;Directproteinsequencing;Hydrolase;Mitochondrion;Peroxisome;Phosphoprotein;Referenceproteome;Serineesterase;Transitpeptide		catabolic process;cellular ketone metabolic process;cellular lipid metabolic process;cellular metabolic process;cellular process;cofactor metabolic process;lipid metabolic process;metabolic process;multicellular organismal process;organic acid metabolic process;primary metabolic process;response to chemical stimulus;response to drug;response to endogenous stimulus;response to external stimulus;re…
	O88537	Formyl peptide receptor-related sequence 3	Fpr-rs3	1	Cellmembrane;Chemotaxis;Completeproteome;Disulfidebond;Glycoprotein;G-proteincoupledreceptor;Membrane;Receptor;Referenceproteome;Transducer;Transmembrane;Transmembranehelix		locomotion;response to chemical stimulus;response to external stimulus;response to stimulus
0.511723	O88551	Claudin-1	Cldn1	1	Celljunction;Cellmembrane;Completeproteome;Membrane;Phosphoprotein;Referenceproteome;Tightjunction;Transmembrane;Transmembranehelix		biological adhesion;cell adhesion;cell junction organization;cellular component organization;cellular process
	O88876;Q3B7V0;G5E8W9;O88876-2	Short-chain dehydrogenase/reductase 3	Dhrs3	1	Alternativesplicing;Completeproteome;Membrane;NADP;Oxidoreductase;Referenceproteome;Transmembrane;Transmembranehelix		metabolic process
0.692972	O88989;P14152;B1ATQ3	Malate dehydrogenase, cytoplasmic	Mdh1	7	Acetylation;Completeproteome;Cytoplasm;Directproteinsequencing;NAD;Oxidoreductase;Phosphoprotein;Referenceproteome;Tricarboxylicacidcycle;Ublconjugation	Nucleic acid channel complex	carbohydrate metabolic process;catabolic process;cellular ketone metabolic process;cellular metabolic process;cellular nitrogen compound metabolic process;cellular process;cofactor metabolic process;heterocycle metabolic process;metabolic process;nitrogen compound metabolic process;nucleobase-containing compound metabolic process;nucleobase-containing small molecule metabolic process;nucleotide m…
0.587958	O89049;R9PXU4;Q9JMH6;Q9JMH6-2;Q9Z0J5;F1M6X5;Q9JLT4;J3QMQ8;Q9JLT4-2;Q9Z0J5-2;Q9JLT4-3	Thioredoxin reductase 1, cytoplasmic	Txnrd1	12	3D-structure;Alternativesplicing;Completeproteome;Cytoplasm;Directproteinsequencing;Disulfidebond;FAD;Flavoprotein;Mitochondrion;NADP;Oxidoreductase;Phosphoprotein;Redox-activecenter;Referenceproteome;Selenocysteine;Transitpeptide		amine metabolic process;anatomical structure development;anatomical structure formation involved in morphogenesis;biological regulation;catabolic process;cell proliferation;cellular amino acid metabolic process;cellular aromatic compound metabolic process;cellular component assembly;cellular component organization;cellular homeostasis;cellular ketone metabolic process;cellular metabolic process;c…
1.77523	P00405;Q7JCZ1;Q8SEZ5;P00406	Cytochrome c oxidase subunit 2	Mtco2;mt-Co2;Mt-co2	2	Completeproteome;Copper;Directproteinsequencing;Electrontransport;Membrane;Metal-binding;Mitochondrion;Mitochondrioninnermembrane;Oxidoreductase;Referenceproteome;Respiratorychain;Transmembrane;Transmembranehelix;Transport	Cytochrome c oxidase (EC 1.9.3.1), mitochondrial	biological regulation;cellular metabolic process;cellular process;establishment of localization;generation of precursor metabolites and energy;metabolic process;multicellular organismal process;regulation of body fluid levels;response to abiotic stimulus;response to stimulus;response to stress;secretion;transport
0.526511	P00507;P05202;F1LXI9;M0R6S0	Aspartate aminotransferase, mitochondrial	Got2	7	3D-structure;Acetylation;Aminotransferase;Cellmembrane;Completeproteome;Directproteinsequencing;Lipidtransport;Membrane;Mitochondrion;Nitration;Pyridoxalphosphate;Referenceproteome;Transferase;Transitpeptide;Transport		amine metabolic process;biosynthetic process;catabolic process;cellular amino acid metabolic process;cellular ketone metabolic process;cellular metabolic process;cellular nitrogen compound metabolic process;cellular process;establishment of localization;lipid transport;metabolic process;nitrogen compound metabolic process;organic acid metabolic process;organic acid transport;primary metabolic pro…
0.359126	P00787;Q6IN22;P10605	Cathepsin B;Cathepsin B light chain;Cathepsin B heavy chain	Ctsb	8	3D-structure;Completeproteome;Directproteinsequencing;Disulfidebond;Glycoprotein;Hydrolase;Lysosome;Protease;Referenceproteome;Secreted;Signal;Thiolprotease;Zymogen		anatomical structure development;autophagy;biological regulation;catabolic process;cellular metabolic process;cellular process;developmental process;macromolecule metabolic process;metabolic process;multicellular organismal process;primary metabolic process;protein metabolic process;proteolysis;response to abiotic stimulus;response to chemical stimulus;response to endogenous stimulus;response to …
	P01811	Ig heavy chain V region UPC10		1	3D-structure;Completeproteome;Immunoglobulindomain;ImmunoglobulinVregion;Referenceproteome
1.38295	P01946;P01942;Q91VB8	Hemoglobin subunit alpha-1/2	Hba1	6	3D-structure;Acetylation;Completeproteome;Directproteinsequencing;Heme;Iron;Metal-binding;Oxygentransport;Polymorphism;Referenceproteome;Transport		biological regulation;cellular component assembly;cellular component organization;macromolecular complex assembly;protein complex assembly;response to chemical stimulus;response to stimulus
1.27723	P02091;P02089	Hemoglobin subunit beta-1	Hbb	7	3D-structure;Completeproteome;Directproteinsequencing;Heme;Iron;Metal-binding;Oxygentransport;Phosphoprotein;Polymorphism;Referenceproteome;Transport		amine metabolic process;cellular amino acid metabolic process;cellular component assembly;cellular component organization;cellular ketone metabolic process;cellular metabolic process;cellular nitrogen compound metabolic process;cellular process;establishment of localization;gas transport;macromolecular complex assembly;metabolic process;nitrogen compound metabolic process;organic acid metabolic p…
	P02525	Beta-crystallin A1	Cryba1	2	Completeproteome;Eyelensprotein;Glutathionylation;Methylation;Referenceproteome;Repeat		anatomical structure development;developmental process
2.01226	P02650;P08226;G3UWN5;G3UZT1;E9Q327;G3UZM8	Apolipoprotein E	Apoe	7	3D-structure;Chylomicron;Completeproteome;Directproteinsequencing;HDL;Heparin-binding;Lipidtransport;Phosphoprotein;Referenceproteome;Repeat;Secreted;Signal;Transport;VLDL		aging;alcohol metabolic process;anatomical structure morphogenesis;biological regulation;biosynthetic process;catabolic process;cell differentiation;cellular component assembly;cellular component morphogenesis;cellular component organization;cellular homeostasis;cellular ion homeostasis;cellular lipid metabolic process;cellular membrane organization;cellular metabolic process;cellular process;cir…
0.245409	P04041;Q6PDW8;P11352	Glutathione peroxidase 1;Glutathione peroxidase	Gpx1	5	Acetylation;Completeproteome;Cytoplasm;Directproteinsequencing;Oxidoreductase;Peroxidase;Phosphoprotein;Referenceproteome;Selenocysteine		aging;amine metabolic process;anatomical structure development;anatomical structure formation involved in morphogenesis;anatomical structure morphogenesis;biological regulation;catabolic process;cell development;cell differentiation;cell motility;cell proliferation;cellular amino acid metabolic process;cellular component movement;cellular component organization;cellular homeostasis;cellular keton…
3.15842	P04094;P22005;B1AZQ0	Proenkephalin-A;Synenkephalin;Met-enkephalin;PENK(114-133);PENK(143-185);Met-enkephalin-Arg-Gly-Leu;Leu-enkephalin;PENK(239-260);Met-enkephalin-Arg-Phe;Proenkephalin-A;Synenkephalin;Met-enkephalin;PENK(114-133);PENK(143-184);Met-enkephalin-Arg-Ser-Leu;Leu-enkephalin;PENK(238-259);Met-enkephalin-Arg-Phe	Penk	1	Cleavageonpairofbasicresidues;Completeproteome;Directproteinsequencing;Disulfidebond;Endorphin;Neuropeptide;Opioidpeptide;Referenceproteome;Secreted;Signal		behavior;biological regulation;cellular process;multicellular organismal process;neurological system process;response to stimulus;response to stress;signal transduction
0.233667	P04785;P09103;E9Q8G8	Protein disulfide-isomerase	P4hb	20	Cellmembrane;Chaperone;Completeproteome;Directproteinsequencing;Disulfidebond;Endoplasmicreticulum;Isomerase;Membrane;Redox-activecenter;Referenceproteome;Repeat;Signal	(ER)-localized multiprotein complex, Ig heavy chains associated;(ER)-localized multiprotein complex, in absence of Ig heavy chains	amine metabolic process;biological regulation;cellular amino acid metabolic process;cellular homeostasis;cellular ketone metabolic process;cellular metabolic process;cellular nitrogen compound metabolic process;cellular process;glycerol ether metabolic process;heterocycle metabolic process;homeostatic process;macromolecule metabolic process;macromolecule modification;metabolic process;nitrogen co…
0.348971	P05065;A6ZI44;P05064;D3YWI1;A6ZI46;Q9CPQ9;D3YV98;Q6AY07;A6ZI47;D3Z510	Fructose-bisphosphate aldolase A;Fructose-bisphosphate aldolase	Aldoa;Aldoart1	15	Acetylation;Completeproteome;Directproteinsequencing;Glycolysis;Lyase;Nitration;Phosphoprotein;Referenceproteome;Schiffbase		alcohol metabolic process;carbohydrate metabolic process;catabolic process;cellular component assembly;cellular component organization;cellular metabolic process;cellular process;generation of precursor metabolites and energy;macromolecular complex assembly;metabolic process;primary metabolic process;protein complex assembly;response to abiotic stimulus;response to biotic stimulus;response to che…
1.69122	P05982;Q64669	NAD(P)H dehydrogenase [quinone] 1	Nqo1	7	3D-structure;Acetylation;Completeproteome;Cytoplasm;Directproteinsequencing;FAD;Flavoprotein;NAD;NADP;Oxidoreductase;Referenceproteome		aging;biological regulation;cellular metabolic process;cellular process;developmental process;metabolic process;response to chemical stimulus;response to endogenous stimulus;response to external stimulus;response to extracellular stimulus;response to oxidative stress;response to stimulus;response to stress
0.895964	P06762;P14901;H3BKP1	Heme oxygenase 1	Hmox1	1	3D-structure;Completeproteome;Endoplasmicreticulum;Heme;Iron;Membrane;Metal-binding;Microsome;Oxidoreductase;Phosphoprotein;Referenceproteome		anatomical structure formation involved in morphogenesis;biological regulation;catabolic process;cell communication;cellular component assembly;cellular component organization;cellular lipid metabolic process;cellular metabolic process;cellular nitrogen compound metabolic process;cellular process;cofactor metabolic process;developmental process;heterocycle metabolic process;homeostatic process;li…
0.446086	P07214;P16975;Q5NCU4;Q5NCU3	SPARC	Sparc	7	Basementmembrane;Calcium;Completeproteome;Copper;Directproteinsequencing;Disulfidebond;Extracellularmatrix;Glycoprotein;Metal-binding;Referenceproteome;Secreted;Signal		anatomical structure development;biological regulation;cellular process;developmental process;multicellular organismal process;response to abiotic stimulus;response to biotic stimulus;response to chemical stimulus;response to endogenous stimulus;response to external stimulus;response to extracellular stimulus;response to stimulus;response to stress;signal transduction
0.661848	P07323;Q5SX59;F1LVQ6;Q5SX60;Q5SX61	Gamma-enolase	Eno2	9	Cellmembrane;Completeproteome;Cytoplasm;Directproteinsequencing;Glycolysis;Lyase;Magnesium;Membrane;Metal-binding;Phosphoprotein;Referenceproteome		aging;alcohol metabolic process;anatomical structure development;anatomical structure morphogenesis;biosynthetic process;carbohydrate metabolic process;catabolic process;cellular metabolic process;cellular process;developmental process;generation of precursor metabolites and energy;growth;metabolic process;primary metabolic process;response to chemical stimulus;response to drug;response to endoge…
0.542115	P07895;P09671	Superoxide dismutase [Mn], mitochondrial	Sod2	7	Acetylation;Completeproteome;Directproteinsequencing;Manganese;Metal-binding;Mitochondrion;Nitration;Oxidoreductase;Referenceproteome;Transitpeptide		amine metabolic process;anatomical structure development;behavior;biological regulation;biosynthetic process;cell development;cell differentiation;cellular amino acid metabolic process;cellular component assembly;cellular component organization;cellular homeostasis;cellular ion homeostasis;cellular ketone metabolic process;cellular metabolic process;cellular nitrogen compound metabolic process;ce…
0.961015	P07943;P45376;F8WG68;M0RC16;D3YVJ7	Aldose reductase	Akr1b1	5	Acetylation;Completeproteome;Cytoplasm;Directproteinsequencing;NADP;Oxidoreductase;Referenceproteome		alcohol metabolic process;biological regulation;biosynthetic process;carbohydrate metabolic process;cellular metabolic process;cellular process;metabolic process;primary metabolic process;response to chemical stimulus;response to stimulus;response to stress;signal transduction;small molecule metabolic process
0.694826	P08009	Glutathione S-transferase Yb-3	Gstm3	5	Completeproteome;Cytoplasm;Directproteinsequencing;Referenceproteome;Transferase		amine metabolic process;catabolic process;cellular amino acid metabolic process;cellular ketone metabolic process;cellular metabolic process;cellular nitrogen compound metabolic process;cellular process;metabolic process;nitrogen compound metabolic process;organic acid metabolic process;peptide metabolic process;primary metabolic process;small molecule metabolic process;sulfur compound metabolic …
1.5516	P08592;P12023;P12023-3;P08592-2;P12023-2	Amyloid beta A4 protein;N-APP;Soluble APP-alpha;Soluble APP-beta;C99;Beta-amyloid protein 42;Beta-amyloid protein 40;C83;P3(42);P3(40);C80;Gamma-secretase C-terminal fragment 59;Gamma-secretase C-terminal fragment 57;Gamma-secretase C-terminal fragment 50;C31	App	3	3D-structure;Alternativesplicing;Amyloid;Apoptosis;Celladhesion;Coatedpit;Completeproteome;Copper;Directproteinsequencing;Disulfidebond;Endocytosis;Glycoprotein;Heparin-binding;Iron;Membrane;Metal-binding;Notchsignalingpathway;Phosphoprotein;Proteaseinhibitor;Proteoglycan;Referenceproteome;Serineproteaseinhibitor;Signal;Transmembrane;Transmembranehelix;Zinc		alcohol metabolic process;anatomical structure development;behavior;behavioral interaction between organisms;biological adhesion;biological regulation;cell adhesion;cell death;cell growth;cell maturation;cell recognition;cellular component assembly;cellular component movement;cellular component organization;cellular homeostasis;cellular ion homeostasis;cellular membrane organization;cellular meta…
0.806833	P09483-2;P09483	Neuronal acetylcholine receptor subunit alpha-4	Chrna4	1	3D-structure;Alternativesplicing;Celljunction;Cellmembrane;Completeproteome;Directproteinsequencing;Disulfidebond;Glycoprotein;Ionchannel;Iontransport;Ligand-gatedionchannel;Lipoprotein;Membrane;Palmitate;Postsynapticcellmembrane;Receptor;Referenceproteome;Signal;Synapse;Transmembrane;Transmembranehelix;Transport	VILIP-1-AChR-alpha-4-AChR-beta-2 complex	cell communication;cell-cell signaling;cellular component assembly;cellular component organization;cellular process;macromolecular complex assembly;protein complex assembly;signaling
0.397846	P09495;Q6IRU2	Tropomyosin alpha-4 chain	Tpm4	8	Acetylation;Actin-binding;Calcium;Coiledcoil;Completeproteome;Cytoplasm;Cytoskeleton;Metal-binding;Muscleprotein;Referenceproteome		multicellular organismal process;muscle contraction;response to chemical stimulus;response to oxidative stress;response to stimulus;response to stress
0.663628	P09527;P51150	Ras-related protein Rab-7a	Rab7a	11	3D-structure;Completeproteome;Cytoplasmicvesicle;Directproteinsequencing;Endosome;GTP-binding;Lipoprotein;Lysosome;Membrane;Methylation;Nucleotide-binding;Phosphoprotein;Prenylation;Proteintransport;Referenceproteome;Transport		biological regulation;catabolic process;cellular component organization;cellular homeostasis;cellular ion homeostasis;cellular metabolic process;cellular process;endosome transport;establishment of localization;homeostatic process;macromolecule metabolic process;metabolic process;organelle fusion;organelle organization;primary metabolic process;protein catabolic process;protein metabolic process;…
0.533775	P09606;P15105;D3YVK1;D3Z121	Glutamine synthetase	Glul	9	Acetylation;ATP-binding;Completeproteome;Cytoplasm;Directproteinsequencing;Ligase;Lyase;Mitochondrion;Nucleotide-binding;Phosphoprotein;Referenceproteome;Ublconjugation		amine metabolic process;biological regulation;biosynthetic process;cell proliferation;cellular amino acid metabolic process;cellular component assembly;cellular component organization;cellular ketone metabolic process;cellular metabolic process;cellular nitrogen compound metabolic process;cellular process;macromolecular complex assembly;metabolic process;neurotransmitter metabolic process;nitroge…
1.10706	P10493;P08460;O88322;B5DFC9;W4VSR4	Nidogen-1	Nid1	43	3D-structure;Alternativesplicing;Basementmembrane;Calcium;Celladhesion;Completeproteome;Directproteinsequencing;Disulfidebond;EGF-likedomain;Extracellularmatrix;Glycoprotein;Referenceproteome;Repeat;Secreted;Signal;Sulfation		biological adhesion;biological regulation;cell adhesion;cellular component organization;cellular process;extracellular matrix organization;extracellular structure organization
0.434983	P10630-2;P10630;Q5RKI1;Q8BTU6;E9Q561;D6RJ11;D6RJ60	Eukaryotic initiation factor 4A-II	Eif4a2	6	Alternativesplicing;ATP-binding;Completeproteome;Directproteinsequencing;Helicase;Hydrolase;Initiationfactor;Nucleotide-binding;Proteinbiosynthesis;Referenceproteome;RNA-binding
3.52154	P11087;P11087-2;P02454;CON__Q862S4	Collagen alpha-1(I) chain	Col1a1	6	3D-structure;Alternativesplicing;Calcium;Collagen;Completeproteome;Directproteinsequencing;Disulfidebond;Extracellularmatrix;Glycoprotein;Hydroxylation;Metal-binding;Pyrrolidonecarboxylicacid;Referenceproteome;Repeat;Secreted;Signal		anatomical structure development;anatomical structure formation involved in morphogenesis;anatomical structure morphogenesis;biological regulation;biosynthetic process;cell communication;cell differentiation;cellular component assembly;cellular component organization;cellular localization;cellular process;developmental process;establishment of localization;extracellular matrix organization;extrac…
	P11152;Q06000	Lipoprotein lipase	Lpl	1	Cellmembrane;Chylomicron;Completeproteome;Disulfidebond;Glycoprotein;GPI-anchor;Heparin-binding;Hydrolase;Lipiddegradation;Lipidmetabolism;Lipoprotein;Membrane;Nitration;Referenceproteome;Secreted;Signal;VLDL		biological regulation;biosynthetic process;catabolic process;cellular lipid metabolic process;cellular metabolic process;cellular process;glycerol ether metabolic process;homeostatic process;lipid metabolic process;metabolic process;primary metabolic process;response to abiotic stimulus;response to chemical stimulus;response to drug;response to stimulus;response to stress;small molecule metabolic…
1.30024	P11517;A8DUK4;P02088	Hemoglobin subunit beta-2		2	3D-structure;Completeproteome;Directproteinsequencing;Heme;Iron;Metal-binding;Oxygentransport;Phosphoprotein;Polymorphism;Referenceproteome;Transport
0.538346	P11884;F1LN88;P47738;D3YYF3	Aldehyde dehydrogenase, mitochondrial	Aldh2	10	3D-structure;Acetylation;Completeproteome;Directproteinsequencing;Mitochondrion;NAD;Oxidoreductase;Polymorphism;Referenceproteome;Transitpeptide		alcohol metabolic process;anatomical structure development;biological regulation;catabolic process;cellular process;developmental process;metabolic process;response to biotic stimulus;response to chemical stimulus;response to endogenous stimulus;response to stimulus;response to stress;small molecule metabolic process
0.653817	P12346;Q7TMC7;P12346-2	Serotransferrin	Tf	10	Alternativesplicing;Completeproteome;Directproteinsequencing;Disulfidebond;Glycoprotein;GTP-binding;Iontransport;Iron;Irontransport;Metal-binding;Methylation;Nucleotide-binding;Referenceproteome;Repeat;Secreted;Signal;Transport		biological regulation;cellular homeostasis;cellular ion homeostasis;cellular process;establishment of localization;homeostatic process;ion transport;response to chemical stimulus;response to endogenous stimulus;response to stimulus;response to stress;signal transduction;transport
0.758588	P12711	Alcohol dehydrogenase class-3	Adh5	5	Acetylation;Completeproteome;Cytoplasm;Directproteinsequencing;Metal-binding;NAD;Oxidoreductase;Referenceproteome;Zinc		aging;alcohol metabolic process;biological regulation;catabolic process;cellular aldehyde metabolic process;cellular lipid metabolic process;cellular metabolic process;cellular process;developmental process;lipid metabolic process;macromolecule metabolic process;macromolecule modification;metabolic process;multicellular organismal process;peptidyl-amino acid modification;primary metabolic process…
0.490471	P12939;Q5I0P9	Cytochrome P450 2D10	Cyp2d10;Cyp2d5	1	Completeproteome;Endoplasmicreticulum;Heme;Iron;Membrane;Metal-binding;Microsome;Monooxygenase;Oxidoreductase;Referenceproteome
	P14873	Microtubule-associated protein 1B;MAP1 light chain LC1	Map1b	1	Acetylation;Celljunction;Cellprojection;Completeproteome;Cytoplasm;Cytoskeleton;Microtubule;Phosphoprotein;Referenceproteome;Repeat;S-nitrosylation;Synapse		anatomical structure development;biological regulation;cell growth;cellular component movement;cellular component organization;cellular process;cytoskeleton organization;cytoskeleton-dependent intracellular transport;developmental process;establishment of localization;establishment or maintenance of cell polarity;growth;organelle organization;regulation of transport;transport
0.676114	P15087;D4A8X4;Q00493	Carboxypeptidase E	Cpe	4	Carboxypeptidase;Cleavageonpairofbasicresidues;Completeproteome;Cytoplasmicvesicle;Directproteinsequencing;Diseasemutation;Glycoprotein;Hydrolase;Membrane;Metal-binding;Metalloprotease;Protease;Referenceproteome;Secreted;Signal;Zinc;Zymogen		anatomical structure morphogenesis;biological regulation;catabolic process;cellular component organization;cellular localization;cellular membrane organization;cellular metabolic process;cellular process;developmental process;embryo development;hormone metabolic process;localization;macromolecule metabolic process;membrane organization;metabolic process;peptide metabolic process;primary metabolic…
1.6421	P15409	Rhodopsin	Rho	1	Acetylation;Chromophore;Completeproteome;Disulfidebond;Glycoprotein;G-proteincoupledreceptor;Lipoprotein;Membrane;Metal-binding;Palmitate;Phosphoprotein;Photoreceptorprotein;Receptor;Referenceproteome;Retinalprotein;Sensorytransduction;Transducer;Transmembrane;Transmembranehelix;Vision;Zinc		anatomical structure development;biological regulation;cellular metabolic process;cellular process;detection of stimulus;developmental process;macromolecule metabolic process;macromolecule modification;metabolic process;multicellular organismal process;neurological system process;phosphorus metabolic process;primary metabolic process;protein metabolic process;protein modification process;protein …
1.12784	P16391;F7ERG5;E9PSX3	RT1 class I histocompatibility antigen, AA alpha chain	LOC100364956	3	3D-structure;Completeproteome;Disulfidebond;Glycoprotein;Immunity;Membrane;MHCI;Phosphoprotein;Referenceproteome;Signal;Transmembrane;Transmembranehelix		immune system process;response to stimulus
0.799492	P17164;Q99LJ1	Tissue alpha-L-fucosidase	Fuca1	2	Completeproteome;Directproteinsequencing;Glycoprotein;Glycosidase;Hydrolase;Lysosome;Referenceproteome;Signal		alcohol metabolic process;carbohydrate metabolic process;catabolic process;cellular metabolic process;cellular process;metabolic process;primary metabolic process;small molecule metabolic process
0.222637	P18418;P14211;D3ZYM6;F1M5A1	Calreticulin	Calr	14	3D-structure;Acetylation;Calcium;Chaperone;Completeproteome;Directproteinsequencing;Disulfidebond;Endoplasmicreticulum;Lectin;Metal-binding;Referenceproteome;Repeat;Sarcoplasmicreticulum;Signal;Zinc	Plp1-Calr-Itgav complex	aging;biological regulation;cell differentiation;cellular component assembly;cellular component organization;cellular localization;cellular macromolecular complex assembly;cellular metabolic process;cellular process;cytoskeleton organization;developmental process;establishment of localization;localization;macromolecular complex assembly;macromolecule metabolic process;metabolic process;multicellu…
	P18572;P18572-2;K3W4Q8;J3QP71	Basigin	Bsg	1	Alternativesplicing;Cellmembrane;Completeproteome;Directproteinsequencing;Disulfidebond;Glycoprotein;Immunoglobulindomain;Lectin;Mannose-binding;Membrane;Phosphoprotein;Referenceproteome;Signal;Transmembrane;Transmembranehelix		anatomical structure development;anatomical structure morphogenesis;developmental process;response to chemical stimulus;response to endogenous stimulus;response to stimulus
1.46007	P19804	Nucleoside diphosphate kinase B	Nme2	1	Acetylation;ATP-binding;Cellmembrane;Completeproteome;Cytoplasm;Directproteinsequencing;Kinase;Magnesium;Membrane;Metal-binding;Nucleotide-binding;Nucleotidemetabolism;Phosphoprotein;Referenceproteome;Transferase		biological regulation;biosynthetic process;cellular component assembly;cellular component organization;cellular homeostasis;cellular metabolic process;cellular nitrogen compound metabolic process;cellular process;heterocycle metabolic process;homeostatic process;macromolecular complex assembly;macromolecule metabolic process;macromolecule modification;metabolic process;nitrogen compound metabolic…
	P20909;Q61245;P20909-4;Q61245-2;P20909-2;P20909-3;P20909-5;P20909-6;E9PVT8	Collagen alpha-1(XI) chain	Col11a1	2	Alternativesplicing;Calcium;Collagen;Completeproteome;Diseasemutation;Disulfidebond;Extracellularmatrix;Glycoprotein;Hydroxylation;Metal-binding;Referenceproteome;Repeat;Secreted;Signal		anatomical structure development;anatomical structure morphogenesis;biological adhesion;cell adhesion;cell development;cellular component organization;cellular metabolic process;cellular process;detection of stimulus;developmental process;extracellular matrix organization;extracellular structure organization;macromolecule metabolic process;metabolic process;multicellular organismal process;neurol…
0.629976	P21670;Q9R1P0;E9PW69;E9Q0X0	Proteasome subunit alpha type-4;Proteasome subunit alpha type	Psma4	9	3D-structure;Acetylation;Completeproteome;Cytoplasm;Directproteinsequencing;Hydrolase;Nucleus;Phosphoprotein;Protease;Proteasome;Referenceproteome;Threonineprotease	20S proteasome;immunoproteasome	catabolic process;cellular metabolic process;cellular process;macromolecule metabolic process;metabolic process;primary metabolic process;protein metabolic process;proteolysis;proteolysis involved in cellular protein catabolic process
0.374701	P25113;Q9DBJ1;F1M1Y1;M0R4I9	Phosphoglycerate mutase 1	Pgam1	7	Acetylation;Completeproteome;Directproteinsequencing;Glycolysis;Hydrolase;Isomerase;Phosphoprotein;Referenceproteome		alcohol metabolic process;carbohydrate metabolic process;catabolic process;cellular metabolic process;cellular process;generation of precursor metabolites and energy;metabolic process;primary metabolic process;small molecule metabolic process
	P27732-6;P27732-3;E9PT50;E9PSN0;P27732;F1LNB7;P27732-8;P27732-5;E9PU54;P27732-7;E9PSP6;Q99246;P27732-4;E9PSW3;E9PT56;Q71QJ6;Q8VHT3;P22002;P22002-2;Q99246-4;P27732-10;F1MA84;P22002-3;Q99246-3;P22002-5;P22002-4;Q01815;P27732-9;E9PU62;Q01815-2;F7C376;F8WGN0;F8WIW9;F8WJL1;Q01815-3;P27732-12;E9PTK1;P27732-2	Voltage-dependent L-type calcium channel subunit alpha-1D;Voltage-dependent L-type calcium channel subunit alpha-1C	Cacna1d;Cacna1c	1	3D-structure;Alternativesplicing;Calcium;Calciumchannel;Calciumtransport;Cellmembrane;Coiledcoil;Completeproteome;Disulfidebond;Glycoprotein;Ionchannel;Iontransport;Membrane;Metal-binding;Phosphoprotein;Referenceproteome;Repeat;Transmembrane;Transmembranehelix;Transport;Voltage-gatedchannel	BKCA alpha-Cav1.2 channel complex;Caveolar macromolecular signaling complex;Caveolar macromolecular signaling complex, using anti-Cav-3	behavior;biological regulation;cell communication;cell-cell signaling;cellular homeostasis;cellular ion homeostasis;cellular process;establishment of localization;exocytosis;homeostatic process;hormone transport;ion transport;multicellular organismal process;muscle contraction;neurological system process;peptide transport;regulation of transport;response to abiotic stimulus;response to stimulus;s…
0.424837	P28064;P28063;G3UZW8	Proteasome subunit beta type-8	Psmb8	3	3D-structure;Completeproteome;Cytoplasm;Differentiation;Hydrolase;Immunity;Nucleus;Polymorphism;Protease;Proteasome;Referenceproteome;Threonineprotease;Zymogen	immunoproteasome	cell differentiation;cellular process;developmental process;immune system process;macromolecule metabolic process;metabolic process;primary metabolic process;protein metabolic process;proteolysis;proteolysis involved in cellular protein catabolic process
5.28021	P28481;P28481-1;P28481-4;P28481-5;P28481-6;F1LRM7;P05539;P28481-7;P28481-2	Collagen alpha-1(II) chain;Collagen alpha-1(II) chain;Chondrocalcin	Col2a1	3	3D-structure;Alternativesplicing;Calcium;Collagen;Completeproteome;Diseasemutation;Disulfidebond;Extracellularmatrix;Glycoprotein;Hydroxylation;Metal-binding;Referenceproteome;Repeat;Secreted;Signal		anatomical structure development;anatomical structure formation involved in morphogenesis;anatomical structure morphogenesis;biological adhesion;biological regulation;cell adhesion;cell differentiation;cellular component organization;cellular metabolic process;cellular process;developmental process;extracellular matrix organization;extracellular structure organization;homeostatic process;macromol…
0.527524	P31044;D3Z1V4;P70296;D6RHS6;E9QLE5;M0RB80;Q8VIN1;Q8VIN1-2	Phosphatidylethanolamine-binding protein 1;Hippocampal cholinergic neurostimulating peptide	Pebp1	12	3D-structure;Acetylation;Alternativesplicing;ATP-binding;Completeproteome;Cytoplasm;Directproteinsequencing;Disulfidebond;Lipid-binding;Membrane;Nucleotide-binding;Phosphoprotein;Proteaseinhibitor;Referenceproteome;Serineproteaseinhibitor		aging;anatomical structure development;behavior;biological regulation;cell development;cell maturation;cellular process;developmental maturation;developmental process;regulation of cell cycle;regulation of mitotic cell cycle;regulation of organelle organization;regulation of protein modification process;response to abiotic stimulus;response to chemical stimulus;response to drug;response to endoge…
0.96844	P35565;P35564	Calnexin	Canx	4	Acetylation;Calcium;Chaperone;Completeproteome;Directproteinsequencing;Disulfidebond;Endoplasmicreticulum;Lectin;Lipoprotein;Membrane;Metal-binding;Palmitate;Phosphoprotein;Referenceproteome;Repeat;Signal;Transmembrane;Transmembranehelix	Cd3g-Cd3e-Cd247-Canx complex	aging;cellular component organization;cellular membrane organization;cellular metabolic process;cellular process;developmental process;endocytosis;establishment of localization;macromolecule metabolic process;membrane invagination;membrane organization;metabolic process;primary metabolic process;protein folding;protein metabolic process;transport;vesicle-mediated transport
1.67856	P37805;Q9R1Q8	Transgelin-3	Tagln3	2	Completeproteome;Directproteinsequencing;Referenceproteome		anatomical structure development;biological regulation;developmental process
0.427375	P40307;Q9R1P3	Proteasome subunit beta type-2	Psmb2	7	3D-structure;Completeproteome;Cytoplasm;Directproteinsequencing;Hydrolase;Nucleus;Protease;Proteasome;Referenceproteome;Threonineprotease	20S proteasome;immunoproteasome	macromolecule metabolic process;metabolic process;primary metabolic process;protein metabolic process;proteolysis;proteolysis involved in cellular protein catabolic process;response to chemical stimulus;response to endogenous stimulus;response to stimulus
2.20437	P41233;F1LNL3	ATP-binding cassette sub-family A member 1	Abca1	2	ATP-binding;Completeproteome;Disulfidebond;Glycoprotein;Lipoprotein;Membrane;Nucleotide-binding;Palmitate;Phosphoprotein;Referenceproteome;Repeat;Transmembrane;Transmembranehelix;Transport		alcohol metabolic process;biological regulation;biosynthetic process;catabolic process;cell communication;cellular component assembly;cellular component organization;cellular membrane organization;cellular metabolic process;cellular nitrogen compound metabolic process;cellular process;endosome transport;establishment of localization;heterocycle metabolic process;homeostatic process;lipid metaboli…
0.457595	P41562;O88844;D3YVY3	Isocitrate dehydrogenase [NADP] cytoplasmic	Idh1	16	3D-structure;Acetylation;Completeproteome;Cytoplasm;Directproteinsequencing;Glyoxylatebypass;Magnesium;Manganese;Metal-binding;NADP;Oxidoreductase;Referenceproteome;Tricarboxylicacidcycle		amine metabolic process;anatomical structure development;carbohydrate metabolic process;catabolic process;cellular aldehyde metabolic process;cellular amino acid metabolic process;cellular ketone metabolic process;cellular metabolic process;cellular nitrogen compound metabolic process;cellular process;cofactor metabolic process;developmental process;metabolic process;nitrogen compound metabolic p…
	P41971	ETS domain-containing protein Elk-3	Elk3	1	Activator;Completeproteome;DNA-binding;Nucleus;Phosphoprotein;Referenceproteome;Repressor;Transcription;Transcriptionregulation		anatomical structure formation involved in morphogenesis;biological regulation;biosynthetic process;cellular metabolic process;cellular nitrogen compound metabolic process;cellular process;developmental process;macromolecule metabolic process;metabolic process;nitrogen compound metabolic process;nucleobase-containing compound metabolic process;primary metabolic process;response to stimulus;respon…
0.873286	P47877;P12843;D3YU40	Insulin-like growth factor-binding protein 2	Igfbp2	3	Completeproteome;Developmentalprotein;Directproteinsequencing;Disulfidebond;Glycoprotein;Growthfactorbinding;Growthregulation;Referenceproteome;Secreted;Signal		aging;biological regulation;cellular process;developmental process;multicellular organismal development;multicellular organismal process;multi-organism process;response to abiotic stimulus;response to chemical stimulus;response to drug;response to endogenous stimulus;response to external stimulus;response to extracellular stimulus;response to stimulus;response to stress;signal transduction
3.0957	P47880;P35572	Insulin-like growth factor-binding protein 6	Igfbp6	2	Completeproteome;Directproteinsequencing;Disulfidebond;Glycoprotein;Growthfactorbinding;Referenceproteome;Secreted;Signal		biological regulation
	P48356;P48356-4;P48356-2;P48356-3;P48356-5	Leptin receptor	Lepr	1	Alternativesplicing;Cellmembrane;Completeproteome;Disulfidebond;Glycoprotein;Immunoglobulindomain;Membrane;Obesity;Phosphoprotein;Polymorphism;Receptor;Referenceproteome;Repeat;Secreted;Signal;Transmembrane;Transmembranehelix		alcohol metabolic process;biological regulation;cellular process;lipid metabolic process;metabolic process;primary metabolic process;response to chemical stimulus;response to stimulus;signal transduction;small molecule metabolic process
0.42531	P50137;G3V826;P40142	Transketolase	Tkt	20	Acetylation;Calcium;Completeproteome;Directproteinsequencing;Magnesium;Metal-binding;Phosphoprotein;Referenceproteome;Thiaminepyrophosphate;Transferase		alcohol metabolic process;biological regulation;biosynthetic process;carbohydrate metabolic process;cellular aldehyde metabolic process;cellular metabolic process;cellular process;heterocycle metabolic process;metabolic process;primary metabolic process;small molecule metabolic process
0.365664	P50399;Q61598;Q61598-2;F1LWU5	Rab GDP dissociation inhibitor beta	Gdi2	28	Acetylation;Alternativesplicing;Completeproteome;Cytoplasm;Directproteinsequencing;GTPaseactivation;Membrane;Referenceproteome		biological regulation;cellular process;establishment of localization;protein transport;response to stimulus;signal transduction;transport;vesicle-mediated transport
1.14941	P53994;P05712;F1LP82;P59279;Q3B7V5;Q3TEG7;G3V022;G3UXQ7	Ras-related protein Rab-2A;Ras-related protein Rab-2B	Rab2a;Rab2b	6	Cellmembrane;Completeproteome;Directproteinsequencing;Endoplasmicreticulum;ER-Golgitransport;Golgiapparatus;GTP-binding;Lipoprotein;Membrane;Nucleotide-binding;Prenylation;Proteintransport;Referenceproteome;Transport		biological regulation;cellular process;establishment of localization;protein transport;regulation of transport;response to stimulus;signal transduction;transport;vesicle-mediated transport
1.05421	P56571	ES1 protein homolog, mitochondrial		1	Acetylation;Completeproteome;Directproteinsequencing;Mitochondrion;Referenceproteome;Transitpeptide
0.387455	P56812;D4ADF5;D3Z7Q5	Programmed cell death protein 5	Pdcd5	3	Acetylation;Apoptosis;Completeproteome;Phosphoprotein;Referenceproteome		cell death;cellular process;death
0.444642	P60122;P60123;D3YW60	RuvB-like 1	Ruvbl1	8	Acetylation;Activator;ATP-binding;Cellcycle;Celldivision;Chromatinregulator;Completeproteome;Directproteinsequencing;DNAdamage;DNArecombination;DNArepair;Growthregulation;Helicase;Hydrolase;Mitosis;Nucleotide-binding;Nucleus;Referenceproteome;Transcription;Transcriptionregulation		biological regulation;biosynthetic process;cell division;cellular component organization;cellular metabolic process;cellular nitrogen compound metabolic process;cellular process;chromatin modification;chromatin organization;chromosome organization;DNA geometric change;DNA metabolic process;DNA recombination;DNA repair;histone modification;macromolecule metabolic process;macromolecule modification…
0.410064	P61205;P61206;P84078;P84079;M0R3K0;P84082;Q8BSL7;A2A6T9	ADP-ribosylation factor 3;ADP-ribosylation factor 1;ADP-ribosylation factor 2	Arf3;Arf1;Arf2	9	3D-structure;Completeproteome;Cytoplasm;Directproteinsequencing;ER-Golgitransport;Golgiapparatus;GTP-binding;Lipoprotein;Myristate;Nucleotide-binding;Proteintransport;Referenceproteome;Transport	Arf1-Ap1g1-Ap1b1 complex;Arf1-beta/delta-coat protein subcomplex;Coatomer-Arf1 complex	biological regulation;cellular homeostasis;cellular ion homeostasis;cellular process;establishment of localization;homeostatic process;protein transport;response to stimulus;signal transduction;transport;vesicle-mediated transport
1.36832	P61971;P61972	Nuclear transport factor 2	Nutf2	4	3D-structure;Acetylation;Completeproteome;Cytoplasm;Proteintransport;Referenceproteome;Transport		establishment of localization;nuclear transport;nucleocytoplasmic transport;protein targeting;protein transport;transport
0.390702	P61982;P61983	14-3-3 protein gamma;14-3-3 protein gamma, N-terminally processed	Ywhag	8	Acetylation;Completeproteome;Cytoplasm;Directproteinsequencing;Phosphoprotein;Referenceproteome	B-Ksr1-MEK-MAPK-14-3-3 complex;Ksr1 complex (Ksr1, Mek, 14-3-3), unstimulated;Ksr1 complex (Ksr1, Mek, 14-3-3, Mapk), EGF stimulated;Ksr1-CK2-MEK-14-3-3 complex, PDGF treated	biological regulation;cellular process;establishment of localization;protein targeting;protein transport;response to stimulus;signal transduction;transport
0.592441	P62774;P62775	Myotrophin	Mtpn	3	3D-structure;Acetylation;ANKrepeat;Completeproteome;Cytoplasm;Directproteinsequencing;Nucleus;Referenceproteome;Repeat		alcohol metabolic process;amine metabolic process;anatomical structure development;anatomical structure morphogenesis;biological regulation;cell differentiation;cell growth;cellular aromatic compound metabolic process;cellular metabolic process;cellular nitrogen compound metabolic process;cellular process;developmental process;growth;metabolic process;nitrogen compound metabolic process;small mol…
0.342719	P62814;P62815;Q91YH6;D3ZZS8	V-type proton ATPase subunit B, brain isoform	Atp6v1b2	9	Completeproteome;Directproteinsequencing;Hydrogeniontransport;Hydrolase;Iontransport;Membrane;Phosphoprotein;Referenceproteome;Transport		anatomical structure morphogenesis;biological regulation;cellular homeostasis;cellular ion homeostasis;cellular metabolic process;cellular nitrogen compound metabolic process;cellular process;developmental process;establishment of localization;excretion;heterocycle metabolic process;homeostatic process;hydrogen transport;ion transport;metabolic process;multicellular organismal process;neurologica…
1.47618	P62821;Q6NYB7	Ras-related protein Rab-1A	Rab1A	1	Acetylation;Completeproteome;Directproteinsequencing;Endoplasmicreticulum;ER-Golgitransport;Golgiapparatus;GTP-binding;Lipoprotein;Nucleotide-binding;Phosphoprotein;Prenylation;Proteintransport;Referenceproteome;Transport	Rab1-GTP-GM130 complex;Rab1-GTP-GM130-GRASP65 complex;Rab1-GTP-p115 complex	biological regulation;cellular process;establishment of localization;Golgi vesicle transport;protein transport;response to stimulus;signal transduction;transport;vesicle-mediated transport
0.393187	P62858;P62859;G3UYV7;J3QNN8	40S ribosomal protein S28	Rps28	2	Acetylation;Completeproteome;Directproteinsequencing;Referenceproteome;Ribonucleoprotein;Ribosomalprotein		biosynthetic process;cellular metabolic process;cellular nitrogen compound metabolic process;cellular process;establishment of localization;macromolecule metabolic process;metabolic process;nitrogen compound metabolic process;nuclear transport;nucleobase-containing compound metabolic process;nucleobase-containing compound transport;nucleocytoplasmic transport;primary metabolic process;protein met…
0.520561	P62962;P62963;Q5SX49;J3QMC2	Profilin-1;Profilin	Pfn1	7	Acetylation;Actin-binding;Completeproteome;Cytoplasm;Cytoskeleton;Directproteinsequencing;Isopeptidebond;Phosphoprotein;Referenceproteome;Ublconjugation	Profilin 1 complex	anatomical structure formation involved in morphogenesis;biological regulation;cellular component organization;cellular process;cytoskeleton organization;developmental process;organelle organization;regulation of DNA metabolic process;regulation of organelle organization;response to chemical stimulus;response to stimulus
0.344289	P63085;P63086;F6VEI7	Mitogen-activated protein kinase 1	Mapk1	11	3D-structure;Acetylation;Apoptosis;ATP-binding;Cellcycle;Completeproteome;Cytoplasm;Cytoskeleton;Directproteinsequencing;Kinase;Nucleotide-binding;Nucleus;Phosphoprotein;Referenceproteome;Serine/threonine-proteinkinase;Transferase	Bash-Bnas2/Cmtm3-Btk-Erk2 complex;B-Ksr1-MEK-MAPK-14-3-3 complex;Ksr1 complex (Ksr1, Mek, 14-3-3, Mapk), EGF stimulated	anatomical structure development;anatomical structure morphogenesis;biological regulation;biosynthetic process;cell cycle;cell death;cell proliferation;cellular aromatic compound metabolic process;cellular component organization;cellular membrane organization;cellular metabolic process;cellular nitrogen compound metabolic process;cellular process;death;developmental process;endocytosis;establishm…
0.520335	P63163;P63164;B0BN51;P27048;P17136	Small nuclear ribonucleoprotein-associated protein N;Small nuclear ribonucleoprotein-associated protein;Small nuclear ribonucleoprotein-associated protein B	Snrpn;Snrpb	3	Completeproteome;Methylation;mRNAprocessing;mRNAsplicing;Nucleus;Referenceproteome;Repeat;Ribonucleoprotein;RNA-binding;Spliceosome		cellular metabolic process;cellular nitrogen compound metabolic process;cellular process;macromolecule metabolic process;metabolic process;mRNA metabolic process;mRNA processing;nitrogen compound metabolic process;nucleobase-containing compound metabolic process;primary metabolic process;response to chemical stimulus;response to endogenous stimulus;response to stimulus;RNA metabolic process;RNA p…
0.908742	P63213;M0RBJ0	Guanine nucleotide-binding protein G(I)/G(S)/G(O) subunit gamma-2	Gng2	3	Acetylation;Cellmembrane;Completeproteome;Lipoprotein;Membrane;Methylation;Phosphoprotein;Prenylation;Referenceproteome;Transducer	G protein complex (Btk, Gng2, Gnb1);G protein complex (Hdac4, Gnb1, Gng2);G protein complex (Hdac5, Gnb1, Gng2)	biological regulation;cell proliferation;cellular process;response to stimulus;signal transduction
0.54226	P63330;P63331;P62715;P62716	Serine/threonine-protein phosphatase 2A catalytic subunit alpha isoform;Serine/threonine-protein phosphatase 2A catalytic subunit beta isoform	Ppp2ca;Ppp2cb	9	Acetylation;Centromere;Chromosome;Completeproteome;Cytoplasm;Cytoskeleton;Directproteinsequencing;Hydrolase;Iron;Manganese;Meiosis;Metal-binding;Methylation;Nucleus;Phosphoprotein;Proteinphosphatase;Referenceproteome	Ksr1-PP2A core enzyme complex (Ppp2r1a, Ppp2ca), untreated;Ksr1-PP2A holoenzyme complex (Ppp2r1a, Ppp2r2b, Ppp2ca), PDGF stimulated;Raf1-PP2A core enzyme complex (Ppp2r1a, Ppp2ca), untreated;Raf1-PP2A holoenzyme complex (Ppp2r1a, Ppp2r2b, Ppp2ca), PDGF stimulated	anatomical structure development;biological regulation;catabolic process;cellular component assembly;cellular component organization;cellular metabolic process;cellular process;developmental process;macromolecular complex assembly;macromolecule metabolic process;macromolecule modification;meiosis;metabolic process;phosphorus metabolic process;primary metabolic process;protein complex assembly;pro…
	P68134;P68136	Actin, alpha skeletal muscle	Acta1	1	3D-structure;Acetylation;ATP-binding;Completeproteome;Cytoplasm;Cytoskeleton;Methylation;Muscleprotein;Nucleotide-binding;Oxidation;Phosphoprotein;Referenceproteome		anatomical structure development;cell development;cell growth;cellular component organization;cellular process;cytoskeleton organization;developmental process;growth;multicellular organismal process;muscle adaptation;organelle organization;response to abiotic stimulus;response to chemical stimulus;response to endogenous stimulus;response to external stimulus;response to extracellular stimulus;res…
1.37055	P70318;Q5BJN3;Q921W2	Nucleolysin TIAR	Tial1	2	Acetylation;Apoptosis;Completeproteome;Cytoplasm;Nucleus;Phosphoprotein;Referenceproteome;Repeat;RNA-binding	HuR-Tia1-Tiar-Hrnpu complex	anatomical structure development;biological regulation;cell death;cell development;cell division;cellular process;death;developmental process
3.28216	P70490;Q1PBJ1;P21956;P21956-2	Lactadherin	Mfge8	2	3D-structure;Alternativesplicing;Angiogenesis;Celladhesion;Completeproteome;Directproteinsequencing;Disulfidebond;EGF-likedomain;Fertilization;Glycoprotein;Membrane;Referenceproteome;Repeat;Secreted;Signal		anatomical structure formation involved in morphogenesis;biological adhesion;biological regulation;cell adhesion;cell recognition;cellular component organization;cellular membrane organization;cellular process;developmental process;membrane invagination;membrane organization;regulation of transport;response to chemical stimulus;response to endogenous stimulus;response to stimulus
0.428694	P70526	Olfactory receptor 1	Olfr1	1	Cellmembrane;Completeproteome;Disulfidebond;Glycoprotein;G-proteincoupledreceptor;Membrane;Olfaction;Receptor;Referenceproteome;Sensorytransduction;Transducer;Transmembrane;Transmembranehelix		detection of stimulus;response to chemical stimulus;response to stimulus
0.926511	P70580;O55022;Q5XIU9;Q80UU9	Membrane-associated progesterone receptor component 1	Pgrmc1	5	Completeproteome;Directproteinsequencing;Endoplasmicreticulum;Lipid-binding;Membrane;Microsome;Phosphoprotein;Receptor;Referenceproteome;Steroid-binding;Transmembrane;Transmembranehelix		locomotion;response to chemical stimulus;response to external stimulus;response to stimulus
0.536259	P83868;Q9R0Q7;R9PXR7;D3Z7C6;Q5PQL9	Prostaglandin E synthase 3	Ptges3	5	Acetylation;Completeproteome;Cytoplasm;Directproteinsequencing;Fattyacidbiosynthesis;Fattyacidmetabolism;Isomerase;Lipidbiosynthesis;Lipidmetabolism;Phosphoprotein;Prostaglandinbiosynthesis;Prostaglandinmetabolism;Referenceproteome		biological regulation;biosynthetic process;cellular ketone metabolic process;cellular lipid metabolic process;cellular metabolic process;cellular process;lipid metabolic process;macromolecule metabolic process;metabolic process;multicellular organismal process;neurological system process;organic acid metabolic process;primary metabolic process;protein folding;protein metabolic process;small molec…
0.696857	P84083;P84084;E9Q2C2;D3YV25	ADP-ribosylation factor 5	Arf5	3	Completeproteome;Cytoplasm;ER-Golgitransport;Golgiapparatus;GTP-binding;Lipoprotein;Myristate;Nucleotide-binding;Proteintransport;Referenceproteome;Transport		biological regulation;cellular process;establishment of localization;protein transport;response to stimulus;signal transduction;transport;vesicle-mediated transport
0.974235	P97298	Pigment epithelium-derived factor	Serpinf1	1	Completeproteome;Directproteinsequencing;Glycoprotein;Phosphoprotein;Pyrrolidonecarboxylicacid;Referenceproteome;Secreted;Signal		biological regulation
1.74425	P97334	Homeobox protein Nkx-2.3	Nkx2-3	1	Completeproteome;Developmentalprotein;DNA-binding;Homeobox;Nucleus;Referenceproteome;Transcription;Transcriptionregulation		anatomical structure development;anatomical structure morphogenesis;biological regulation;biosynthetic process;cell activation;cell differentiation;cell motility;cellular component movement;cellular lipid metabolic process;cellular metabolic process;cellular nitrogen compound metabolic process;cellular process;developmental process;glycerol ether metabolic process;homeostatic process;immune syste…
0.529372	P97532;Q3UW66;Q99J99	3-mercaptopyruvate sulfurtransferase;Sulfurtransferase	Mpst	4	Celljunction;Completeproteome;Cytoplasm;Directproteinsequencing;Disulfidebond;Mitochondrion;Redox-activecenter;Referenceproteome;Repeat;Synapse;Synaptosome;Transferase		biosynthetic process;cellular metabolic process;cellular process;metabolic process;sulfur compound metabolic process
0.817846	Q01730;Q9D031;A2AUR7;D4A8F2;B1AYQ0	Ras suppressor protein 1	Rsu1	3	Completeproteome;Leucine-richrepeat;Referenceproteome;Repeat		biological regulation;cellular process;response to stimulus;signal transduction
1.01442	Q04683	C-X-C chemokine receptor type 5	Cxcr5	1	B-cellactivation;Cellmembrane;Completeproteome;Disulfidebond;Glycoprotein;G-proteincoupledreceptor;Membrane;Receptor;Referenceproteome;Transducer;Transmembrane;Transmembranehelix		anatomical structure development;biological regulation;cell activation;cellular homeostasis;cellular ion homeostasis;cellular process;developmental process;homeostatic process;immune system process;locomotion;response to chemical stimulus;response to external stimulus;response to stimulus;signal transduction
0.926847	Q05793	Basement membrane-specific heparan sulfate proteoglycan core protein;Endorepellin;LG3 peptide	Hspg2	1	3D-structure;Angiogenesis;Basementmembrane;Calcium;Completeproteome;Directproteinsequencing;Disulfidebond;EGF-likedomain;Extracellularmatrix;Glycoprotein;Heparansulfate;Immunoglobulindomain;LamininEGF-likedomain;Metal-binding;Proteoglycan;Referenceproteome;Repeat;Secreted;Signal		anatomical structure development;anatomical structure formation involved in morphogenesis;anatomical structure morphogenesis;cell differentiation;cellular component organization;cellular process;developmental process;extracellular matrix organization;extracellular structure organization;localization;multicellular organismal process
0.445783	Q06649;Q5U3L0;D3Z107	SH3 domain-binding protein 2	Sh3bp2	1	Completeproteome;Phosphoprotein;Referenceproteome;SH2domain;SH3-binding
0.486177	Q08163;P40124;B1ARS0;P52481;Q9CYT6;D3YTR7	Adenylyl cyclase-associated protein 1	Cap1	19	Acetylation;Actin-binding;Cellmembrane;Completeproteome;Directproteinsequencing;Membrane;Phosphoprotein;Referenceproteome		anatomical structure morphogenesis;cell morphogenesis;cell motility;cellular component morphogenesis;cellular component movement;cellular component organization;cellular membrane organization;cellular process;cytoskeleton organization;developmental process;endocytosis;establishment of localization;locomotion;membrane invagination;membrane organization;organelle organization;transport;vesicle-medi…
	Q0V8T5;F1M2A6	Contactin-associated protein like 5-2	Cntnap5b;Cntnap5a	1	Celladhesion;Completeproteome;Disulfidebond;EGF-likedomain;Glycoprotein;Membrane;Referenceproteome;Repeat;Signal;Transmembrane;Transmembranehelix		biological adhesion;cell adhesion;cellular process
	Q0VB29	Olfactory receptor	Olfr1180	1	Cellmembrane;Completeproteome;G-proteincoupledreceptor;Membrane;Olfaction;Receptor;Referenceproteome;Sensorytransduction;Transducer;Transmembrane;Transmembranehelix		biological regulation;cellular process;response to stimulus;signal transduction
	Q0ZFS4	Mitochondrial ribosomal protein S33 (Predicted), isoform CRA_a	Mrps33	1	Completeproteome;Referenceproteome;Ribonucleoprotein;Ribosomalprotein
1.85418	Q10746;Q10746-2	C-X-C motif chemokine 3	Cxcl3	2	Alternativesplicing;Chemotaxis;Completeproteome;Cytokine;Directproteinsequencing;Disulfidebond;Inflammatoryresponse;Referenceproteome;Secreted;Signal		biological regulation;cell motility;cellular component movement;cellular homeostasis;cellular ion homeostasis;cellular process;homeostatic process;immune system process;locomotion;response to biotic stimulus;response to chemical stimulus;response to external stimulus;response to stimulus;response to stress
	Q32MT0;Q9JJ26	Pyrin	Mefv	1	Actin-binding;Completeproteome;Cytoplasm;Cytoskeleton;Inflammatoryresponse;Metal-binding;Microtubule;Referenceproteome;Zinc;Zinc-finger		biological regulation;response to stimulus;response to stress
0.455157	Q3MIE4;Q62465	Synaptic vesicle membrane protein VAT-1 homolog	Vat1	9	Acetylation;Completeproteome;Cytoplasm;Directproteinsequencing;Membrane;Mitochondrion;Mitochondrionoutermembrane;Oxidoreductase;Phosphoprotein;Referenceproteome		biological regulation;regulation of organelle organization
	Q3SWS4	Vasopressin V2 receptor	Avpr2	1	Completeproteome;G-proteincoupledreceptor;Membrane;Receptor;Referenceproteome;Transducer;Transmembrane		biological regulation;cellular process;cytokine production;multicellular organismal process;response to chemical stimulus;response to stimulus;signal transduction
0.551776	Q3TD35;E9QPU1;Q8CIZ8;M0RBV1;Q3TPE1;Q8CIZ8-2	von Willebrand factor;von Willebrand antigen 2	Vwf	2	3D-structure;Alternativesplicing;Bloodcoagulation;Celladhesion;Cleavageonpairofbasicresidues;Completeproteome;Disulfidebond;Extracellularmatrix;Glycoprotein;Hemostasis;Isopeptidebond;Referenceproteome;Repeat;Secreted;Signal;Ublconjugation		anatomical structure development;biological adhesion;cell activation;cell adhesion;cellular component assembly;cellular component organization;cellular process;developmental process;macromolecular complex assembly;protein complex assembly
	Q3TKT4-2;G3V790;Q3TKT4;Q8K1P7	Transcription activator BRG1	Smarca4	1	Acetylation;Activator;Alternativesplicing;ATP-binding;Bromodomain;Chromatinregulator;Completeproteome;Helicase;Hydrolase;Neurogenesis;Nucleotide-binding;Nucleus;Phosphoprotein;Referenceproteome;Repressor;Transcription;Transcriptionregulation	Ikaros complex	anatomical structure development;anatomical structure formation involved in morphogenesis;anatomical structure morphogenesis;biological regulation;biosynthetic process;cell differentiation;cell morphogenesis;cellular component assembly;cellular component disassembly;cellular component morphogenesis;cellular component organization;cellular macromolecular complex assembly;cellular metabolic process…
	Q3U285;Q3U285-2	Ligand-dependent nuclear receptor corepressor-like protein	Lcorl	1	Activator;Alternativesplicing;Completeproteome;DNA-binding;Nucleus;Referenceproteome;Transcription;Transcriptionregulation		biological regulation;biosynthetic process;cellular metabolic process;cellular nitrogen compound metabolic process;cellular process;macromolecule metabolic process;metabolic process;nitrogen compound metabolic process;nucleobase-containing compound metabolic process;primary metabolic process;RNA metabolic process;transcription from RNA polymerase II promoter
0.875753	Q3UBG2;H3BJF2;H3BJT8	PTB-containing, cubilin and LRP1-interacting protein	Pid1	1	Alternativesplicing;Completeproteome;Cytoplasm;Phosphoprotein;Referenceproteome		anatomical structure morphogenesis;biological regulation;cellular component morphogenesis;cellular component organization;cellular homeostasis;cellular ion homeostasis;cellular process;developmental process;homeostatic process;mitochondrion organization;organelle organization;regulation of cell cycle;regulation of DNA metabolic process;regulation of mitotic cell cycle;regulation of organelle orga…
	Q3UGX2;E9Q397;P15508	Spectrin beta chain, erythrocyte	Spnb1;Sptb	2	Actin-binding;Actincapping;Completeproteome;Cytoplasm;Cytoskeleton;Phosphoprotein;Referenceproteome;Repeat		anatomical structure development;biological regulation;biosynthetic process;cellular component organization;cellular membrane organization;cellular metabolic process;cellular nitrogen compound metabolic process;cellular process;cofactor metabolic process;developmental process;heterocycle metabolic process;membrane organization;metabolic process;nitrogen compound metabolic process;plasma membrane …
	Q3UKY7	Serine protease 38	Prss38	1	Completeproteome;Disulfidebond;Glycoprotein;Hydrolase;Protease;Referenceproteome;Secreted;Serineprotease;Signal		macromolecule metabolic process;metabolic process;primary metabolic process;protein metabolic process;proteolysis
1.16432	Q3UQ28;F1M335;D3Z5M7	Peroxidasin homolog	Pxdn	4	Calcium;Completeproteome;Disulfidebond;Extracellularmatrix;Glycoprotein;Heme;Hydrogenperoxide;Immunoglobulindomain;Iron;Leucine-richrepeat;Metal-binding;Oxidoreductase;Peroxidase;Phosphoprotein;Referenceproteome;Repeat;Secreted;Signal		catabolic process;cellular component organization;cellular metabolic process;cellular process;extracellular matrix organization;extracellular structure organization;metabolic process;response to chemical stimulus;response to oxidative stress;response to stimulus;response to stress
0.677055	Q499N5	Acyl-CoA synthetase family member 2, mitochondrial	Acsf2	2	ATP-binding;Completeproteome;Fattyacidmetabolism;Ligase;Lipidmetabolism;Mitochondrion;Nucleotide-binding;Referenceproteome;Transitpeptide		cellular ketone metabolic process;cellular lipid metabolic process;cellular metabolic process;cellular process;lipid metabolic process;metabolic process;organic acid metabolic process;primary metabolic process;small molecule metabolic process
0.471788	Q4AEF8;Q9QZE5;Q7TNQ1	Coatomer subunit gamma-1	Copg1	3	Completeproteome;Cytoplasm;Cytoplasmicvesicle;ER-Golgitransport;Golgiapparatus;Membrane;Proteintransport;Referenceproteome;Repeat;Transport	Coatomer complex;Coatomer-Arf1 complex	cellular component movement;cellular process;cytoskeleton-dependent intracellular transport;establishment of localization;protein transport;transport;vesicle-mediated transport
0.777944	Q566C7;Q9JI46;I1E4X7;H3BLR8;B2KF67;H3BJY4	Diphosphoinositol polyphosphate phosphohydrolase 1	Nudt3	3	Completeproteome;Cytoplasm;Directproteinsequencing;Hydrolase;Magnesium;Metal-binding;Referenceproteome		catabolic process;metabolic process
1.29891	Q5EBC0;D3ZFC6	Inter alpha-trypsin inhibitor, heavy chain 4	Itih4	1	Completeproteome;Referenceproteome		amine metabolic process;carbohydrate metabolic process;macromolecule metabolic process;metabolic process;nitrogen compound metabolic process;polysaccharide metabolic process;primary metabolic process
0.763589	Q5EGY4;Q9CQW1;F1LWA2	Synaptobrevin homolog YKT6	Ykt6	2	3D-structure;Coiledcoil;Completeproteome;Cytoplasm;Cytoplasmicvesicle;ER-Golgitransport;Golgiapparatus;Lipoprotein;Membrane;Methylation;Palmitate;Prenylation;Proteintransport;Referenceproteome;Transferase;Transport	SNARE complex (Stx5, Ykt6, Gosr1, Bet1);SNARE complex (Ykt6, Stx5, Gosr2, Bet1)	cellular process;endosome transport;establishment of localization;Golgi vesicle transport;membrane docking;protein transport;transport;vesicle-mediated transport
	Q5J3I6	Protein Vom1r88	Vom1r88	1	Completeproteome;Receptor;Referenceproteome
0.614897	Q5M819;Q99LS3;D3Z4T3;D3Z666	Phosphoserine phosphatase	Psph	4	Amino-acidbiosynthesis;Completeproteome;Hydrolase;Magnesium;Metal-binding;Phosphoprotein;Referenceproteome;Serinebiosynthesis		amine metabolic process;biosynthetic process;cellular amino acid metabolic process;cellular ketone metabolic process;cellular metabolic process;cellular nitrogen compound metabolic process;cellular process;metabolic process;nitrogen compound metabolic process;organic acid metabolic process;primary metabolic process;response to abiotic stimulus;response to chemical stimulus;response to endogenous …
	Q5M827	Pirin	Pir	1	Completeproteome;Cytoplasm;Dioxygenase;Directproteinsequencing;Iron;Metal-binding;Nucleus;Oxidoreductase;Referenceproteome		cell differentiation;cellular process;developmental process
	Q5M849	Interferon-induced protein 35	Ifi35	1	Completeproteome;Referenceproteome
0.523232	Q5PPH0;Q8BGB7;Q8BGB7-2	Enolase-phosphatase E1	Enoph1	2	Alternativesplicing;Amino-acidbiosynthesis;Completeproteome;Cytoplasm;Hydrolase;Magnesium;Metal-binding;Methioninebiosynthesis;Nucleus;Referenceproteome		amine metabolic process;biosynthetic process;cellular amino acid metabolic process;cellular ketone metabolic process;cellular metabolic compound salvage;cellular metabolic process;cellular nitrogen compound metabolic process;cellular process;metabolic process;nitrogen compound metabolic process;organic acid metabolic process;primary metabolic process;small molecule metabolic process;sulfur compou…
0.871001	Q5PQW8;Q63663;Q9Z0E6;Q01514;E9Q2N7	Interferon-induced guanylate-binding protein 2	Gbp2	7	Antimicrobial;Antiviraldefense;Completeproteome;Cytoplasm;Golgiapparatus;GTP-binding;Immunity;Lipoprotein;Membrane;Methylation;Nucleotide-binding;Nucleus;Prenylation;Referenceproteome;Secreted		biological adhesion;catabolic process;cellular metabolic process;cellular nitrogen compound metabolic process;cellular process;heterocycle metabolic process;immune system process;interspecies interaction between organisms;metabolic process;multi-organism process;nitrogen compound metabolic process;nucleobase-containing compound catabolic process;nucleobase-containing compound metabolic process;nu…
1.58795	Q5RK17;D4A7Z5;Q9JIQ3;D3Z2Q3;D3Z3K5	Diablo homolog, mitochondrial	Diablo;LOC100360940	2	Apoptosis;Completeproteome;Mitochondrion;Referenceproteome;Transitpeptide;Ublconjugation		biological regulation
0.523543	Q5SW88;E9PU16;Q5SW87;Q5SW86	Protein Rab1a	Rab1	6	Completeproteome;GTP-binding;Nucleotide-binding;Referenceproteome		biological regulation;cellular process;establishment of localization;Golgi vesicle transport;protein transport;response to stimulus;signal transduction;transport;vesicle-mediated transport
0.893668	Q5U2N2;Q9JMA1;E9PYI8	Ubiquitin carboxyl-terminal hydrolase;Ubiquitin carboxyl-terminal hydrolase 14	Usp14	7	3D-structure;Acetylation;Cellmembrane;Completeproteome;Cytoplasm;Hydrolase;Membrane;Phosphoprotein;Protease;Proteasome;Referenceproteome;Thiolprotease;Ublconjugationpathway		biological regulation;catabolic process;cell communication;cell-cell signaling;cellular metabolic process;cellular process;macromolecule metabolic process;metabolic process;primary metabolic process;protein metabolic process;proteolysis;proteolysis involved in cellular protein catabolic process;signaling
0.351081	Q5U2Z3;Q78ZA7	Nucleosome assembly protein 1-like 4	Nap1l4	9	Acetylation;Completeproteome;Nucleus;Phosphoprotein;Referenceproteome		cellular component assembly;cellular component organization;cellular macromolecular complex assembly;cellular process;chromatin organization;chromosome organization;macromolecular complex assembly;organelle organization
0.551841	Q5U318;Q62048;D3Z375;Q62048-2	Astrocytic phosphoprotein PEA-15	Pea15;Pea15a	5	3D-structure;Alternativesplicing;Apoptosis;Completeproteome;Cytoplasm;Directproteinsequencing;Phosphoprotein;Referenceproteome;Sugartransport;Transport		biological regulation;carbohydrate transport;cell death;cellular process;death;establishment of localization;regulation of transport;response to chemical stimulus;response to stimulus;signal transduction;transport
0.824087	Q5XFX0;Q9WVA4	Transgelin-2	Tagln2	10	Acetylation;Completeproteome;Directproteinsequencing;Phosphoprotein;Referenceproteome		anatomical structure development;developmental process
	Q5XI55;Q5XI55-2;Q9JI78	Peptide-N(4)-(N-acetyl-beta-glucosaminyl)asparagine amidase	Ngly1	2	3D-structure;Alternativesplicing;Completeproteome;Cytoplasm;Hydrolase;Metal-binding;Referenceproteome;Zinc		catabolic process;cellular metabolic process;cellular process;macromolecule metabolic process;metabolic process
	Q5XI67	F-box only protein 30	Fbxo30	1	Completeproteome;Metal-binding;Referenceproteome;Ublconjugationpathway;Zinc;Zinc-finger
	Q5XIK7;Q8K0T4;G5E8P9;D3YYB5;D3YWJ8	Katanin p60 ATPase-containing subunit A-like 1	Katnal1	1	ATP-binding;Completeproteome;Cytoplasm;Cytoskeleton;Hydrolase;Microtubule;Nucleotide-binding;Referenceproteome		cellular process;multicellular organismal process
	Q60837	Interleukin-12 receptor subunit beta-1	Il12rb1	1	Completeproteome;Disulfidebond;Glycoprotein;Membrane;Receptor;Referenceproteome;Repeat;Signal;Transmembrane;Transmembranehelix		biological regulation;cellular metabolic process;cellular process;macromolecule metabolic process;macromolecule modification;metabolic process;peptidyl-amino acid modification;phosphorus metabolic process;primary metabolic process;protein metabolic process;protein modification process;protein phosphorylation;response to chemical stimulus;response to stimulus
	Q61001	Laminin subunit alpha-5	Lama5	1	3D-structure;Basementmembrane;Celladhesion;Coiledcoil;Completeproteome;Directproteinsequencing;Disulfidebond;Extracellularmatrix;Glycoprotein;LamininEGF-likedomain;Referenceproteome;Repeat;Secreted;Signal		anatomical structure development;anatomical structure formation involved in morphogenesis;anatomical structure morphogenesis;biological adhesion;biological regulation;cell adhesion;cell morphogenesis;cell motility;cellular component assembly;cellular component morphogenesis;cellular component movement;cellular component organization;cellular process;developmental process;establishment of localiza…
1.02903	Q61033;Q61029;Q62733;Q61029-3;Q61029-2;Q61029-4;Q61033-2;R9PXU0	Lamina-associated polypeptide 2, isoforms alpha/zeta;Lamina-associated polypeptide 2, isoforms beta/delta/epsilon/gamma;Lamina-associated polypeptide 2, isoform beta	Tmpo	4	3D-structure;Acetylation;Alternativesplicing;Chromosome;Coiledcoil;Completeproteome;Directproteinsequencing;DNA-binding;Membrane;Nucleus;Phosphoprotein;Referenceproteome;Signal-anchor;Transmembrane;Transmembranehelix		biological regulation;cellular component organization;cellular membrane organization;cellular process;membrane organization
	Q62829;Q61036;Q61036-2;A3KGC5;A3KGC4;A3KGC3	Serine/threonine-protein kinase PAK 3	Pak3	1	3D-structure;Allostericenzyme;Alternativesplicing;ATP-binding;Completeproteome;Cytoplasm;Developmentalprotein;Directproteinsequencing;Kinase;Magnesium;Metal-binding;Nucleotide-binding;Phosphoprotein;Referenceproteome;Serine/threonine-proteinkinase;SH3-binding;Transferase		anatomical structure development;anatomical structure morphogenesis;biological regulation;cellular component morphogenesis;cellular component organization;cellular process;developmental process;regulation of organelle organization
0.990708	Q63041;D3YW52;Q61838	Alpha-1-macroglobulin;Alpha-1-macroglobulin 45 kDa subunit;Alpha-2-macroglobulin;Alpha-2-macroglobulin 165 kDa subunit;Alpha-2-macroglobulin 35 kDa subunit	A1m;Pzp;A2m	3	3D-structure;Baitregion;Completeproteome;Directproteinsequencing;Disulfidebond;Glycoprotein;Phosphoprotein;Proteaseinhibitor;Referenceproteome;Secreted;Serineproteaseinhibitor;Signal;Thioesterbond		biological regulation
1.24906	Q63083;Q02819;D3Z7D7;H3BK79;D3Z1N1	Nucleobindin-1	Nucb1	5	Calcium;Coiledcoil;Completeproteome;Cytoplasm;Directproteinsequencing;DNA-binding;Golgiapparatus;Membrane;Metal-binding;Phosphoprotein;Referenceproteome;Repeat;Signal
0.602796	Q63228;Q9CQI3;M0RDJ4;D3YY93	Glia maturation factor beta	Gmfb	4	3D-structure;Acetylation;Completeproteome;Directproteinsequencing;Growthfactor;Phosphoprotein;Referenceproteome
0.870227	Q63636	Granzyme C	Gzmc	1	Completeproteome;Hydrolase;Protease;Referenceproteome		macromolecule metabolic process;metabolic process;primary metabolic process;protein metabolic process;proteolysis
0.355016	Q66H20-2;Q91Z31-2;Q66H20;Q91Z31	Polypyrimidine tract-binding protein 2	Ptbp2	7	Alternativesplicing;Completeproteome;mRNAprocessing;mRNAsplicing;Nucleus;Phosphoprotein;Referenceproteome;Repeat;RNA-binding	DCS complex (Ptbp1, Ptbp2, Hnrph1, Hnrpf)	biological regulation;cellular component assembly;cellular component organization;cellular macromolecular complex assembly;cellular process;macromolecular complex assembly;ribonucleoprotein complex assembly
0.251718	Q66HD0;P08113;Q66HD0-2;F7C312	Endoplasmin	Hsp90b1	29	Alternativesplicing;ATP-binding;Calcium;Chaperone;Completeproteome;Directproteinsequencing;Disulfidebond;Endoplasmicreticulum;Glycoprotein;Nucleotide-binding;Phosphoprotein;Referenceproteome;Signal	(ER)-localized multiprotein complex, Ig heavy chains associated;(ER)-localized multiprotein complex, in absence of Ig heavy chains	biological regulation;catabolic process;cellular component assembly;cellular component organization;cellular metabolic process;cellular process;cytoskeleton organization;macromolecule metabolic process;metabolic process;organelle organization;primary metabolic process;protein folding;protein metabolic process;proteolysis;proteolysis involved in cellular protein catabolic process;response to chemi…
0.663835	Q67EV2	GP49B2	Lilrb4	1	Completeproteome;Referenceproteome
	Q6AYQ9;P30412	Peptidyl-prolyl cis-trans isomerase;Peptidyl-prolyl cis-trans isomerase C	Ppic	2	3D-structure;Completeproteome;Cyclosporin;Cytoplasm;Isomerase;Referenceproteome;Rotamase		cellular metabolic process;cellular process;macromolecule metabolic process;macromolecule modification;metabolic process;peptidyl-amino acid modification;primary metabolic process;protein folding;protein metabolic process;protein modification process
	Q6IMP4;P60571;Q6IMP4-2;R9PXY9	Pannexin-2	Panx2	1	Alternativesplicing;Celljunction;Cellmembrane;Completeproteome;Gapjunction;Glycoprotein;Ionchannel;Iontransport;Membrane;Referenceproteome;Transmembrane;Transmembranehelix;Transport		cell communication;cell-cell signaling;cellular component assembly;cellular component organization;cellular process;establishment of localization;ion transport;macromolecular complex assembly;protein complex assembly;signaling;transport
0.748708	Q6IRJ7;Q07076	Annexin;Annexin A7	Anxa7	3	Acetylation;Annexin;Calcium;Calcium/phospholipid-binding;Completeproteome;Referenceproteome;Repeat		behavior;behavioral interaction between organisms;biological regulation;cell proliferation;cellular component organization;cellular homeostasis;cellular ion homeostasis;cellular membrane organization;cellular process;homeostatic process;membrane fusion;membrane organization;multicellular organismal process;multi-organism process;regulation of body fluid levels;response to abiotic stimulus;respons…
	Q6NS82-2	Protein FAM134A		1
0.591482	Q6P6V0;P06745;CON__Q3ZBD7;F6SAC3	Glucose-6-phosphate isomerase	Gpi	14	3D-structure;Acetylation;Angiogenesis;Completeproteome;Cytokine;Cytoplasm;Directproteinsequencing;Gluconeogenesis;Glycolysis;Growthfactor;Isomerase;Phosphoprotein;Referenceproteome;Secreted;Ublconjugation		alcohol metabolic process;anatomical structure formation involved in morphogenesis;behavior;biological regulation;biosynthetic process;carbohydrate metabolic process;catabolic process;cellular aldehyde metabolic process;cellular metabolic process;cellular process;developmental process;generation of precursor metabolites and energy;metabolic process;multicellular organismal process;neurological sy…
0.858267	Q6P7A7;Q91YQ5;P07153	Dolichyl-diphosphooligosaccharide--protein glycosyltransferase subunit 1	Rpn1	4	Acetylation;Completeproteome;Endoplasmicreticulum;Glycoprotein;Glycosyltransferase;Membrane;Referenceproteome;Signal;Transferase;Transmembrane;Transmembranehelix		carbohydrate metabolic process;cellular metabolic process;cellular process;establishment of localization;macromolecule metabolic process;macromolecule modification;metabolic process;peptide transport;primary metabolic process;protein glycosylation;protein metabolic process;protein modification process;transport
0.681351	Q6P7B0;F8WFH8;P32921;P32921-2	Tryptophan--tRNA ligase, cytoplasmic;T1-TrpRS;T2-TrpRS	Wars	5	Alternativesplicing;Aminoacyl-tRNAsynthetase;Angiogenesis;ATP-binding;Completeproteome;Cytoplasm;Directproteinsequencing;Ligase;Nucleotide-binding;Proteinbiosynthesis;Referenceproteome		amine metabolic process;anatomical structure formation involved in morphogenesis;biological regulation;cellular amino acid metabolic process;cellular ketone metabolic process;cellular metabolic process;cellular nitrogen compound metabolic process;cellular process;developmental process;macromolecule metabolic process;metabolic process;nitrogen compound metabolic process;nucleobase-containing compo…
0.525665	Q6P7Q4	Lactoylglutathione lyase	Glo1	5	Acetylation;Completeproteome;Directproteinsequencing;Disulfidebond;Glutathionylation;Lyase;Metal-binding;Phosphoprotein;Referenceproteome;Zinc		amine metabolic process;biological regulation;carbohydrate metabolic process;cellular aldehyde metabolic process;cellular amino acid metabolic process;cellular ketone metabolic process;cellular metabolic process;cellular nitrogen compound metabolic process;cellular process;metabolic process;nitrogen compound metabolic process;organic acid metabolic process;peptide metabolic process;primary metabo…
1.20536	Q6P7S1	Acid ceramidase	Asah1	2	Completeproteome;Glycoprotein;Hydrolase;Lysosome;Referenceproteome;Signal		anatomical structure development;developmental process;lipid metabolic process;metabolic process;primary metabolic process;response to chemical stimulus;response to stimulus
	Q6PB44;Q6PB44-2;F1M951	Tyrosine-protein phosphatase non-receptor type 23	Ptpn23	2	3D-structure;Alternativesplicing;Cellprojection;Cilium;Ciliumbiogenesis/degradation;Coiledcoil;Completeproteome;Cytoplasm;Cytoplasmicvesicle;Cytoskeleton;Endosome;Hydrolase;Nucleus;Phosphoprotein;Proteinphosphatase;Referenceproteome;Repeat;TPRrepeat		anatomical structure morphogenesis;cellular component morphogenesis;cellular component organization;cellular metabolic process;cellular process;developmental process;macromolecule metabolic process;macromolecule modification;metabolic process;phosphorus metabolic process;primary metabolic process;protein dephosphorylation;protein metabolic process;protein modification process
0.668195	Q6PEB6;Q9QYW3;E0CXA9;E0CYJ0	MOB-like protein phocein	Mob4	1	Acetylation;Completeproteome;Cytoplasm;Golgiapparatus;Membrane;Metal-binding;Phosphoprotein;Referenceproteome;Transport;Zinc		cellular component organization;cellular membrane organization;cellular process;establishment of localization;membrane organization;organelle organization;transport;vesicle organization
	Q6QN15	NS5ATP4	Ns5atp4	2	Completeproteome;Referenceproteome
1.10158	Q792Z1	MCG140784	Try10	1	Completeproteome;Hydrolase;Protease;Referenceproteome;Serineprotease		macromolecule metabolic process;metabolic process;primary metabolic process;protein metabolic process;proteolysis
0.583124	Q794F9	4F2 cell-surface antigen heavy chain	Slc3a2	3	Amino-acidtransport;Cellmembrane;Completeproteome;Disulfidebond;Glycoprotein;Isopeptidebond;Membrane;Phosphoprotein;Referenceproteome;Signal-anchor;Transmembrane;Transmembranehelix;Transport;Ublconjugation		amine transport;amino acid transport;carbohydrate metabolic process;establishment of localization;metabolic process;organic acid transport;primary metabolic process;transport
	Q7TNU7;F1LP77;Q5PQQ5;D3ZXQ6;Q5PQQ5-2	LETM1 domain-containing protein LETM2, mitochondrial	Letm2	1	Alternativesplicing;Completeproteome;Membrane;Mitochondrion;Mitochondrioninnermembrane;Referenceproteome;Transitpeptide;Transmembrane;Transmembranehelix
0.54945	Q7TP54;D4A8D3;P02793;M0R6L9;M0R5T8;M0R597;F1M5T1;P49945;M0RCS3;P29391;Q9CPX4;D3ZUZ5;D4ADM5;H3BKD3	Ferritin;Ferritin light chain 1;Ferritin light chain 2	Fam65b;Ftl;Ftl1;Ftl2	6	3D-structure;Completeproteome;Directproteinsequencing;Iron;Ironstorage;Metal-binding;Referenceproteome		biological regulation;cellular homeostasis;cellular ion homeostasis;cellular process;establishment of localization;homeostatic process;ion transport;response to chemical stimulus;response to stimulus;transport
	Q7TR57	Olfactory receptor	Olfr1106	1	Cellmembrane;Completeproteome;G-proteincoupledreceptor;Membrane;Olfaction;Receptor;Referenceproteome;Sensorytransduction;Transducer;Transmembrane;Transmembranehelix		biological regulation;cellular process;response to stimulus;signal transduction
0.616345	Q80TB8;D3ZE32;M0R3N4;D3Z434	Synaptic vesicle membrane protein VAT-1 homolog-like	Vat1l;LOC361414	10	Completeproteome;Oxidoreductase;Referenceproteome
0.560244	Q8BIZ1;S4R286;K4DI73	Ankyrin repeat and sterile alpha motif domain-containing protein 1B	Anks1b	1	Alternativesplicing;ANKrepeat;Celljunction;Cellmembrane;Cellprojection;Completeproteome;Cytoplasm;Membrane;Nucleus;Phosphoprotein;Postsynapticcellmembrane;Referenceproteome;Repeat;Synapse
	Q8BZM1;Q3T9A5	Glomulin	Glmn	1	Coiledcoil;Completeproteome;Phosphoprotein;Referenceproteome		anatomical structure development;anatomical structure formation involved in morphogenesis;biological regulation;cell differentiation;cellular process;developmental process;regulation of gene expression, epigenetic;regulation of transport
	Q8C0Q9-2	Rap guanine nucleotide exchange factor 5		1
	Q8C5I4	Desumoylating isopeptidase 2	Gm9982	1	Completeproteome;Referenceproteome
	Q8C8K1;P54761;E9PWK7	Ephrin type-B receptor 4	Ephb4	1	Angiogenesis;ATP-binding;Cellmembrane;Completeproteome;Developmentalprotein;Disulfidebond;Glycoprotein;Kinase;Membrane;Nucleotide-binding;Phosphoprotein;Receptor;Referenceproteome;Repeat;Signal;Transferase;Transmembrane;Transmembranehelix;Tyrosine-proteinkinase		anatomical structure morphogenesis;biological adhesion;cell adhesion;cell motility;cellular component movement;cellular metabolic process;cellular process;developmental process;locomotion;macromolecule metabolic process;macromolecule modification;metabolic process;phosphorus metabolic process;primary metabolic process;protein metabolic process;protein modification process;protein phosphorylation
	Q8CDF7	Exonuclease 3-5 domain-containing protein 1	Exd1	1	Completeproteome;Exonuclease;Hydrolase;Nuclease;Referenceproteome		cellular metabolic process;cellular nitrogen compound metabolic process;cellular process;metabolic process;nitrogen compound metabolic process;nucleobase-containing compound metabolic process;primary metabolic process
0.65862	Q8CJ44	Solute carrier family 13 member 5	Slc13a5	1	Completeproteome;Glycoprotein;Iontransport;Membrane;Referenceproteome;Sodium;Sodiumtransport;Symport;Transmembrane;Transmembranehelix;Transport
2.49439	Q8K0E8;P14480-2;P14480	Fibrinogen beta chain;Fibrinopeptide B;Fibrinogen beta chain	Fgb	6	Alternativesplicing;Bloodcoagulation;Coiledcoil;Completeproteome;Directproteinsequencing;Disulfidebond;Glycoprotein;Hemostasis;Referenceproteome;Secreted;Signal		biological regulation;cell activation;cellular component assembly;cellular component organization;cellular macromolecular complex assembly;cellular process;macromolecular complex assembly;protein complex assembly;protein polymerization;response to chemical stimulus;response to endogenous stimulus;response to stimulus;response to stress;signal transduction
0.831965	Q8K356;F1LNW6;Q9WUC3	Lymphocyte antigen 6H	Ly6h	2	Cellmembrane;Completeproteome;Disulfidebond;Glycoprotein;GPI-anchor;Lipoprotein;Membrane;Referenceproteome;Signal
	Q8R550;Q925Q9;Q8R550-2;Q925Q9-2;Q8R550-8	SH3 domain-containing kinase-binding protein 1	Sh3kbp1	1	3D-structure;Alternativesplicing;Apoptosis;Celljunction;Coiledcoil;Completeproteome;Cytoplasm;Cytoplasmicvesicle;Cytoskeleton;Endocytosis;Membrane;Phosphoprotein;Referenceproteome;Repeat;SH3-binding;SH3domain;Synapse;Synaptosome;Ublconjugation	Sh3kbp1-Cblb-Egfr complex;Sh3kbp1-Cblb-Pdgfrb complex	biological regulation;cell death;cell motility;cellular component movement;cellular component organization;cellular membrane organization;cellular process;cytoskeleton organization;death;endocytosis;establishment of localization;locomotion;membrane invagination;membrane organization;organelle organization;transport;vesicle-mediated transport
2.45206	Q8VCM7;P02680;P02680-2	Fibrinogen gamma chain	Fgg	5	Alternativesplicing;Bloodcoagulation;Calcium;Coiledcoil;Completeproteome;Directproteinsequencing;Disulfidebond;Glycoprotein;Hemostasis;Isopeptidebond;Metal-binding;Referenceproteome;Secreted;Signal		biological regulation;cell activation;cellular component assembly;cellular component organization;cellular macromolecular complex assembly;cellular process;macromolecular complex assembly;protein complex assembly;protein polymerization;response to chemical stimulus;response to stimulus;response to stress;signal transduction
	Q8VCS9;G5E8Z4;P31651;P48056;E9PXG1	Transporter;Sodium- and chloride-dependent betaine transporter	Slc6a12	1	Completeproteome;Glycoprotein;Membrane;Neurotransmittertransport;Referenceproteome;Symport;Transmembrane;Transmembranehelix;Transport		biological regulation;cellular homeostasis;cellular process;establishment of localization;homeostatic process;neurotransmitter transport;response to abiotic stimulus;response to chemical stimulus;response to osmotic stress;response to stimulus;response to stress;transport
0.318071	Q8VD50;Q8VHZ5	DNA damage-inducible transcript 4-like protein	Ddit4l	1	Completeproteome;Cytoplasm;Phosphoprotein;Referenceproteome		biological regulation
	Q8VEZ7	Cilia- and flagella-associated protein 74	Olfr390	1	Cellmembrane;Completeproteome;G-proteincoupledreceptor;Membrane;Olfaction;Receptor;Referenceproteome;Sensorytransduction;Transducer;Transmembrane;Transmembranehelix		biological regulation;cellular process;response to stimulus;signal transduction
	Q8VFX4	Olfactory receptor	Olfr1446	1	Cellmembrane;Completeproteome;G-proteincoupledreceptor;Membrane;Olfaction;Receptor;Referenceproteome;Sensorytransduction;Transducer;Transmembrane;Transmembranehelix		biological regulation;cellular process;response to stimulus;signal transduction
2.95506	Q91W43	Glycine dehydrogenase [decarboxylating], mitochondrial	Gldc	1	Completeproteome;Directproteinsequencing;Mitochondrion;Oxidoreductase;Pyridoxalphosphate;Referenceproteome;Transitpeptide		amine metabolic process;catabolic process;cellular amino acid metabolic process;cellular ketone metabolic process;cellular metabolic process;cellular nitrogen compound metabolic process;cellular process;metabolic process;nitrogen compound metabolic process;organic acid metabolic process;primary metabolic process;small molecule metabolic process
0.699018	Q920Q0	Paralemmin-1	Palm	2	Cellmembrane;Cellprojection;Cellshape;Coiledcoil;Completeproteome;Lipoprotein;Membrane;Methylation;Palmitate;Phosphoprotein;Prenylation;Referenceproteome		biological regulation;cellular component organization;cellular process;cytoskeleton organization;developmental maturation;developmental process;establishment of localization;organelle organization;protein targeting;protein transport;response to abiotic stimulus;response to stimulus;transport
	Q921I1;E9Q035;F7BAE9;F7CJN9	Serotransferrin	Tf;Gm20425	3	Completeproteome;Directproteinsequencing;Disulfidebond;Glycoprotein;GTP-binding;Iontransport;Iron;Irontransport;Metal-binding;Methylation;Nucleotide-binding;Referenceproteome;Repeat;Secreted;Signal;Transport		biological regulation;cell differentiation;cellular component organization;cellular homeostasis;cellular ion homeostasis;cellular metabolic process;cellular process;cytoskeleton organization;developmental process;establishment of localization;homeostatic process;ion transport;macromolecule metabolic process;macromolecule modification;metabolic process;organelle organization;phosphorus metabolic p…
0.578602	Q93092	Transaldolase	Taldo1	9	3D-structure;Acetylation;Completeproteome;Cytoplasm;Directproteinsequencing;Pentoseshunt;Phosphoprotein;Referenceproteome;Transferase		alcohol metabolic process;carbohydrate metabolic process;catabolic process;cellular metabolic process;cellular nitrogen compound metabolic process;cellular process;cofactor metabolic process;heterocycle metabolic process;metabolic process;nitrogen compound metabolic process;nucleobase-containing compound metabolic process;nucleobase-containing small molecule metabolic process;nucleotide metabolic…
0.385433	Q99PD4;Q9R0Q6;D3ZXP7;D4A992;D3YVI5	Actin-related protein 2/3 complex subunit 1A	Arpc1a	7	Actin-binding;Completeproteome;Cytoplasm;Cytoskeleton;Directproteinsequencing;Referenceproteome;Repeat;WDrepeat		biological regulation;cellular component organization;regulation of organelle organization
1.15369	Q9CPN9	Protein 2210010C04Rik	2210010C04Rik	1	Completeproteome;Hydrolase;Protease;Referenceproteome;Serineprotease		macromolecule metabolic process;metabolic process;primary metabolic process;protein metabolic process;proteolysis
	Q9CQ10;Q8CGS4	Charged multivesicular body protein 3	Chmp3	1	Cellcycle;Celldivision;Coiledcoil;Completeproteome;Cytoplasm;Endosome;Isopeptidebond;Lipoprotein;Membrane;Myristate;Phosphoprotein;Proteintransport;Referenceproteome;Transport;Ublconjugation		biological regulation;cell cycle;cellular component organization;cellular process;cytokinesis;endosome transport;establishment of localization;protein transport;transport;vacuolar transport;vesicle-mediated transport
	Q9CQR4	Acyl-coenzyme A thioesterase 13	Acot13	2	3D-structure;Completeproteome;Cytoplasm;Hydrolase;Mitochondrion;Referenceproteome		cellular component assembly;cellular component organization;macromolecular complex assembly;protein complex assembly
	Q9CQT1;F8WI95	Methylthioribose-1-phosphate isomerase	Mri1	1	Amino-acidbiosynthesis;Completeproteome;Cytoplasm;Isomerase;Methioninebiosynthesis;Nucleus;Referenceproteome		amine metabolic process;biosynthetic process;cellular amino acid metabolic process;cellular ketone metabolic process;cellular metabolic compound salvage;cellular metabolic process;cellular nitrogen compound metabolic process;cellular process;cofactor metabolic process;heterocycle metabolic process;metabolic process;nitrogen compound metabolic process;nucleobase-containing compound metabolic proce…
0.947023	Q9D3H0-2;Q9D3H0	Transmembrane protein 80	Tmem80	3	Alternativesplicing;Completeproteome;Membrane;Referenceproteome;Transmembrane;Transmembranehelix
	Q9DAV9;Q68FV1	Trimeric intracellular cation channel type B	Tmem38b	1	Completeproteome;Endoplasmicreticulum;Ionchannel;Iontransport;Membrane;Potassium;Potassiumchannel;Potassiumtransport;Referenceproteome;Transmembrane;Transmembranehelix;Transport
	Q9DBF1;Q9DBF1-2;G3UYR8;G3UY72;E9Q1H3;E9Q1G1	Alpha-aminoadipic semialdehyde dehydrogenase	Aldh7a1	1	Alternativesplicing;Completeproteome;Cytoplasm;Mitochondrion;NAD;Nucleus;Oxidoreductase;Referenceproteome;Transitpeptide		alcohol metabolic process;amine metabolic process;biosynthetic process;cellular amino acid metabolic process;cellular ketone metabolic process;cellular metabolic process;cellular nitrogen compound metabolic process;cellular process;metabolic process;nitrogen compound metabolic process;organic acid metabolic process;primary metabolic process;small molecule metabolic process
	Q9ESN0;Q3UW53;E9PYV4;D3Z233	Protein Niban	Fam129a	1	Completeproteome;Cytoplasm;Phosphoprotein;Referenceproteome;Stressresponse;Translationregulation		biological regulation;cellular process;regulation of protein modification process;regulation of translation;response to stimulus;response to stress
0.449113	Q9JHB5	Translin-associated protein X	Tsnax	4	Acetylation;Completeproteome;Cytoplasm;Developmentalprotein;Differentiation;DNA-binding;Golgiapparatus;Magnesium;Metal-binding;Nucleus;Phosphoprotein;Referenceproteome;Spermatogenesis;Ublconjugation		cell differentiation;cellular process;developmental process;multicellular organismal development;multicellular organismal process
1.12491	Q9JHI0	Matrix metalloproteinase-19	Mmp19	1	Angiogenesis;Calcium;Cellmembrane;Collagendegradation;Completeproteome;Developmentalprotein;Differentiation;Disulfidebond;Extracellularmatrix;Glycoprotein;GPI-anchor;Hydrolase;Lipoprotein;Membrane;Metal-binding;Metalloprotease;Protease;Referenceproteome;Repeat;Secreted;Signal;Zinc;Zymogen		anatomical structure formation involved in morphogenesis;cell differentiation;cellular process;developmental process;macromolecule metabolic process;metabolic process;multicellular organismal process;primary metabolic process;protein metabolic process;proteolysis;response to chemical stimulus;response to endogenous stimulus;response to stimulus;rhythmic process
0.566903	Q9JM76;B2GV73;H7BWZ3;D3Z2F8;D3Z2F7	Actin-related protein 2/3 complex subunit 3	Arpc3	4	Acetylation;Actin-binding;Cellprojection;Completeproteome;Cytoplasm;Cytoskeleton;Directproteinsequencing;Phosphoprotein;Referenceproteome		biological regulation;cellular component organization;cellular process;cytoskeleton organization;organelle organization;regulation of organelle organization
2.46289	Q9QZH3;Q7TP89	Peptidyl-prolyl cis-trans isomerase E;Peptidyl-prolyl cis-trans isomerase	Ppie	1	Completeproteome;Isomerase;mRNAprocessing;mRNAsplicing;Nucleus;Referenceproteome;RNA-binding;Rotamase;Spliceosome		cellular metabolic process;cellular nitrogen compound metabolic process;cellular process;macromolecule metabolic process;macromolecule modification;metabolic process;mRNA metabolic process;mRNA processing;nitrogen compound metabolic process;nucleobase-containing compound metabolic process;peptidyl-amino acid modification;primary metabolic process;protein folding;protein metabolic process;protein …
0.253189	Q9R063;Q9R063-2;D3ZEN5;H3BJQ7;P99029;P99029-2;G3UZJ4	Peroxiredoxin-5, mitochondrial	Prdx5	10	Acetylation;Alternativeinitiation;Antioxidant;Completeproteome;Cytoplasm;Directproteinsequencing;Disulfidebond;Mitochondrion;Oxidoreductase;Peroxidase;Peroxisome;Polymorphism;Redox-activecenter;Referenceproteome;Transitpeptide		biological regulation;catabolic process;cellular metabolic process;cellular nitrogen compound metabolic process;cellular process;cofactor metabolic process;heterocycle metabolic process;metabolic process;nitrogen compound metabolic process;nucleobase-containing compound metabolic process;nucleobase-containing small molecule metabolic process;nucleotide metabolic process;primary metabolic process;…
0.713618	Q9WU49;Q9CR86;J3QPI4	Calcium-regulated heat stable protein 1	Carhsp1	3	Acetylation;Completeproteome;Cytoplasm;Phosphoprotein;Referenceproteome;RNA-binding		biological regulation;cellular metabolic process;cellular nitrogen compound metabolic process;cellular process;macromolecule metabolic process;metabolic process;mRNA metabolic process;nitrogen compound metabolic process;nucleobase-containing compound metabolic process;primary metabolic process;response to stimulus;RNA metabolic process;signal transduction
	Q9WV84	Nucleoside diphosphate kinase, mitochondrial	Nme4	1	ATP-binding;Completeproteome;Kinase;Magnesium;Metal-binding;Mitochondrion;Nucleotide-binding;Nucleotidemetabolism;Referenceproteome;Transferase;Transitpeptide		biosynthetic process;cellular metabolic process;cellular nitrogen compound metabolic process;cellular process;heterocycle metabolic process;metabolic process;nitrogen compound metabolic process;nucleobase-containing compound metabolic process;nucleobase-containing small molecule metabolic process;nucleoside metabolic process;nucleotide metabolic process;primary metabolic process;small molecule me…
2.16656	Q9Z0L1	Sphingosine 1-phosphate receptor 4	S1pr4	1	Cellmembrane;Completeproteome;Glycoprotein;G-proteincoupledreceptor;Lipoprotein;Membrane;Palmitate;Receptor;Referenceproteome;Transducer;Transmembrane;Transmembranehelix		biological regulation;cellular process;response to stimulus;signal transduction
0.660227	Q9Z1B2;P48774;E9PVM7;E9Q024;E9Q5L9;E9PV63	Glutathione S-transferase Mu 5	Gstm5	4	Completeproteome;Cytoplasm;Directproteinsequencing;Referenceproteome;Transferase		amine metabolic process;cellular amino acid metabolic process;cellular ketone metabolic process;cellular metabolic process;cellular nitrogen compound metabolic process;cellular process;metabolic process;nitrogen compound metabolic process;organic acid metabolic process;peptide metabolic process;primary metabolic process;response to chemical stimulus;response to endogenous stimulus;response to sti…
1.30742	Q9Z1T2;P49744;F1LMS5	Thrombospondin-4	Thbs4	4	Calcium;Celladhesion;Completeproteome;Disulfidebond;EGF-likedomain;Glycoprotein;Growthfactor;Mitogen;Referenceproteome;Repeat;Signal		anatomical structure morphogenesis;biological adhesion;biological regulation;cell adhesion;cell motility;cellular component assembly;cellular component morphogenesis;cellular component movement;cellular component organization;cellular process;developmental process;locomotion;macromolecular complex assembly;protein complex assembly;regulation of protein modification process
