# Supplementary material for: Scale Invariant Disordered Nanotopography Promotes Hippocampal Neuron Development and Maturation with Involvement of Mechanotransductive Pathways
Source: Front Cell Neurosci. 2016 Nov 18;10:267. doi: 10.3389/fncel.2016.00267 (PMC5114288; doi:10.3389/fncel.2016.00267)
Supplement: Tables S3, S4 — Differentially expressed proteins from the proteomic analysis of the comparison between ns-Zr25 and flat-Zr. The tables report the lists of proteins (Table S3) upregulated or expressed only in ns-Zr25, or (Table S4) downregulated in ns-Zr25 or expressed only in flat-Zr. The column Razor + unique peptides indicate the number of unique and razor peptides associated to a protein. Mitominer true proteins are marked in light gray. Proteins present in the adhesome list published by Winograd-Katz et al. (2014) are marked in bold in the Gene names column. [file Table4.XLS]

## Sheet: ns-Zr25_down and flat-Zr only
welch Difference	Protein IDs	Protein names	Gene names	Razor + unique peptides	Keywords
-5.90965	P63158;P63159;F1MA29;D3ZCR3;D4A9T3;D3ZL49;D3ZXR5;D3ZLG3;F1LTL3;D3YZ18;D3ZIU9;M0R7R5;D3ZC69;F1LNG6;D3ZXP6;M0R7K7;D4A6A9;M0RA12;D3Z7Z9;D3YVC6;D4A2L7;D4A4X8;D3ZGW6;F1LVZ2;M0R8R0;F1M6B2	High mobility group protein B1	Hmgb1;LOC681718;LOC679451;Hmg1l1	8	3D-structure;Acetylation;Chromosome;Completeproteome;Cytoplasm;Directproteinsequencing;DNA-binding;Heparin-binding;Isopeptidebond;Nucleus;Phosphoprotein;Referenceproteome;Repeat;Ublconjugation
-4.79872	P24368;P24369	Peptidyl-prolyl cis-trans isomerase B	Ppib	11	Completeproteome;Cyclosporin;Endoplasmicreticulum;Isomerase;Referenceproteome;Rotamase;Signal
-4.63276	P61354;P61358;M0R7P0;D4AD41;D3ZTK5;E9PV49;A2A4Q0	60S ribosomal protein L27	Rpl27;LOC688784;RGD1563835	4	Acetylation;Completeproteome;Referenceproteome;Ribonucleoprotein;Ribosomalprotein
-4.61545	M0RCY2;P62278;P62301;M0RBC7;M0R6B8;F1LMB4	40S ribosomal protein S13	Rps13	4	Acetylation;Completeproteome;Directproteinsequencing;Phosphoprotein;Referenceproteome;Ribonucleoprotein;Ribosomalprotein
-4.30576	P52925;P30681;D3ZS25	High mobility group protein B2	Hmgb2	3	Acetylation;Chromosome;Completeproteome;DNA-binding;Nucleus;Phosphoprotein;Referenceproteome;Repeat
-4.11807	P97346;P97346-2;D4A0M2	Nucleoredoxin	Nxn	2	Alternativesplicing;Completeproteome;Cytoplasm;Developmentalprotein;Differentiation;NAD;Nucleus;Oxidoreductase;Referenceproteome;Wntsignalingpathway
-4.03136	Q9QZ86;Q6DFW4	Nucleolar protein 58	Nop58	4	Completeproteome;Directproteinsequencing;Isopeptidebond;Nucleus;Phosphoprotein;Referenceproteome;Ribosomebiogenesis;Ublconjugation
-4.02895	P67984;F7FLF2;P47198	60S ribosomal protein L22	Rpl22	4	Completeproteome;Heparin-binding;Referenceproteome;Ribonucleoprotein;Ribosomalprotein;RNA-binding
-3.90971	P62852;P62853;F1M6F4;D4AE10;D3ZCH5;M0R763	40S ribosomal protein S25	Rps25;RGD1564597;RGD1563613;LOC100359763	4	Acetylation;Completeproteome;Referenceproteome;Ribonucleoprotein;Ribosomalprotein
-3.76414	P62281;P62282;M0R8X3;D3ZMX7;D3ZYK5	40S ribosomal protein S11	Rps11	5	Acetylation;Completeproteome;Directproteinsequencing;Lipoprotein;Palmitate;Referenceproteome;Ribonucleoprotein;Ribosomalprotein;RNA-binding;rRNA-binding
-3.57992	Q9JJ50;Q9JJ50-2;Q3UMA3;Q99LI8;B1ATZ1;B1ATZ0;B1ATY9	Hepatocyte growth factor-regulated tyrosine kinase substrate	Hgs	2	Acetylation;Alternativesplicing;Completeproteome;Cytoplasm;Endosome;Membrane;Metal-binding;Phosphoprotein;Proteintransport;Referenceproteome;Transport;Ublconjugation;Zinc;Zinc-finger
-3.55184	P20065;P20065-2;P62329	Thymosin beta-4;Hematopoietic system regulatory peptide	Tmsb4x	3	3D-structure;Acetylation;Actin-binding;Alternativesplicing;Completeproteome;Cytoplasm;Cytoskeleton;Phosphoprotein;Referenceproteome
-3.53386	M0R7B4;P43277	Histone H1.3	Hist1h1d	1	Acetylation;Chromosome;Completeproteome;DNA-binding;Nucleus;Phosphoprotein;Referenceproteome
-3.413	D3Z9G3;D3ZMI8;D3ZPH0;D3ZPN7;D4A7B4;D4A870;M0R5R7;O09167;P20280;Q6PDW2;Q9CQM8;M0R5S0;D3ZE97;D3ZLH3;D3ZZH9;F1LWH4;D3ZEK2;D3ZPU6;D3ZPV5;D4A4G9;D3ZQ96;D3ZRA9;F1LY43;M0RCS9	60S ribosomal protein L21	LOC100361103;RGD1562839;RGD1565370;LOC100364176;LOC100360611;LOC686080;Rpl21;LOC100360604;RGD1566326;RGD1562601;LOC681195;RGD1562923;LOC680639;RGD1562929;RGD1561815;RGD1559531;RGD1560414;RGD1564634	2	Completeproteome;Directproteinsequencing;Referenceproteome;Ribonucleoprotein;Ribosomalprotein
-3.38486	D4ACJ1;P62849;P62850;P62849-3;P62850-3;P62849-2;P62850-2;D3ZFZ8	40S ribosomal protein S24	LOC100363469;Rps24	4	Acetylation;Alternativesplicing;Completeproteome;Phosphoprotein;Referenceproteome;Ribonucleoprotein;Ribosomalprotein
-3.35806	D3ZBN0;P43276	Histone H1.5	Hist1h1b	6	Acetylation;Chromosome;Completeproteome;DNA-binding;Methylation;Nucleus;Phosphoprotein;Referenceproteome
-3.32428	F8VQC1;E9Q740;D4A7R0	Signal recognition particle subunit SRP72	Srp72	2	Completeproteome;Cytoplasm;Referenceproteome;Repeat;Ribonucleoprotein;Signalrecognitionparticle
-3.30619	P15865;P15864;P43274;I7HFT9;P06349;Q07133	Histone H1.2;Histone H1.4	Hist1h1c;Hist1h1e	6	Acetylation;Chromosome;Completeproteome;Developmentalprotein;Differentiation;Directproteinsequencing;DNA-binding;Isopeptidebond;Methylation;Nucleus;Phosphoprotein;Referenceproteome;Spermatogenesis;Ublconjugation
-3.28594	D3Z6C3;M0R6L4;P49242;P97351;D3Z7W7	40S ribosomal protein S3a;40S ribosomal protein S3b;40S ribosomal protein S3a	Gm10119;Rps3a;Gm9000	7	Acetylation;Completeproteome;Cytoplasm;Differentiation;Directproteinsequencing;Nucleus;Phosphoprotein;Referenceproteome;Ribonucleoprotein;Ribosomalprotein
-3.26439	E9PY39;B7ZBY7;D3ZFY8;Q9CZY3;D3Z1I3;Q9CZY3-2;F1M227;D3YXL3	Ubiquitin-conjugating enzyme E2 variant 1	Gm20431;Ube2v1;Tmem189;Gm8325;Gm5830	2	Acetylation;Alternativesplicing;Completeproteome;Nucleus;Referenceproteome;Ublconjugationpathway
-3.2531	P19253;P35427;Q5RK10;E9Q5A0;S4R281;M0R8U4;REV__P52825;REV__A2A8E7;M0R7I6	60S ribosomal protein L13a	Rpl13a	5	Acetylation;Completeproteome;Directproteinsequencing;Phosphoprotein;Polymorphism;Referenceproteome;Ribonucleoprotein;Ribosomalprotein;Translationregulation;Tumorantigen
-3.14893	Q06647;Q9DB20;F7D3P8	ATP synthase subunit O, mitochondrial	Atp5o	3	Acetylation;ATPsynthesis;Completeproteome;Directproteinsequencing;Hydrogeniontransport;Iontransport;Membrane;Mitochondrion;Mitochondrioninnermembrane;Referenceproteome;Transitpeptide;Transport
-3.13412	P30427;P30427-4;F1MAL6;F7F744;F7F9U6;P30427-2;P30427-3	Plectin	Plec	20	Acetylation;Actin-binding;Alternativesplicing;Celljunction;Coiledcoil;Completeproteome;Cytoplasm;Cytoskeleton;Phosphoprotein;Referenceproteome;Repeat
-3.08783	Q9JMD0;Q9JMD0-2;Q498C9;Q9JMD0-3;Q9JMD0-4;M0QWF0;Q8CCB2;B1AQG7	BUB3-interacting and GLEBS motif-containing protein ZNF207	Zfp207	2	Completeproteome;Referenceproteome
-3.04461	D3ZFK7;D3ZTH8;F1LT35;P62751;P62752;D4AAL7;D3YU45;D3Z1D6;D3ZTX9;D3ZNM1;D3ZSR8;D3YTY6;F1M1E5;M0RE17;D3YU46	60S ribosomal protein L23a	LOC689899;RGD1564606;Rpl23a;LOC688776;Gm3940;Gm10335;RGD1565170;RGD1562755;LOC680441;Gm6096	4	Completeproteome;Methylation;Phosphoprotein;Referenceproteome;Ribonucleoprotein;Ribosomalprotein;RNA-binding;rRNA-binding
-3.02495	P62907;Q5XJF6;D4A7Y6;D3ZBX4;P53026;D3Z9F6;F1LYQ7	60S ribosomal protein L10a;Ribosomal protein	Rpl10a;RGD1566137;RGD1559639;RGD1562962	3	Acetylation;Completeproteome;Directproteinsequencing;Phosphoprotein;Referenceproteome;Ribonucleoprotein;Ribosomalprotein
-2.99153	P62843;P62845;D3YTQ9;D3ZAK6;F1M2V2	40S ribosomal protein S15	Rps15;LOC100360484	3	Acetylation;Completeproteome;Directproteinsequencing;Referenceproteome;Ribonucleoprotein;Ribosomalprotein
-2.9476	Q6TQE1-2;Q6TQE1;G3X8T2;H3BIW0;Q0P678;REV__G3X8T2;REV__Q6TQE1-2;REV__H3BIW0;REV__Q0P678;REV__Q6TQE1;H3BJN4;REV__H3BJN4	Zinc finger CCCH domain-containing protein 18	Zc3h18	3	Acetylation;Alternativesplicing;Coiledcoil;Completeproteome;Metal-binding;Nucleus;Phosphoprotein;Referenceproteome;Zinc;Zinc-finger
-2.93789	Q8VH51;Q5BJP4;Q8VH51-2;Q8VH51-3;F7AA45;E9Q8F0;B7ZD61;B7ZD63	RNA-binding protein 39	Rbm39	6	3D-structure;Acetylation;Activator;Alternativesplicing;Completeproteome;mRNAprocessing;mRNAsplicing;Nucleus;Phosphoprotein;Referenceproteome;Repeat;RNA-binding;Transcription;Transcriptionregulation
-2.92968	P62242;P62243;M0R7Q5;Q6TXJ0;D3ZIE1	40S ribosomal protein S8	Rps8;LOC297756;RGD1566369	8	Completeproteome;Cytoplasm;Directproteinsequencing;Phosphoprotein;Referenceproteome;Ribonucleoprotein;Ribosomalprotein
-2.84785	P81795;Q9Z0N1;A2AAW9	Eukaryotic translation initiation factor 2 subunit 3;Eukaryotic translation initiation factor 2 subunit 3, X-linked	Eif2s3;Eif2s3x	5	Acetylation;Completeproteome;Directproteinsequencing;GTP-binding;Initiationfactor;Nucleotide-binding;Phosphoprotein;Proteinbiosynthesis;Referenceproteome
-2.82832	D3ZRM9;P41123;P47963;D3ZD02;F1M2E9	60S ribosomal protein L13	LOC100360491;Rpl13;RGD1563145	5	Acetylation;Completeproteome;Directproteinsequencing;Phosphoprotein;Referenceproteome;Ribonucleoprotein;Ribosomalprotein
-2.785	P62245;P62246;F8WJ41;D3ZLL8;D3ZS61;D3ZZC7;D3ZQT6;D3YVB4;D3Z712	40S ribosomal protein S15a	Rps15a;LOC100361715;LOC100362419;LOC100362139;LOC690495	6	Completeproteome;Directproteinsequencing;Referenceproteome;Ribonucleoprotein;Ribosomalprotein
-2.76277	B0BN99;G5E920;O54879;A2AP78	High mobility group protein B3	Hmgb3;Gm6104	4	Chromosome;Completeproteome;DNA-binding;Nucleus;Referenceproteome;Repeat
-2.76086	D3ZN59	Protein RGD1559962	RGD1559962	1	Completeproteome;Referenceproteome
-2.68498	D4A9Q3;P62267;P62268;F1LTW8	40S ribosomal protein S23	RGD1563570;Rps23	3	Acetylation;Completeproteome;Directproteinsequencing;Referenceproteome;Ribonucleoprotein;Ribosomalprotein
-2.64445	P10922;P43278	Histone H1.0	H1f0	1	Acetylation;Chromosome;Completeproteome;DNA-binding;Nucleus;Phosphoprotein;Referenceproteome
-2.64292	P83732;Q8BP67;M0R633;M0RBD1;F6RSK3	60S ribosomal protein L24	Rpl24	4	Acetylation;Completeproteome;Phosphoprotein;Referenceproteome;Ribonucleoprotein;Ribosomalprotein
-2.59481	Q9DBR7;Q9DBR7-2;D3ZR53;Q10728;D4A1S6;Q10728-3;D4ACS0;Q10728-2	Protein phosphatase 1 regulatory subunit 12A	Ppp1r12a	2	Alternativesplicing;ANKrepeat;Completeproteome;Cytoplasm;Hydroxylation;Phosphoprotein;Referenceproteome;Repeat
-2.51979	D3Z722;D3Z5R8;D4A6G6;P17074;Q9CZX8;D3YUG3;D3YUT3;D3ZGN8;F1LYF3;F1M764;S4R223;F1M395;D3ZSH6;D3ZUD7;F1M8C7;F1M9M2	40S ribosomal protein S19	Rps19;LOC100362339;RGD1562153;LOC100361732	6	Acetylation;Completeproteome;Referenceproteome;Ribonucleoprotein;Ribosomalprotein
-2.49036	Q5U2U8;Q9JLV1	Bcl2-associated athanogene 3	Bag3	3	3D-structure;Acetylation;Apoptosis;Chaperone;Completeproteome;Phosphoprotein;Referenceproteome;Repeat
-2.48122	G3V8F8;P21263;D3ZWJ2;P21263-2;M0R3Z1;M0RCP0;Q6P5H2;Q6P5H2-2	Nestin	Nes	7	Alternativesplicing;Coiledcoil;Completeproteome;Developmentalprotein;Directproteinsequencing;Intermediatefilament;Neurogenesis;Phosphoprotein;Referenceproteome
-2.45734	P62082;P62083;F6SVV1;J3QJZ3;D3ZK18;D3ZG02	40S ribosomal protein S7	Rps7;Gm9493	4	Acetylation;Completeproteome;Cytoplasm;Cytoskeleton;Directproteinsequencing;Referenceproteome;Ribonucleoprotein;Ribosomalprotein
-2.45425	Q5M7V8;Q569Z6;Q8BZN7;F6YSQ2	Thyroid hormone receptor-associated protein 3	Thrap3	6	Acetylation;Activator;ATP-binding;Completeproteome;Methylation;mRNAprocessing;mRNAsplicing;Nucleotide-binding;Nucleus;Phosphoprotein;Receptor;Referenceproteome;Transcription;Transcriptionregulation
-2.44328	P16409;P09542;P02600;P05977;E9PWG4;P02600-2;P05977-2	Myosin light chain 3;Myosin light chain 1/3, skeletal muscle isoform	Myl3;Myl1	1	Acetylation;Alternativesplicing;Completeproteome;Directproteinsequencing;Methylation;Motorprotein;Muscleprotein;Myosin;Referenceproteome;Repeat
-2.42935	D3ZNH4;Q8CGP2-2;Q8CBB6;D3ZLY9;D3ZWM5;D4A817;G3V8B3;G3V9C7;M0R4L7;P10853;P10854;Q64475;Q64478;Q64525;Q6ZWY9;Q8CGP1;Q8CGP2;Q00715;G3X9D5;P70696;Q00729	Histone H2B;Histone H2B type 1-F/J/L;Histone H2B type 1-M;Histone H2B type 1-B;Histone H2B type 1-H;Histone H2B type 2-B;Histone H2B type 1-C/E/G;Histone H2B type 1-K;Histone H2B type 1-P;Histone H2B type 1	Hist1h2bm;Gm13646;Hist1h2bf;LOC684647;LOC100359692;LOC684797;Hist1h2bc;Hist1h2bb;Hist1h2bh;Hist2h2bb;Hist1h2bk;Hist1h2bp	4	Acetylation;Alternativesplicing;Antibiotic;Antimicrobial;Chromosome;Completeproteome;Directproteinsequencing;DNA-binding;Glycoprotein;Isopeptidebond;Methylation;Nucleosomecore;Nucleus;Phosphoprotein;Referenceproteome;Ublconjugation
-2.41429	Q00566-2;Q9Z2D6-2;Q00566;F1LWH6;Q9Z2D6;D3Z7U4;D3YY81	Methyl-CpG-binding protein 2	Mecp2	1	Acetylation;Alternativesplicing;Completeproteome;Directproteinsequencing;DNA-binding;Nucleus;Phosphoprotein;Referenceproteome;Repeat;Repressor;Transcription;Transcriptionregulation
-2.33809	Q91YW3;Q9R0T3	DnaJ homolog subfamily C member 3	Dnajc3	1	3D-structure;Chaperone;Completeproteome;Disulfidebond;Endoplasmicreticulum;Referenceproteome;Repeat;Signal;TPRrepeat;Unfoldedproteinresponse
-2.27673	P24049;Q6ZWZ7;Q9CPR4;D3Z9G9;Q7TPJ7;B2RY53;F1M302;F1M5Y4	60S ribosomal protein L17	Rpl17;RGD1560017	4	Completeproteome;Phosphoprotein;Referenceproteome;Ribonucleoprotein;Ribosomalprotein
-2.26383	P47875;P97315	Cysteine and glycine-rich protein 1	Csrp1	7	Acetylation;Completeproteome;Directproteinsequencing;LIMdomain;Metal-binding;Nucleus;Phosphoprotein;Referenceproteome;Repeat;Zinc
-2.24268	O35129;Q5XIH7;F6QPR1;F6Q8V7	Prohibitin-2	Phb2	6	Acetylation;Coiledcoil;Completeproteome;Cytoplasm;Directproteinsequencing;Membrane;Mitochondrion;Mitochondrioninnermembrane;Nucleus;Phosphoprotein;Receptor;Referenceproteome;Repressor;Transcription;Transcriptionregulation
-2.2295	D4A6W6;P62918;P62919	60S ribosomal protein L8	RGD1561333;Rpl8	4	Completeproteome;Cytoplasm;Hydroxylation;Referenceproteome;Ribonucleoprotein;Ribosomalprotein;RNA-binding;rRNA-binding
-2.22867	Q8K310;P43244	Matrin-3	Matr3	14	3D-structure;Acetylation;Completeproteome;Directproteinsequencing;Metal-binding;Nucleus;Phosphoprotein;Referenceproteome;Repeat;RNA-binding;Zinc;Zinc-finger
-2.2259	D4AEC0;P0C0S6;P0C0S7;Q3THW5;Q3UA95;Q8R029;G3UWL7;M0R6X5	Histone H2A;Histone H2A.Z;Histone H2A.V	H2afv;H2afz	3	Acetylation;Chromosome;Completeproteome;Developmentalprotein;DNA-binding;Isopeptidebond;Nucleosomecore;Nucleus;Referenceproteome;Ublconjugation
-2.17968	Q6QI09;F7FFJ9;P35435;Q91VR2;A2AKU9;Q8C2Q8;A2AKV3;A2AKV2;A2AKV1;A2AKV0	ATP synthase gamma chain;ATP synthase subunit gamma, mitochondrial	LOC100360100;Atp5c1	5	3D-structure;Acetylation;ATPsynthesis;CF(1);Completeproteome;Directproteinsequencing;Hydrogeniontransport;Iontransport;Membrane;Mitochondrion;Mitochondrioninnermembrane;Phosphoprotein;Referenceproteome;Transitpeptide;Transport
-2.16376	P62982;P62983;F1LU69;F1LML2;Q63429;P0CG50;P0CG49;P0CG51;Q5SX22;E9QNP0;E9Q5F6;E9Q4P0;G3V9Z2;J3QK04;P62984;P62986;E9Q9J0;D4A0J6;F1M0Q4	Ubiquitin-40S ribosomal protein S27a;Ubiquitin;40S ribosomal protein S27a;Polyubiquitin-C;Ubiquitin;Ubiquitin-related;Polyubiquitin-C;Ubiquitin;Ubiquitin-related 1;Ubiquitin-related 2;Polyubiquitin-B;Ubiquitin;Ubiquitin-60S ribosomal protein L40;Ubiquitin;60S ribosomal protein L40	Rps27a;RGD1564290;Ubc;Ubb;2810422J05Rik;LOC100360548;Uba52	6	3D-structure;Acetylation;Completeproteome;Cytoplasm;Directproteinsequencing;Isopeptidebond;Metal-binding;Methylation;Nucleus;Phosphoprotein;Referenceproteome;Repeat;Ribonucleoprotein;Ribosomalprotein;Ublconjugation;Zinc;Zinc-finger
-2.15742	D3ZZR5;P57784;D3ZLF6;G5E883	U2 small nuclear ribonucleoprotein A	LOC100361269;Snrpa1	5	Acetylation;Completeproteome;Leucine-richrepeat;mRNAprocessing;mRNAsplicing;Nucleus;Phosphoprotein;Referenceproteome;Repeat;Ribonucleoprotein;RNA-binding;Spliceosome;Viralnucleoprotein;Virion
-2.12592	G3V705;Q6PCT5;Q91VJ5;A2AER8;A2AER9	Polyglutamine-binding protein 1	Pqbp1	1	Coiledcoil;Completeproteome;Nucleus;Phosphoprotein;Referenceproteome;Repeat;Transcription;Transcriptionregulation
-2.11153	P21531;P27659;D3ZXU8;D4A136	60S ribosomal protein L3	Rpl3	7	Acetylation;Completeproteome;Cytoplasm;Directproteinsequencing;Nucleus;Phosphoprotein;Referenceproteome;Ribonucleoprotein;Ribosomalprotein
-2.09825	P42227;P52631;P42227-3;P42227-2;B7ZC18	Signal transducer and activator of transcription 3	Stat3	2	3D-structure;Activator;Acutephase;Alternativesplicing;Completeproteome;Cytoplasm;Directproteinsequencing;DNA-binding;Nucleus;Phosphoprotein;Referenceproteome;SH2domain;Transcription;Transcriptionregulation
-2.08901	P85108;Q7TMM9	Tubulin beta-2A chain	Tubb2a	2	Completeproteome;Cytoplasm;Cytoskeleton;Directproteinsequencing;GTP-binding;Microtubule;Nucleotide-binding;Phosphoprotein;Referenceproteome
-2.08774	Q5SUS9;B1WC50;F1LN98;Q61545;Q5SUT0;Q5SUS8	RNA-binding protein EWS	Ewsr1	3	Calmodulin-binding;Cellmembrane;Completeproteome;Cytoplasm;Membrane;Metal-binding;Methylation;Nucleus;Phosphoprotein;Referenceproteome;Repeat;Repressor;RNA-binding;Transcription;Transcriptionregulation;Zinc;Zinc-finger
-2.08664	P62754;P62755;M0RD75;M0R4Q3	40S ribosomal protein S6	Rps6	3	Acetylation;Completeproteome;Directproteinsequencing;Phosphoprotein;Referenceproteome;Ribonucleoprotein;Ribosomalprotein
-2.08179	D3ZF07;P18445;D3ZI60;P14115;D4AAY6;D3ZG03;F1LVD0;D3ZVI3	60S ribosomal protein L27a	RGD1562402;Rpl27a;RGD1561984;RGD1559972	3	Acetylation;Completeproteome;Directproteinsequencing;Hydroxylation;Phosphoprotein;Referenceproteome;Ribonucleoprotein;Ribosomalprotein
-2.0641	D3ZZ95;Q6ZWZ4;M0RCN1;D3ZJJ6;P47964;F1M706;P39032;D4A1Q0;D3YX71	60S ribosomal protein L36	LOC100361060;Rpl36;LOC100359616;LOC100360439;LOC100361079	3	Acetylation;Completeproteome;Directproteinsequencing;Referenceproteome;Ribonucleoprotein;Ribosomalprotein
-2.05441	Q6P3V9;P50878;Q9D8E6	60S ribosomal protein L4	Rpl4	9	Acetylation;Completeproteome;Directproteinsequencing;Phosphoprotein;Referenceproteome;Ribonucleoprotein;Ribosomalprotein
-2.04259	B2RYP6;Q7TNC4;Q7TNC4-4;Q7TNC4-3;Q7TNC4-2;Q05CX5;E9PX54;E9Q715	Putative RNA-binding protein Luc7-like 2	Luc7l2	3	Alternativesplicing;Coiledcoil;Completeproteome;Hydroxylation;Nucleus;Phosphoprotein;Referenceproteome
-2.04025	O70194;Q6AYK8	Eukaryotic translation initiation factor 3 subunit D	Eif3d	6	Completeproteome;Cytoplasm;Initiationfactor;Phosphoprotein;Proteinbiosynthesis;Referenceproteome
-2.02593	F1LQS3;P21533;H7C5Y5;P47911;E9PUX4;F1LVJ5;F1M2R6	60S ribosomal protein L6	Rpl6	5	Acetylation;Completeproteome;Directproteinsequencing;Phosphoprotein;Referenceproteome;Ribonucleoprotein;Ribosomalprotein
-2.01464	B2GV01;Q9R190	Metastasis-associated protein MTA2	Mta2	3	Acetylation;Completeproteome;DNA-binding;Metal-binding;Nucleus;Phosphoprotein;Referenceproteome;Zinc;Zinc-finger
-1.99407	Q02874;Q02874-2;Q9QZQ8;Q9QZQ8-2	Core histone macro-H2A.1	H2afy	7	3D-structure;Alternativesplicing;Chromatinregulator;Chromosome;Completeproteome;Directproteinsequencing;DNA-binding;Isopeptidebond;Methylation;Nucleosomecore;Nucleus;Phosphoprotein;Referenceproteome;Ublconjugation
-1.97865	Q64428;Q8BMS1	Trifunctional enzyme subunit alpha, mitochondrial;Long-chain enoyl-CoA hydratase;Long chain 3-hydroxyacyl-CoA dehydrogenase	Hadha	3	Acetylation;Completeproteome;Fattyacidmetabolism;Lipidmetabolism;Lyase;Mitochondrion;Multifunctionalenzyme;NAD;Oxidoreductase;Referenceproteome;Transitpeptide
-1.97675	D3ZM33;F6YVP7;P62270;P62271;M0R5K9;D3ZAU6;S4R1N6;D3ZII2;F1M6D1;D4AA93	40S ribosomal protein S18	LOC100362298;Gm17352;Rps18;RGD1561919;RGD1562404	4	Acetylation;Completeproteome;Cytoplasm;Directproteinsequencing;Referenceproteome;Ribonucleoprotein;Ribosomalprotein;RNA-binding;rRNA-binding
-1.96448	P0C5H9;Q3TMX5;Q9CXI5;Q80ZP8;E0CXA8;F6T4L3;F6USD5	Mesencephalic astrocyte-derived neurotrophic factor	Manf	2	3D-structure;Completeproteome;Directproteinsequencing;Disulfidebond;Growthfactor;Phosphoprotein;Referenceproteome;Secreted;Signal;Unfoldedproteinresponse
-1.95611	G3V9K0;Q9ER72-2	Cysteinyl-tRNA synthetase (Predicted), isoform CRA_b	Cars	1	Aminoacyl-tRNAsynthetase;Completeproteome;Ligase;Referenceproteome
-1.94901	B5DEL8;F7FG98;Q99LY9;B1ARW4	NADH dehydrogenase [ubiquinone] iron-sulfur protein 5	LOC100361505;Ndufs5	2	Completeproteome;Directproteinsequencing;Disulfidebond;Electrontransport;Membrane;Mitochondrion;Mitochondrioninnermembrane;Referenceproteome;Respiratorychain;Transport;Ubiquinone
-1.94476	Q6PDV7;Q6ZWV3;I7HLV2;D4A1P2;P86048;F6RUE0	60S ribosomal protein L10;60S ribosomal protein L10-like	Rpl10;Rpl10l	4	Completeproteome;Directproteinsequencing;Isopeptidebond;Referenceproteome;Ribonucleoprotein;Ribosomalprotein;Ublconjugation
-1.92077	Q62780;Q569Z5;F8WHR6;Q569Z5-2	Probable ATP-dependent RNA helicase DDX46	Ddx46	3	Acetylation;Alternativesplicing;ATP-binding;Coiledcoil;Completeproteome;Directproteinsequencing;Helicase;Hydrolase;mRNAprocessing;mRNAsplicing;Nucleotide-binding;Nucleus;Phosphoprotein;Referenceproteome;RNA-binding
-1.90517	D3YXT4;P12970;P62425;F1M013;D3ZU22;L7N202;D3ZJH5;D3ZWM2;D3ZPL5;D4A6B9;F6ZVW4;F1M1M2;F6YI27;F6VBB8;D4A8X2;M0RDP4;M0R6L1;F1M4C7;D3ZNA3;F1M300;F1M0S7;F1LU72;F1M0R8;M0R3M3;F1M2Q3;F1M4Z6;F1M394;F1LV49;F1LUI8;D4A2J1;M0R9T3;D3ZD15;V9GX35;F6SSI5;M0R8F6;D4A479;M0R995;F1LYF6	60S ribosomal protein L7a	Gm5619;Rpl7a;LOC100361311;RGD1562409;RGD1559149;RGD1562953;LOC680161;Gm5459;RGD1563220;Gm17415;Gm4978	8	Acetylation;Completeproteome;Directproteinsequencing;Referenceproteome;Ribonucleoprotein;Ribosomalprotein
-1.89911	D4ABZ9;D3ZZ60;D4ACQ2;P62900;P62902;D3Z8W1;D3ZKU5;D3ZU04;D3ZX87;D3ZK34	60S ribosomal protein L31	LOC100361974;LOC681356;LOC690384;Rpl31;LOC680384;RGD1564839;RGD1565894	1	Acetylation;Completeproteome;Phosphoprotein;Referenceproteome;Ribonucleoprotein;Ribosomalprotein
-1.88188	D4AD70;P63174;Q9JJI8;D3ZZH2;D4A862;D3ZW57	60S ribosomal protein L38	RGD1561636;Rpl38;LOC680353;LOC678816;LOC100365156	2	Acetylation;Completeproteome;Directproteinsequencing;Referenceproteome;Ribonucleoprotein;Ribosomalprotein
-1.87041	F2Z3T0;Q4V8C8;Q8JZM7	Parafibromin	Cdc73	1	Acetylation;Cellcycle;Completeproteome;Nucleus;Phosphoprotein;Referenceproteome;Transcription;Tumorsuppressor;Wntsignalingpathway
-1.86876	P11031;Q63396	Activated RNA polymerase II transcriptional coactivator p15	Sub1	2	Acetylation;Activator;Completeproteome;Directproteinsequencing;DNA-binding;Nucleus;Phosphoprotein;Referenceproteome;Transcription;Transcriptionregulation
-1.85952	P62889;P62890;M0RD99;M0RA78;M0R924;M0R764	60S ribosomal protein L30	Rpl30	5	Acetylation;Completeproteome;Phosphoprotein;Referenceproteome;Ribonucleoprotein;Ribosomalprotein
-1.84256	G3V7U2;P34926;A2ARP8;Q9QYR6-2;Q9QYR6	Microtubule-associated protein 1A;MAP1 light chain LC2	Map1a	4	Alternativesplicing;Completeproteome;Cytoplasm;Cytoskeleton;Microtubule;Phosphoprotein;Referenceproteome;Repeat
-1.83882	Q4G079;Q3UZG4;P31230	Aminoacyl tRNA synthase complex-interacting multifunctional protein 1;Endothelial monocyte-activating polypeptide 2	Aimp1	5	Angiogenesis;Apoptosis;Carbohydratemetabolism;Celladhesion;Completeproteome;Cytokine;Cytoplasm;Cytoplasmicvesicle;Directproteinsequencing;Endoplasmicreticulum;Glucosemetabolism;Golgiapparatus;Inflammatoryresponse;Nucleus;Proteinbiosynthesis;Referenceproteome;RNA-binding;Secreted;tRNA-binding
-1.83036	D3Z3K1;E9PYL9;P62914;Q9CXW4;D3YW69;E9PZB3;A2BH06	60S ribosomal protein L11	Gm10288;Gm10036;Rpl11;Gm7589;Gm5093	3	Acetylation;Completeproteome;Directproteinsequencing;Nucleus;Phosphoprotein;Referenceproteome;Ribonucleoprotein;Ribosomalprotein;RNA-binding;rRNA-binding
-1.81744	A2AN08-5;F1LQI5;Q2TL32;A2AN08;A2AN08-3;A2AN08-2;Z4YMA7	E3 ubiquitin-protein ligase UBR4	Ubr4	2	Acetylation;Alternativesplicing;Calmodulin-binding;Completeproteome;Cytoplasm;Cytoskeleton;Ligase;Membrane;Metal-binding;Nucleus;Phosphoprotein;Referenceproteome;Transmembrane;Transmembranehelix;Ublconjugationpathway;Zinc;Zinc-finger
-1.81685	G3V8L9;P85125;O54724	Polymerase I and transcript release factor	Ptrf	3	Acetylation;Cellmembrane;Coiledcoil;Completeproteome;Cytoplasm;Directproteinsequencing;Endoplasmicreticulum;Membrane;Microsome;Mitochondrion;Nucleus;Phosphoprotein;Referenceproteome;RNA-binding;rRNA-binding;Transcription;Transcriptionregulation;Transcriptiontermination
-1.81143	P12001;P35980;D4AD69;G3UZK4;G3UZJ6	60S ribosomal protein L18	Rpl18	3	Completeproteome;Cytoplasm;Phosphoprotein;Referenceproteome;Ribonucleoprotein;Ribosomalprotein
-1.7997	P84099;P84100;A2A547	60S ribosomal protein L19;Ribosomal protein L19	Rpl19	1	3D-structure;Completeproteome;Directproteinsequencing;Phosphoprotein;Referenceproteome;Ribonucleoprotein;Ribosomalprotein
-1.79413	P09895;P47962;D3ZHP8;D3YYV8;D3ZET5	60S ribosomal protein L5	Rpl5;RGD1564051	8	Acetylation;Completeproteome;Cytoplasm;Directproteinsequencing;Nucleus;Phosphoprotein;Referenceproteome;Ribonucleoprotein;Ribosomalprotein;RNA-binding;rRNA-binding
-1.77982	F1M853;F1M5X1;Q99PL5;A2AVJ7;Q99PL5-2;Q99PL5-3;M0RBS6;Q99PL5-4;M0RBV3;Q99PL5-5;M0RCU2;Q99PL5-6;Q99PL5-7;Q99PL5-8;Q99PL5-9;Q99PL5-10;Q99PL5-11;Q99PL5-12	Protein Rrbp1	Rrbp1	9	Alternativesplicing;Completeproteome;Endoplasmicreticulum;Membrane;Phosphoprotein;Proteintransport;Referenceproteome;Repeat;Translocation;Transmembrane;Transmembranehelix;Transport
-1.77337	Q6P685;Q99L45;D3ZBJ7;E0CXJ3	Eukaryotic translation initiation factor 2 subunit 2	Eif2s2	3	Acetylation;Completeproteome;Initiationfactor;Metal-binding;Phosphoprotein;Proteinbiosynthesis;Referenceproteome;Zinc;Zinc-finger
-1.766	D3Z941;E9QB02;Q68FL6	Protein Mars	Mars	6	Aminoacyl-tRNAsynthetase;ATP-binding;Completeproteome;Cytoplasm;Ligase;Nucleotide-binding;Proteinbiosynthesis;Referenceproteome;RNA-binding;tRNA-binding
-1.76333	E9QAQ7;A2BH40;A2BH40-3	AT-rich interactive domain-containing protein 1A	Arid1a	1	Acetylation;Alternativesplicing;Chromatinregulator;Completeproteome;DNA-binding;Neurogenesis;Nucleus;Phosphoprotein;Referenceproteome;Transcription;Transcriptionregulation
-1.75217	P13471;P62264;Q6PDV6;D3Z7I1;D3YVF4;D4A290;F1MA00	40S ribosomal protein S14	Rps14	7	Completeproteome;Phosphoprotein;Referenceproteome;Ribonucleoprotein;Ribosomalprotein
-1.74088	O54941;Q56A18-4;Q56A18;E9PU44;Q56A18-3;Q56A18-2	SWI/SNF-related matrix-associated actin-dependent regulator of chromatin subfamily E member 1	Smarce1	1	Alternativesplicing;Chromatinregulator;Coiledcoil;Completeproteome;DNA-binding;Neurogenesis;Nucleus;Phosphoprotein;Referenceproteome;Ublconjugation
-1.7298	O88321;O35226-2;O35226-3;O35226-5;O35226;O35226-4;F7AI87	26S proteasome non-ATPase regulatory subunit 4	Psmd4	9	Alternativesplicing;Completeproteome;Phosphoprotein;Proteasome;Referenceproteome;Repeat
-1.72768	D3ZF26	Protein Tnks1bp1	Tnks1bp1	2	Completeproteome;Referenceproteome
-1.72689	G3X8W3;E9PY29;E9Q857	P2X purinoceptor	P2rx6	1	Completeproteome;Ionchannel;Iontransport;Membrane;Receptor;Referenceproteome;Transmembrane;Transmembranehelix;Transport
-1.72107	Q9JMG7-2;Q923W4;Q9JMG7;Q3UMU9-3;Q3UMU9;Q3UMU9-2;Q3UMU9-4	Hepatoma-derived growth factor-related protein 3	Hdgfrp3	3	3D-structure;Alternativesplicing;Coiledcoil;Completeproteome;Growthfactor;Nucleus;Phosphoprotein;Referenceproteome
-1.71998	P97300;D3ZDF0;P97546;P97300-1;P97546-1;P97300-3;P97546-3;Z4YLB7;H3BIX4	Neuroplastin	Nptn	1	3D-structure;Alternativesplicing;Celladhesion;Cellmembrane;Completeproteome;Directproteinsequencing;Disulfidebond;Glycoprotein;Immunoglobulindomain;Membrane;Neurogenesis;Referenceproteome;Repeat;Signal;Transmembrane;Transmembranehelix
-1.68732	Q80YX1;Q80YX1-2;Q80YX1-3;Q80YX1-4;Q80YX1-5;Q80YX0	Tenascin	Tnc	1	Alternativesplicing;Celladhesion;Coiledcoil;Completeproteome;Disulfidebond;EGF-likedomain;Extracellularmatrix;Glycoprotein;Phosphoprotein;Referenceproteome;Repeat;Secreted;Signal
-1.68245	G3V907;Q9QYU1	Peroxisomal biogenesis factor 19	LOC100360976;Pex19	1	Completeproteome;Cytoplasm;Lipoprotein;Membrane;Methylation;Peroxisome;Peroxisomebiogenesis;Prenylation;Referenceproteome
-1.67074	Q9R1T3	Cathepsin Z	Ctsz	1	Completeproteome;Disulfidebond;Glycoprotein;Hydrolase;Protease;Referenceproteome;Secreted;Signal;Thiolprotease;Zymogen
-1.66775	B0K031;P05426;P14148;F6XI62;F1M087;M0RBA4;D4A4I8;F1LXU1;D4A1F7;F1LUE9;M0RDQ0;M0R700;M0R4L4;F1LTQ3	60S ribosomal protein L7	Rpl7	9	Acetylation;Completeproteome;Directproteinsequencing;Phosphoprotein;Referenceproteome;Repeat;Ribonucleoprotein;Ribosomalprotein;RNA-binding
-1.666	Q62920;Q8CI51;Q8CI51-2	PDZ and LIM domain protein 5	Pdlim5	7	3D-structure;Acetylation;Alternativesplicing;Celljunction;Cellmembrane;Completeproteome;Cytoplasm;LIMdomain;Membrane;Metal-binding;Phosphoprotein;Postsynapticcellmembrane;Referenceproteome;Repeat;Synapse;Synaptosome;Zinc
-1.65387	F1M779;P11442;Q5SXR6;Q68FD5;F6Z1R4	Clathrin heavy chain 1	Cltc	53	3D-structure;Acetylation;Coatedpit;Completeproteome;Cytoplasmicvesicle;Directproteinsequencing;Membrane;Phosphoprotein;Referenceproteome;Repeat
-1.6512	G3V8L3;P48678;P48678-2;P48678-3;D3YUF7	Prelamin-A/C;Lamin-A/C	Lmna	8	3D-structure;Acetylation;Alternativesplicing;Coiledcoil;Completeproteome;Directproteinsequencing;Intermediatefilament;Isopeptidebond;Lipoprotein;Methylation;Nucleus;Phosphoprotein;Prenylation;Referenceproteome;Ublconjugation
-1.62607	P70333;Q6AY09	Heterogeneous nuclear ribonucleoprotein H2	Hnrnph2	5	Acetylation;Completeproteome;Directproteinsequencing;Nucleus;Phosphoprotein;Referenceproteome;Repeat;Ribonucleoprotein;RNA-binding
-1.62098	Q04462;G3UY93;Q9Z1Q9;G3UZ22;G3UYW2	Valine--tRNA ligase	Vars	11	Acetylation;Aminoacyl-tRNAsynthetase;ATP-binding;Completeproteome;Ligase;Nucleotide-binding;Proteinbiosynthesis;Referenceproteome
-1.60484	D3ZS58	NADH dehydrogenase [ubiquinone] 1 alpha subcomplex subunit 2	Ndufa2	1	Completeproteome;Electrontransport;Membrane;Mitochondrion;Mitochondrioninnermembrane;Referenceproteome;Respiratorychain;Transport;Ubiquinone
-1.59571	G3V6J7;Q9JKY3	Zinc finger protein 238	Zfp238;Znf238	1	Completeproteome;Developmentalprotein;DNA-binding;Metal-binding;Nucleus;Phosphoprotein;Referenceproteome;Repeat;Repressor;Transcription;Transcriptionregulation;Zinc;Zinc-finger
-1.59413	D3ZRX4;P19332-4;P19332-5;E9PTR5;P19332-3;D3ZKD9;P19332-6;P19332-7;D3ZNA6;P19332-8;F1LST4;P19332;D4A1Q2;P19332-2;A2A5Y6;P10637;P10637-2;B1AQW2;P10637-5;P10637-6	Microtubule-associated protein;Microtubule-associated protein tau	Mapt	1	Acetylation;Alternativesplicing;Cellmembrane;Cellprojection;Completeproteome;Cytoplasm;Cytoskeleton;Directproteinsequencing;Disulfidebond;Membrane;Microtubule;Phosphoprotein;Referenceproteome;Repeat;Ublconjugation
-1.58893	P13086	Succinyl-CoA ligase [ADP/GDP-forming] subunit alpha, mitochondrial	Suclg1	2	Acetylation;Completeproteome;GTP-binding;Isopeptidebond;Ligase;Mitochondrion;Nucleotide-binding;Referenceproteome;Transitpeptide;Tricarboxylicacidcycle;Ublconjugation
-1.58376	P0CC09;Q6GSS7;D4ACV3;Q64523;F8WIX8;P02262;D3ZVK7;G3V9C0;M0RCL5;P0C169;P0C170;P22752;Q00728;Q4FZT6;Q64598;Q6I8Q6;Q8BFU2;Q8CGP5;Q8CGP7;A9UMV8;Q8CGP4;Q8R1M2;M0RDM4;Q8CGP6	Histone H2A type 2-A;Histone H2A;Histone H2A type 2-C;Histone H2A type 1;Histone H2A type 1-C;Histone H2A type 1-E;Histone H2A type 4;Histone H2A type 3;Histone H2A type 1-F;Histone H2A type 1-K;Histone H2A.J;Histone H2A type 1-H	Hist2h2aa3;Hist2h2aa1;Hist2h2ac;Hist1h2al;Hist1h2ak;Hist1h2ai;Hist1h2ab;Hist1h2af;Hist3h2a;H2afj;Hist1h2aa;Hist1h2ah	5	3D-structure;Acetylation;Chromosome;Citrullination;Completeproteome;Directproteinsequencing;DNA-binding;Isopeptidebond;Methylation;Nucleosomecore;Nucleus;Phosphoprotein;Referenceproteome;Ublconjugation
-1.55304	C0JPT7;Q8BTM8;B7FAU9;B7FAV1;F6XC15;F6Z2C0;J3JS91;Q8BTM8-2;F7AVL7	Filamin-A	Flna	61	Acetylation;Actin-binding;Alternativesplicing;Ciliumbiogenesis/degradation;Completeproteome;Cytoplasm;Cytoskeleton;Phosphoprotein;Referenceproteome;Repeat
-1.5325	Q6AYD3;P50580;D3YVH7	Proliferation-associated protein 2G4	Pa2g4	12	3D-structure;Acetylation;Completeproteome;Cytoplasm;Hydrolase;Nucleus;Phosphoprotein;Referenceproteome;Repressor;Ribonucleoprotein;RNA-binding;rRNAprocessing;Transcription;Transcriptionregulation;Translationregulation
-1.52743	P25444;P27952;E9PT76;O55215;L7N240;D3YWJ3;J3QMG5;D3YVC1;M0R865;G3V957;D3ZIY7;J3QM94;F6YTZ4;E9Q1N8;D3ZT78;D3ZQW7;D3Z536;L7N453;D4A577;F1LVB4;M0RAJ8;F1LVD1;F1LUE4	40S ribosomal protein S2	Rps2;LOC100360710;LOC100359960;LOC688473;Gm6576;Rps2-ps5;Gm8225;RGD1560789	6	Acetylation;Citrullination;Completeproteome;Directproteinsequencing;Phosphoprotein;Referenceproteome;Repeat;Ribonucleoprotein;Ribosomalprotein
-1.52154	Q66HM2;P17427;P18484;D3ZUY8;P17426;P17426-2;E9PWD0	AP-2 complex subunit alpha-2	Ap2a2	12	3D-structure;Alternativesplicing;Cellmembrane;Coatedpit;Completeproteome;Directproteinsequencing;Endocytosis;Lipid-binding;Membrane;Phosphoprotein;Proteintransport;Referenceproteome;Transport
-1.52075	P09055-2;P49134;P09055	Integrin beta-1	Itgb1	4	Acetylation;Celladhesion;Cellmembrane;Completeproteome;Disulfidebond;Glycoprotein;Integrin;Magnesium;Membrane;Metal-binding;Phosphoprotein;Receptor;Referenceproteome;Repeat;Signal;Transmembrane;Transmembranehelix
-1.51902	D3ZFA8;P04644;P63276;D3ZHU9;D3ZKG6;M0R8M8;F1M5B1;D3ZM01	40S ribosomal protein S17	LOC100362366;Rps17;LOC100361180;RGD1559955	5	Completeproteome;Directproteinsequencing;Phosphoprotein;Referenceproteome;Ribonucleoprotein;Ribosomalprotein
-1.51651	Q99068	Alpha-2-macroglobulin receptor-associated protein	Lrpap1	4	Coiledcoil;Completeproteome;Cytoplasm;Directproteinsequencing;Endoplasmicreticulum;Glycoprotein;Heparin-binding;Referenceproteome;Signal
-1.51424	Q6P792;Q9WUH4;Q8K3G3	Four and a half LIM domains protein 1	Fhl1	5	Completeproteome;Cytoplasm;Developmentalprotein;Differentiation;LIMdomain;Metal-binding;Referenceproteome;Repeat;Zinc;Zinc-finger
-1.46447	D3ZMI4;Q9WTP0-2;D4A9L5;Q9WTP0	Band 4.1-like protein 1	Epb41l1	1	Actin-binding;Alternativesplicing;Completeproteome;Cytoplasm;Cytoskeleton;Phosphoprotein;Referenceproteome
-1.46312	D4A4J0;G3X956;Q920B9	FACT complex subunit SPT16	Supt16h	3	Acetylation;ADP-ribosylation;Chromosome;Coiledcoil;Completeproteome;DNAdamage;DNArepair;DNAreplication;Nucleus;Phosphoprotein;Referenceproteome;Transcription;Transcriptionregulation
-1.44742	P62702;P62703;X1WI37;V9GWY0;D3ZX01;Q3V1Z5;M0RC75	40S ribosomal protein S4, X isoform	Rps4x;Rps4y2	6	Completeproteome;Cytoplasm;Referenceproteome;Ribonucleoprotein;Ribosomalprotein;RNA-binding;rRNA-binding
-1.44703	Q5XIM5;Q4VAA2;Q4VAA2-2;Q6QI67;F8WGL9	Protein CDV3 homolog;Protein CDV3	Cdv3;LOC499235	4	Acetylation;Alternativesplicing;Completeproteome;Cytoplasm;Phosphoprotein;Referenceproteome
-1.44653	P18265;F1LP91;Q2NL51;D3Z7E5	Glycogen synthase kinase-3 alpha	Gsk3a	2	Acetylation;ATP-binding;Carbohydratemetabolism;Completeproteome;Glycogenmetabolism;Kinase;Neurogenesis;Nucleotide-binding;Phosphoprotein;Referenceproteome;Serine/threonine-proteinkinase;Signaltransductioninhibitor;Transferase;Wntsignalingpathway
-1.44246	P32551;Q9DB77	Cytochrome b-c1 complex subunit 2, mitochondrial	Uqcrc2	6	Acetylation;Completeproteome;Directproteinsequencing;Electrontransport;Membrane;Mitochondrion;Mitochondrioninnermembrane;Referenceproteome;Respiratorychain;Transitpeptide;Transport
-1.43612	Q4G061;Q8JZQ9	Eukaryotic translation initiation factor 3 subunit B	Eif3b	10	Acetylation;Completeproteome;Cytoplasm;Initiationfactor;Phosphoprotein;Proteinbiosynthesis;Referenceproteome;Repeat;RNA-binding;WDrepeat
-1.43198	Q6TXE9;Q8CGC7	LRRGT00050	Eprs	17	Acetylation;Aminoacyl-tRNAsynthetase;ATP-binding;Completeproteome;Ligase;Multifunctionalenzyme;Nucleotide-binding;Phosphoprotein;Polymorphism;Proteinbiosynthesis;Referenceproteome;Repeat;RNA-binding;Translationregulation
-1.42876	F1LTJ5	Protein Hspg2	Hspg2	3	Completeproteome;Disulfidebond;Referenceproteome;Repeat
-1.42522	D3YXH0;Q8CHN7;P63054;P63055	Purkinje cell protein 4	Igsf5;Pcp4	2	Calcium;Calmodulin-binding;Completeproteome;Directproteinsequencing;Referenceproteome
-1.41729	E9PU28;P24547	Inosine-5-monophosphate dehydrogenase 2	Impdh2	4	Acetylation;CBSdomain;Completeproteome;Cytoplasm;Directproteinsequencing;DNA-binding;GMPbiosynthesis;Metal-binding;NAD;Nucleus;Oxidoreductase;Phosphoprotein;Potassium;Purinebiosynthesis;Referenceproteome;Repeat;RNA-binding
-1.41524	Q3U741;Q501J6;E9PT29;Q501J6-2;Q568Z8	Probable ATP-dependent RNA helicase DDX17	Ddx17	6	Alternativesplicing;ATP-binding;Completeproteome;Helicase;Hydrolase;Isopeptidebond;Nucleotide-binding;Nucleus;Phosphoprotein;Referenceproteome;RNA-binding;Transcription;Transcriptionregulation;Ublconjugation
-1.41384	F1MAA3;Q91V89;D4A1A5;Q60996;Q60996-4;Q60996-3;Q60996-2	Serine/threonine-protein phosphatase 2A 56 kDa regulatory subunit gamma isoform	Ppp2r5d;Ppp2r5c	3	Alternativesplicing;Centromere;Chromosome;Completeproteome;Nucleus;Phosphoprotein;Referenceproteome
-1.40407	D4A4L0	Olfactory receptor	Olr586	1	Cellmembrane;Completeproteome;G-proteincoupledreceptor;Membrane;Olfaction;Receptor;Referenceproteome;Sensorytransduction;Transducer;Transmembrane;Transmembranehelix
-1.40388	Q3KR86;Q8CAQ8-5;Q8CAQ8;Q8CAQ8-2;Q8CAQ8-3;E9Q800;E9QAY6	Mitochondrial inner membrane protein	Immt	5	Acetylation;Alternativesplicing;Completeproteome;Directproteinsequencing;Membrane;Mitochondrion;Mitochondrioninnermembrane;Phosphoprotein;Referenceproteome;Transmembrane;Transmembranehelix
-1.40199	P36201;Q9DCT8	Cysteine-rich protein 2	Crip2	3	Acetylation;Completeproteome;LIMdomain;Metal-binding;Referenceproteome;Repeat;Zinc
-1.38742	Q60598;Q66HL2;Q921L6;D3ZGE6	Src substrate cortactin	Cttn	4	3D-structure;Acetylation;Cellprojection;Completeproteome;Cytoplasm;Cytoskeleton;Directproteinsequencing;Phosphoprotein;Referenceproteome;Repeat;SH3domain
-1.37459	O35763;P26041;F1LP60;Q7TSG6	Moesin	Msn	18	Acetylation;Cellmembrane;Cellprojection;Completeproteome;Cytoplasm;Cytoskeleton;Directproteinsequencing;Membrane;Phosphoprotein;Referenceproteome
-1.36291	G3V7U4;P14733;P70615;P21619-2	Lamin-B1	Lmnb1	15	Acetylation;Coiledcoil;Completeproteome;Directproteinsequencing;Disulfidebond;Intermediatefilament;Lipoprotein;Membrane;Methylation;Nucleus;Phosphoprotein;Prenylation;Referenceproteome
-1.36074	Q3KRF2;Q9Z1A6;Q8VDJ3	Vigilin	Hdlbp	5	Acetylation;Cholesterolmetabolism;Completeproteome;Cytoplasm;HDL;Lipidmetabolism;Lipidtransport;Lipoprotein;Nucleus;Phosphoprotein;Referenceproteome;Repeat;RNA-binding;Steroidmetabolism;Sterolmetabolism;Transport
-1.35558	G3V6E4;Q7TNY6;Q8BMP6	Golgi resident protein GCP60	Acbd3	3	Coiledcoil;Completeproteome;Golgiapparatus;Lipidbiosynthesis;Lipidmetabolism;Membrane;Mitochondrion;Phosphoprotein;Referenceproteome;Steroidbiosynthesis
-1.35375	P14131;P62250;M0RCH1;M0R4I3;M0R662;M0R8S7	40S ribosomal protein S16	Rps16	6	Acetylation;Completeproteome;Directproteinsequencing;Referenceproteome;Ribonucleoprotein;Ribosomalprotein
-1.35107	F1LS86	Isoleucine-tRNA synthetase (Predicted)	Iars	4	Aminoacyl-tRNAsynthetase;Completeproteome;Ligase;Referenceproteome
-1.34937	Q1JU68;P23116	Eukaryotic translation initiation factor 3 subunit A	Eif3a	9	Acetylation;Coiledcoil;Completeproteome;Cytoplasm;Cytoskeleton;Initiationfactor;Nucleus;Phosphoprotein;Proteinbiosynthesis;Referenceproteome;Repeat;RNAediting
-1.34185	M0R4H5;P36202;P70271;Q5SWV3	PDZ and LIM domain protein 4	Pdlim4	5	Completeproteome;LIMdomain;Metal-binding;Phosphoprotein;Referenceproteome;Zinc
-1.34068	Q32PX2	Aminoacyl tRNA synthase complex-interacting multifunctional protein 2	Aimp2	2	Apoptosis;Completeproteome;Cytoplasm;Developmentalprotein;Differentiation;Nucleus;Phosphoprotein;Proteinbiosynthesis;Referenceproteome;Ublconjugation
-1.33398	D4A8H8;Q5SQX6;Q7TMB8;Q7TMB8-2;E9PZS0;G3UZI5	Cytoplasmic FMR1-interacting protein 2;Cytoplasmic FMR1-interacting protein 1	Cyfip1;Cyfip2	1	Acetylation;Actin-binding;Alternativesplicing;Apoptosis;Celladhesion;Celljunction;Cellprojection;Cellshape;Completeproteome;Cytoplasm;Developmentalprotein;Differentiation;Neurogenesis;Phosphoprotein;Referenceproteome;RNAediting;Synapse;Synaptosome
-1.33369	P15178;Q922B2	Aspartate--tRNA ligase, cytoplasmic	Dars	9	Acetylation;Aminoacyl-tRNAsynthetase;ATP-binding;Completeproteome;Cytoplasm;Ligase;Nucleotide-binding;Phosphoprotein;Proteinbiosynthesis;Referenceproteome
-1.32745	D3YVN7;P85834;Q8BFR5;Q8BFR5-2	Elongation factor Tu;Elongation factor Tu, mitochondrial	Gm9755;Tufm	5	Acetylation;Alternativesplicing;Completeproteome;Directproteinsequencing;Elongationfactor;GTP-binding;Mitochondrion;Nucleotide-binding;Proteinbiosynthesis;Referenceproteome;Transitpeptide
-1.3268	Q5M9G3;Q60865;F6YLI0	Caprin-1	Caprin1	7	Acetylation;Cellprojection;Coiledcoil;Completeproteome;Cytoplasm;Differentiation;Glycoprotein;Phosphoprotein;Proteinsynthesisinhibitor;Referenceproteome;RNA-binding
-1.32536	Q6AYI1;Q8BTS0;Q61656;S4R1I6;B1ARB9;B1ARC0;B1ARB8;S4R1E3	Probable ATP-dependent RNA helicase DDX5	Ddx5	15	Acetylation;ATP-binding;Completeproteome;Helicase;Hydrolase;Isopeptidebond;Methylation;mRNAprocessing;mRNAsplicing;Nucleotide-binding;Nucleus;Phosphoprotein;Referenceproteome;RNA-binding;Spliceosome;Transcription;Transcriptionregulation;Ublconjugation
-1.31466	D3ZHV3;P04355	Metallothionein;Metallothionein-2	LOC100362623;Mt2	1	3D-structure;Acetylation;Completeproteome;Directproteinsequencing;Metal-binding;Metal-thiolatecluster;Referenceproteome
-1.31258	Q6AYK6;Q9CXW3	Calcyclin-binding protein	Cacybp	8	3D-structure;Acetylation;Completeproteome;Cytoplasm;Directproteinsequencing;Nucleus;Phosphoprotein;Referenceproteome;Ublconjugationpathway
-1.30833	P59325;Q07205;D4AEA4;D3ZP77	Eukaryotic translation initiation factor 5	Eif5	3	Completeproteome;Directproteinsequencing;GTP-binding;Initiationfactor;Nucleotide-binding;Phosphoprotein;Proteinbiosynthesis;Referenceproteome
-1.30813	M0RAP9;P08461;Q8BMF4	Dihydrolipoyllysine-residue acetyltransferase component of pyruvate dehydrogenase complex, mitochondrial	Dlat	4	Acetylation;Acyltransferase;Carbohydratemetabolism;Completeproteome;Directproteinsequencing;Glucosemetabolism;Lipoyl;Mitochondrion;Referenceproteome;Repeat;Transferase;Transitpeptide;Tricarboxylicacidcycle
-1.30757	P28073;Q60692	Proteasome subunit beta type-6	Psmb6	2	3D-structure;Acetylation;Completeproteome;Cytoplasm;Directproteinsequencing;Hydrolase;Nucleus;Polymorphism;Protease;Proteasome;Referenceproteome;Threonineprotease;Zymogen
-1.30675	B3GNI6-2;B3GNI6;Q8C1B7;Q8C1B7-2;B3GNI6-3;Q8C1B7-3;A2A3W1	Septin-11	2011-09-01	8	Acetylation;Alternativesplicing;Cellcycle;Celldivision;Celljunction;Cellprojection;Coiledcoil;Completeproteome;Cytoplasm;Cytoskeleton;Directproteinsequencing;GTP-binding;Nucleotide-binding;Referenceproteome;Synapse
-1.30583	F1M842;F1M9K1;D3ZKQ9;A2AU91;P70399;A2AU89;P70399-3;P70399-2	Protein Tp53bp1	Tp53bp1	5	3D-structure;Activator;Alternativesplicing;Centromere;Chromosome;Completeproteome;DNA-binding;DNAdamage;DNArepair;Kinetochore;Methylation;Nucleus;Phosphoprotein;Referenceproteome;Repeat;Transcription;Transcriptionregulation
-1.30076	G3V8R0;Q9R0P4;D3YVR9	Small acidic protein	RGD1311703;Smap;1110004F10Rik	1	Acetylation;Completeproteome;Phosphoprotein;Referenceproteome
-1.30004	G3V8C3;P31000;P20152;A2AKJ2;P31001;P48675;Q6P725;G3X981;P15331-2;G5E846;P15331;F1M7P4;P15331-3;P19246;P16884;F1LRZ7;P08553;P12839;P08551;P19527;D3YZ35	Vimentin	Vim	31	Acetylation;ADP-ribosylation;Alternativesplicing;Coiledcoil;Completeproteome;Cytoplasm;Directproteinsequencing;Glycoprotein;Intermediatefilament;Muscleprotein;Nitration;Nucleus;Phosphoprotein;Referenceproteome;Repeat;Ublconjugation
-1.29902	D3ZNF4;Q8BHJ5;G3V6G5;Q9QXE7	F-box-like/WD repeat-containing protein TBL1XR1;F-box-like/WD repeat-containing protein TBL1X	Tbl1xr1;Tbl1x	2	Activator;Chromatinregulator;Completeproteome;Nucleus;Receptor;Referenceproteome;Repeat;Repressor;Transcription;Transcriptionregulation;Ublconjugationpathway;WDrepeat
-1.2894	O70492;Q5U211;Q78ZM0;D3Z6Z0;D3Z789;M0RAM2	Sorting nexin-3	Snx3	6	Acetylation;Completeproteome;Directproteinsequencing;Endosome;Lipid-binding;Phosphoprotein;Proteintransport;Referenceproteome;Transport;Ublconjugation
-1.28624	P11762;P16045	Galectin-1	Lgals1	6	3D-structure;Acetylation;Completeproteome;Directproteinsequencing;Extracellularmatrix;Lectin;Referenceproteome;Secreted
-1.28615	P37285;P37285-3;D3ZHG2;P37285-2;Q8CD76;Q7TNF4;E9Q7C9;Q5UE59;O88447;Q68G30;Q91W40;D3Z710;F6UYN4	Kinesin light chain 1	Klc1	12	Alternativesplicing;Coiledcoil;Completeproteome;Cytoplasm;Cytoskeleton;Microtubule;Motorprotein;Phosphoprotein;Referenceproteome;Repeat;TPRrepeat
-1.28498	Q64012;A2AU62;Q64012-2;E9PTI6;A2AU61;A2AU60	RNA-binding protein Raly	Raly;C130057N11Rik	3	Acetylation;Alternativesplicing;Completeproteome;mRNAprocessing;mRNAsplicing;Nucleus;Phosphoprotein;Referenceproteome;Ribonucleoprotein;RNA-binding;Spliceosome
-1.27156	Q8VEK3;Q6IMY8;G3XA10	Heterogeneous nuclear ribonucleoprotein U	Hnrnpu	16	Acetylation;ATP-binding;Coiledcoil;Completeproteome;Cytoplasm;DNA-binding;Methylation;mRNAprocessing;mRNAsplicing;Nucleotide-binding;Nucleus;Phosphoprotein;Referenceproteome;Ribonucleoprotein;RNA-binding;Spliceosome;Viralnucleoprotein;Virion
-1.26766	Q8VF13	Olfactory receptor 1094	Olfr1094	1	Cellmembrane;Completeproteome;Disulfidebond;Glycoprotein;G-proteincoupledreceptor;Membrane;Olfaction;Receptor;Referenceproteome;Sensorytransduction;Transducer;Transmembrane;Transmembranehelix
-1.26296	Q64152;Q5U3Y8;Q64152-2;M0R5M7;M0RB86;M0R7P1	Transcription factor BTF3	Btf3	4	Alternativesplicing;Completeproteome;Nucleus;Phosphoprotein;Referenceproteome;Transcription;Transcriptionregulation
-1.24847	P09951;P09951-2;O88935;O88935-3;O88935-1;Q63537;Q64332;G3V733;Q63537-2;Q64332-2	Synapsin-1;Synapsin-2	Syn1;Syn2	4	3D-structure;Actin-binding;Alternativesplicing;Celljunction;Completeproteome;Directproteinsequencing;Glycoprotein;Golgiapparatus;Phosphoprotein;Referenceproteome;Repeat;Synapse
-1.24693	G3V6L4;P28738;F1M8F2;P33175;Q6QLM7;P56536;A2ARD4	Kinesin heavy chain isoform 5C	Kif5c	13	3D-structure;ATP-binding;Coiledcoil;Completeproteome;Cytoplasm;Cytoskeleton;Directproteinsequencing;Microtubule;Motorprotein;Nucleotide-binding;Phosphoprotein;Referenceproteome;Transport
-1.24666	Q9D8S5;O35326;Q09167;Q09167-2;A2A837	Serine/arginine-rich splicing factor 5	Srsf5	4	Acetylation;Alternativesplicing;Completeproteome;mRNAprocessing;mRNAsplicing;Nucleus;Phosphoprotein;Referenceproteome;Repeat;RNA-binding;Transcription;Transcriptionregulation
-1.2429	P63312;Q6ZWY8	Thymosin beta-10	Tmsb10	1	Acetylation;Actin-binding;Completeproteome;Cytoplasm;Cytoskeleton;Phosphoprotein;Referenceproteome
-1.24064	Q5XIM7;Q8R2P8;Q99MN1	Lysyl-tRNA synthetase;Lysine--tRNA ligase	Kars	7	Acetylation;Aminoacyl-tRNAsynthetase;ATP-binding;Completeproteome;Cytoplasm;Ligase;Metal-binding;Nucleotide-binding;Phosphoprotein;Proteinbiosynthesis;Referenceproteome
-1.23857	P15146;F1LNK0;P15146-2;F1MAQ5;P20357;P15146-4;Q3TLQ0;Q78DZ1;P15146-3;Q80ZL4;Q80X35;G3UZV6;G3UWW1;G3UZJ2;G3UZE9;F7ALC8;E9Q8Y2	Microtubule-associated protein 2;Microtubule-associated protein	Map2	18	Alternativesplicing;Calmodulin-binding;Completeproteome;Cytoplasm;Cytoskeleton;Directproteinsequencing;Microtubule;Phosphoprotein;Referenceproteome;Repeat
-1.22718	P47819;P47819-2;P03995;P03995-2	Glial fibrillary acidic protein	Gfap	17	Alternativesplicing;Coiledcoil;Completeproteome;Cytoplasm;Directproteinsequencing;Intermediatefilament;Phosphoprotein;Referenceproteome
-1.22054	Q62167;P16381;D3ZN21;D4ADE8	ATP-dependent RNA helicase DDX3X;Putative ATP-dependent RNA helicase Pl10	Ddx3x;D1Pas1;RGD1309586	11	Acetylation;Apoptosis;ATP-binding;Chromosomepartition;Completeproteome;Cytoplasm;Developmentalprotein;Differentiation;Directproteinsequencing;DNA-binding;Helicase;Hydrolase;Immunity;Innateimmunity;Membrane;Mitochondrion;Mitochondrionoutermembrane;Nucleotide-binding;Nucleus;Phosphoprotein;Referenceproteome;Repeat;Ribosomebiogenesis;RNA-binding;Spermatogenesis;Transcription;Transcriptionregulation;…
-1.21849	Q66H61	Glutaminyl-tRNA synthetase	Qars	1	Aminoacyl-tRNAsynthetase;ATP-binding;Completeproteome;Ligase;Nucleotide-binding;Proteinbiosynthesis;Referenceproteome
-1.21221	Q498U4;Q9D1J3	SAP domain-containing ribonucleoprotein	Sarnp	4	Acetylation;Completeproteome;Directproteinsequencing;DNA-binding;Nucleus;Phosphoprotein;Referenceproteome;RNA-binding;Transcription;Transcriptionregulation;Translationregulation
-1.21195	D3ZV50;P29314;Q6ZWN5;Q9CXW7;D3YWH9;F7CJS8;M0RB65;D3ZTT5;M0RDA5;D3Z673;D3YUV6	40S ribosomal protein S9	RGD1566136;Rps9	5	Acetylation;Completeproteome;Cytoplasm;Directproteinsequencing;Referenceproteome;Ribonucleoprotein;Ribosomalprotein;RNA-binding;rRNA-binding
-1.20733	D3ZC84;P70398;Q4FE56	Ubiquitin carboxyl-terminal hydrolase;Probable ubiquitin carboxyl-terminal hydrolase FAF-X	Usp9x	3	Cellcycle;Celldivision;Chromosomepartition;Completeproteome;Cytoplasm;Hydrolase;Mitosis;Phosphoprotein;Protease;Referenceproteome;Thiolprotease;Ublconjugationpathway
-1.20509	F7ENH8;P70288;D3ZVU7;D3YYI8;O09106;Q4QQW4;Q8BQ10	Histone deacetylase 2;Histone deacetylase;Histone deacetylase 1	Hdac2;Gm10093;Hdac1	2	Acetylation;Chromatinregulator;Completeproteome;Hydrolase;Isopeptidebond;Methylation;Nucleus;Phosphoprotein;Referenceproteome;Repressor;S-nitrosylation;Transcription;Transcriptionregulation;Ublconjugation
-1.20238	F1M7W7;Q8VBW6;E0CZE0	NEDD8-activating enzyme E1 regulatory subunit	Nae1	3	Acetylation;Apoptosis;Cellcycle;Cellmembrane;Completeproteome;Membrane;Referenceproteome;Ublconjugation;Ublconjugationpathway
-1.20127	D3ZZK1;P60867;P60868;M0RAK8;M0R987;M0R566;M0R5V6;M0RB28	40S ribosomal protein S20	LOC100359563;Rps20	3	Acetylation;Completeproteome;Cytoplasm;Isopeptidebond;Phosphoprotein;Referenceproteome;Ribonucleoprotein;Ribosomalprotein;Ublconjugation
-1.19503	E9PUH7;Q3TYK3;Q02780;Q02780-3;D3YZ00;P70257;F2Z3R4;P70257-1;P70255-2;P70257-2;B1AUB6;A2ADI3;Q02780-4;P09414;Q02780-7;B1AUC0;B1AUB9;Q02780-5;Q02780-2;O70188;P70255;P70255-3;P70255-4;B1AUB8;Q02780-6;F1LRV0;P70255-5;P70255-6;P70255-7	Nuclear factor 1;Nuclear factor 1 A-type;Nuclear factor 1 X-type	Nfix;Nfia	3	Acetylation;Activator;Alternativesplicing;Completeproteome;Directproteinsequencing;DNA-binding;DNAreplication;Nitration;Nucleus;Phosphoprotein;Referenceproteome;Repressor;Transcription;Transcriptionregulation
-1.19387	P62830;P62832;A2A6F8	60S ribosomal protein L23	Rpl23	2	Completeproteome;Phosphoprotein;Referenceproteome;Ribonucleoprotein;Ribosomalprotein
-1.18223	G3V928;Q91ZX7;Q3U5J2;D3Z5M3	Prolow-density lipoprotein receptor-related protein 1;Low-density lipoprotein receptor-related protein 1 85 kDa subunit;Low-density lipoprotein receptor-related protein 1 515 kDa subunit;Low-density lipoprotein receptor-related protein 1 intracellular domain	Lrp1	13	Calcium;Cellmembrane;Coatedpit;Completeproteome;Cytoplasm;Developmentalprotein;Disulfidebond;EGF-likedomain;Endocytosis;Glycoprotein;Membrane;Metal-binding;Nucleus;Phosphoprotein;Receptor;Referenceproteome;Repeat;Signal;Transmembrane;Transmembranehelix
-1.17958	Q8BVA9;A2A9R8;Q61701;A2A9S0;O09032;A2A9R6;A2A9S2;Q61701-2;A2A9S3	ELAV-like protein 4	Elavl4	1	Alternativesplicing;Completeproteome;Methylation;Referenceproteome;Repeat;RNA-binding
-1.17579	P40241	CD9 antigen	Cd9	2	Celladhesion;Completeproteome;Directproteinsequencing;Disulfidebond;Fertilization;Glycoprotein;Lipoprotein;Membrane;Palmitate;Phosphoprotein;Referenceproteome;Transmembrane;Transmembranehelix
-1.16191	D3YZW1;F1M287;D4A208;Q91Z67;Q91Z69;B5DEJ1	SLIT-ROBO Rho GTPase-activating protein 2;SLIT-ROBO Rho GTPase-activating protein 1	Srgap1;Srgap2	1	3D-structure;Celljunction;Cellmembrane;Cellprojection;Coiledcoil;Completeproteome;Cytoplasm;Cytoplasmicvesicle;GTPaseactivation;Membrane;Methylation;Neurogenesis;Nucleus;Phosphoprotein;Postsynapticcellmembrane;Referenceproteome;SH3domain;Synapse
-1.15515	Q6TUG0;Q99KV1	DnaJ homolog subfamily B member 11	Dnajb11	3	Chaperone;Completeproteome;Disulfidebond;Endoplasmicreticulum;Glycoprotein;Phosphoprotein;Referenceproteome;Signal
-1.15445	Q8K009;D3Z6B9	Mitochondrial 10-formyltetrahydrofolate dehydrogenase	Aldh1l2	3	Acetylation;Completeproteome;Mitochondrion;NADP;One-carbonmetabolism;Oxidoreductase;Phosphopantetheine;Referenceproteome;Transitpeptide
-1.15106	F1M3D3;F1LV13;Q62826;Q9D0E1;Q9D0E1-2;Q62826-2;B8JK32;B8JK33;F7C9U3;F6W322	Heterogeneous nuclear ribonucleoprotein M	Hnrnpm;Hnrpm	10	Acetylation;Alternativesplicing;Completeproteome;Directproteinsequencing;mRNAprocessing;mRNAsplicing;Nucleus;Phosphoprotein;Referenceproteome;Repeat;Ribonucleoprotein;RNA-binding;Spliceosome;Ublconjugation
-1.15018	P23514;Q9JIF7	Coatomer subunit beta	Copb1	3	Cellmembrane;Completeproteome;Cytoplasm;Cytoplasmicvesicle;Directproteinsequencing;Endoplasmicreticulum;ER-Golgitransport;Golgiapparatus;Membrane;Microsome;Proteintransport;Referenceproteome;Repeat;Transport
-1.14801	E9Q8Z8;E9Q8Z6;E9Q8Z5;P30999;D3ZZZ9;G3X9V2;P30999-3;E9Q904;P30999-2;E9Q901;E9Q903;D3Z2H2;E9Q8Z9;E9Q8Z4;E9Q905;E9Q907;E9Q906;D3Z7H6;E9Q986;D3Z2H7	Catenin delta-1	Ctnnd1	2	Acetylation;Alternativesplicing;Celladhesion;Cellmembrane;Coiledcoil;Completeproteome;Cytoplasm;Membrane;Nucleus;Phosphoprotein;Referenceproteome;Repeat;Transcription;Transcriptionregulation;Wntsignalingpathway
-1.1406	Q63028;Q9QYC0;F8WGR0;F8WHZ9;Q9QYC0-2;D3ZZ99;Q63028-2;E9Q1K3;F6RDR0;D3Z0T1;F6V4G5	Alpha-adducin	Add1	11	Actin-binding;Alternativesplicing;Calmodulin-binding;Cellmembrane;Completeproteome;Cytoplasm;Cytoskeleton;Membrane;Phosphoprotein;Polymorphism;Referenceproteome
-1.13855	F1LPV0;F1LML0;Q8BP47	Asparagine--tRNA ligase, cytoplasmic	Nars	13	Acetylation;Aminoacyl-tRNAsynthetase;ATP-binding;Completeproteome;Cytoplasm;Ligase;Nucleotide-binding;Phosphoprotein;Proteinbiosynthesis;Referenceproteome
-1.13332	A2A9H6	Protein Gm884	Gm884	1	Completeproteome;Referenceproteome
-1.13097	Q6AYL5;Q8QZY9	Splicing factor 3B subunit 4	Sf3b4	1	Acetylation;Completeproteome;mRNAprocessing;mRNAsplicing;Nucleus;Phosphoprotein;Referenceproteome;Repeat;RNA-binding;Spliceosome
-1.12997	D3YYB0;M0RA26;P24051;Q6ZWU9;Q6ZWY3;Q71TY3;D6RH49	40S ribosomal protein S27;40S ribosomal protein S27-like	Rps27l;Rps27	1	Completeproteome;Directproteinsequencing;Metal-binding;Phosphoprotein;Referenceproteome;Ribonucleoprotein;Ribosomalprotein;Zinc;Zinc-finger
-1.12901	P62717;P62718;F1M0K6	60S ribosomal protein L18a	Rpl18a	3	Completeproteome;Phosphoprotein;Referenceproteome;Ribonucleoprotein;Ribosomalprotein
-1.12225	P60229;Q641X8	Eukaryotic translation initiation factor 3 subunit E	Eif3e	4	Acetylation;Completeproteome;Cytoplasm;Initiationfactor;Nucleus;Phosphoprotein;Proteinbiosynthesis;Referenceproteome
-1.1186	F8WFS9;Q05764;Q9QYB8;Q05764-2;Q9QYB8-2;Q9QYB8-3	Beta-adducin	Add2	1	Acetylation;Actin-binding;Alternativesplicing;Calmodulin-binding;Cellmembrane;Completeproteome;Cytoplasm;Cytoskeleton;Membrane;Phosphoprotein;Polymorphism;Referenceproteome
-1.11201	D4AE96;Q9EPL8	Importin-7	Ipo7	4	Acetylation;Completeproteome;Cytoplasm;Nucleus;Phosphoprotein;Proteintransport;Referenceproteome;Transport
-1.10098	B4F7C2;Q9D6F9	Tubulin beta-4A chain	Tubb4;Tubb4a	4	Ciliumbiogenesis/degradation;Completeproteome;Cytoplasm;Cytoskeleton;Directproteinsequencing;GTP-binding;Microtubule;Nucleotide-binding;Phosphoprotein;Referenceproteome
-1.09865	P06214;P10518;M0RDE7	Delta-aminolevulinic acid dehydratase	Alad	3	3D-structure;Allostericenzyme;Completeproteome;Directproteinsequencing;Hemebiosynthesis;Lyase;Metal-binding;Porphyrinbiosynthesis;Referenceproteome;Zinc
-1.09731	Q5FVM4;Q99K48;Q99K48-2;B1AXT0	Non-POU domain-containing octamer-binding protein	Nono	11	3D-structure;Acetylation;Activator;Alternativesplicing;Coiledcoil;Completeproteome;Directproteinsequencing;DNA-binding;DNAdamage;DNArecombination;DNArepair;mRNAprocessing;mRNAsplicing;Nucleus;Phosphoprotein;Referenceproteome;Repeat;RNA-binding;Transcription;Transcriptionregulation
-1.08618	F7EWC1	Protein Vasp	LOC361517	1	Completeproteome;Referenceproteome
-1.08539	B2RYS2;Q9CQB4;Q9D855	Cytochrome b-c1 complex subunit 7	Uqcrb	4	Acetylation;Completeproteome;Directproteinsequencing;Electrontransport;Membrane;Mitochondrion;Mitochondrioninnermembrane;Referenceproteome;Respiratorychain;Transport
-1.08487	Q9CYI4;Q9CYI4-2;G3V9R0;D3Z765	Putative RNA-binding protein Luc7-like 1	Luc7l	1	Alternativesplicing;Coiledcoil;Completeproteome;Phosphoprotein;Referenceproteome
-1.08259	Q920L2;Q8K2B3	Succinate dehydrogenase [ubiquinone] flavoprotein subunit, mitochondrial	Sdha	7	Acetylation;Completeproteome;Directproteinsequencing;Electrontransport;FAD;Flavoprotein;Membrane;Mitochondrion;Mitochondrioninnermembrane;Oxidoreductase;Phosphoprotein;Referenceproteome;Transitpeptide;Transport;Tricarboxylicacidcycle;Tumorsuppressor
-1.06716	O08629;Q62318;Q62318-2	Transcription intermediary factor 1-beta	Trim28	17	Acetylation;Alternativesplicing;Bromodomain;Completeproteome;Isopeptidebond;Ligase;Metal-binding;Nucleus;Phosphoprotein;Referenceproteome;Repeat;Repressor;Transcription;Transcriptionregulation;Ublconjugation;Ublconjugationpathway;Zinc;Zinc-finger
-1.06456	Q75Q41;Q9CPQ3	Mitochondrial import receptor subunit TOM22 homolog	Tomm22	2	Acetylation;Completeproteome;Membrane;Mitochondrion;Mitochondrionoutermembrane;Phosphoprotein;Proteintransport;Receptor;Referenceproteome;Translocation;Transmembrane;Transmembranehelix;Transport
-1.06109	Q60749;Q91V33	KH domain-containing, RNA-binding, signal transduction-associated protein 1	Khdrbs1	2	Acetylation;Cellcycle;Completeproteome;Directproteinsequencing;Membrane;Methylation;Nucleus;Phosphoprotein;Referenceproteome;RNA-binding;SH3-binding;Transcription;Transcriptionregulation
-1.05988	Q9CPT4;M0R3V4	UPF0556 protein C19orf10 homolog	D17Wsu104e	2	Completeproteome;Referenceproteome;Secreted;Signal
-1.05179	Q5XIH3;Q91YT0;D3YUM1;D3Z1U9;D3Z0K1;D3YXX5	NADH dehydrogenase [ubiquinone] flavoprotein 1, mitochondrial	Ndufv1	5	4Fe-4S;Acetylation;Completeproteome;Directproteinsequencing;Electrontransport;Flavoprotein;FMN;Iron;Iron-sulfur;Membrane;Metal-binding;Mitochondrion;Mitochondrioninnermembrane;NAD;Oxidoreductase;Referenceproteome;Respiratorychain;Transitpeptide;Transport;Ubiquinone
-1.05151	B0K008;P48024	Eukaryotic translation initiation factor 1	Eif1	3	Acetylation;Completeproteome;Initiationfactor;Phosphoprotein;Proteinbiosynthesis;Referenceproteome
-1.04223	F1LN59;M0RAS7;G3XA17;Q62448;F7CBP1;Q62448-2;F6TW20	Eukaryotic translation initiation factor 4 gamma 2	Eif4g2	2	Acetylation;Alternativesplicing;Completeproteome;Initiationfactor;Phosphoprotein;Proteinbiosynthesis;Referenceproteome;Repressor;Translationregulation
-1.03945	G3V728;O55125;Q5SVG6	Protein NipSnap homolog 1	Nipsnap1	1	Acetylation;Completeproteome;Directproteinsequencing;Referenceproteome
-1.03785	Q4KM49;A2A7S7;Q91WQ3;F6VXZ2	Tyrosine--tRNA ligase, cytoplasmic	Yars	11	Acetylation;Aminoacyl-tRNAsynthetase;ATP-binding;Completeproteome;Cytoplasm;Ligase;Nucleotide-binding;Proteinbiosynthesis;Referenceproteome;RNA-binding;tRNA-binding
-1.03578	Q3TIX6;A2AJ72;G3V829;F7AM43;A2AJ71	Protein Fubp3	Fubp3	3	Completeproteome;Referenceproteome
-1.02962	Q6IMX7	Hsp70-binding protein 1	Hspbp1	1	Completeproteome;Phosphoprotein;Referenceproteome;Repeat
-1.02077	P84091;P84092;Q3TWV4	AP-2 complex subunit mu	Ap2m1	4	3D-structure;Cellmembrane;Coatedpit;Completeproteome;Directproteinsequencing;Lipid-binding;Membrane;Phosphoprotein;Proteintransport;Referenceproteome;Transport
-1.01832	P06685;Q8VDN2	Sodium/potassium-transporting ATPase subunit alpha-1	Atp1a1	7	3D-structure;ATP-binding;Cellmembrane;Completeproteome;Directproteinsequencing;Hydrolase;Iontransport;Magnesium;Membrane;Metal-binding;Nucleotide-binding;Phosphoprotein;Potassium;Potassiumtransport;Referenceproteome;Sodium;Sodium/potassiumtransport;Sodiumtransport;Transmembrane;Transmembranehelix;Transport
-1.01778	F1LPS3;P41777	Nucleolar and coiled-body phosphoprotein 1	Nolc1	2	Acetylation;ATP-binding;Completeproteome;Cytoplasm;Directproteinsequencing;GTP-binding;Nucleotide-binding;Nucleus;Phosphoprotein;Referenceproteome;Repeat
-1.0136	D4A944	Protein Snrnp40	Snrnp40	1	Completeproteome;Referenceproteome;Repeat;WDrepeat
-1.01312	F1LPG3;O88588;O88588-2	Phosphofurin acidic cluster sorting protein 1	Pacs1	1	Alternativesplicing;Coiledcoil;Completeproteome;Golgiapparatus;Phosphoprotein;Referenceproteome
-1.00317	F8VPM7;Q99MI1;V9GXP8;V9GXF0;V9GXH3;Q99MI1-2;F1LPE9;Q811U3;V9GWT6;Q99MI1-4	ELKS/Rab6-interacting/CAST family member 1	Erc1	2	3D-structure;Alternativesplicing;Coiledcoil;Completeproteome;Cytoplasm;Golgiapparatus;Membrane;Phosphoprotein;Proteintransport;Referenceproteome;Transport
-0.997193	Q6P7P5;Q9CQC6;M0R8L4;M0RC31;Q91VK1;Q9WTT7	Basic leucine zipper and W2 domain-containing protein 1	Bzw1	5	Acetylation;Activator;Completeproteome;Developmentalprotein;Differentiation;Neurogenesis;Phosphoprotein;Referenceproteome;Transcription;Transcriptionregulation
-0.995711	P43138;P28352;F6QA74;D3Z124	DNA-(apurinic or apyrimidinic site) lyase;DNA-(apurinic or apyrimidinic site) lyase, mitochondrial	Apex1	6	Acetylation;Activator;Cleavageonpairofbasicresidues;Completeproteome;Cytoplasm;Directproteinsequencing;Disulfidebond;DNA-binding;DNAdamage;DNArecombination;DNArepair;Endonuclease;Endoplasmicreticulum;Exonuclease;Hydrolase;Lyase;Magnesium;Metal-binding;Mitochondrion;Nuclease;Nucleus;Phosphoprotein;Referenceproteome;Repressor;RNA-binding;S-nitrosylation;Transcription;Transcriptionregulation;Ublconj…
-0.988395	Q3TUE1;Q32PX7;Q91WJ8-2;Q91WJ8	Far upstream element-binding protein 1	Fubp1	9	3D-structure;Alternativesplicing;Completeproteome;Directproteinsequencing;DNA-binding;Nucleus;Phosphoprotein;Referenceproteome;Repeat;Transcription;Transcriptionregulation;Ublconjugation
-0.987303	Q6MG75	Protein Nelfe	Rdbp	1	Completeproteome;Referenceproteome
-0.980894	R9PY10;F1LQ99;P0C2X9;F8WFI0;Q8CHT0	Delta-1-pyrroline-5-carboxylate dehydrogenase, mitochondrial	Aldh4a1	2	3D-structure;Acetylation;Completeproteome;Directproteinsequencing;Mitochondrion;NAD;Oxidoreductase;Prolinemetabolism;Referenceproteome;Transitpeptide
-0.972097	F1LT36;P63325;P63326;M0R977;D3ZH53;D3ZJY5;D3ZCN9;Q3UW83;Q7TP86	40S ribosomal protein S10	RGD1564698;Rps10;RGD1561871	3	Completeproteome;Cytoplasm;Methylation;Nucleus;Phosphoprotein;Referenceproteome;Ribonucleoprotein;Ribosomalprotein
-0.96669	Q9D1C8;B5DEN9	Vacuolar protein sorting-associated protein 28 homolog	Vps28	2	Cellmembrane;Completeproteome;Cytoplasm;Endosome;Membrane;Proteintransport;Referenceproteome;Transport
-0.964082	P62944-2;Q9DBG3-2;P62944;Q9DBG3;H3BIY9;H3BKM0;H3BJ06	AP-2 complex subunit beta	Ap2b1	16	3D-structure;Acetylation;Alternativesplicing;Cellmembrane;Coatedpit;Completeproteome;Membrane;Phosphoprotein;Proteintransport;Referenceproteome;Transport
-0.962775	Q3UVZ1;E9Q6I2;Q61730;Q61730-2;G3UY13;D1M8S3;F1M9B9;Q63621	Interleukin-1 receptor accessory protein	Il1rap	2	Alternativesplicing;Cellmembrane;Completeproteome;Disulfidebond;Glycoprotein;Immunoglobulindomain;Membrane;Phosphoprotein;Receptor;Referenceproteome;Repeat;Secreted;Signal;Transmembrane;Transmembranehelix
-0.962587	Q07266;Q07266-2	Drebrin	Dbn1	12	Acetylation;Actin-binding;Alternativesplicing;Completeproteome;Cytoplasm;Developmentalprotein;Differentiation;Neurogenesis;Phosphoprotein;Referenceproteome;Ublconjugation
-0.9531	P06302;P26350	Prothymosin alpha;Thymosin alpha	Ptma	1	3D-structure;Acetylation;Completeproteome;Directproteinsequencing;Nucleus;Phosphoprotein;Referenceproteome
-0.947657	P70670;M0R9L0;B2RYX0;Q60817	Nascent polypeptide-associated complex subunit alpha, muscle-specific form;Nascent polypeptide-associated complex subunit alpha	Naca	5	Acetylation;Activator;Alternativesplicing;Completeproteome;Cytoplasm;DNA-binding;Nucleus;Phosphoprotein;Proteintransport;Referenceproteome;Transcription;Transcriptionregulation;Transport
-0.937175	D3Z8D7;P62855;P62856;D3ZJ54	40S ribosomal protein S26	LOC100361854;Rps26;RGD1565117	3	Completeproteome;Referenceproteome;Ribonucleoprotein;Ribosomalprotein
-0.932752	D4A1B8;Q9Z0Y1;E9Q919	Dynactin subunit 3	Dctn3	4	Cellcycle;Celldivision;Centromere;Chromosome;Coiledcoil;Completeproteome;Cytoplasm;Cytoskeleton;Kinetochore;Mitosis;Referenceproteome
-0.927205	Q9JLM8;Q80VB6;Q9JLM8-2;O08875;H7BX36	Serine/threonine-protein kinase DCLK1	Dclk1	12	Alternativesplicing;ATP-binding;Completeproteome;Developmentalprotein;Differentiation;Kinase;Neurogenesis;Nucleotide-binding;Phosphoprotein;Referenceproteome;Repeat;Serine/threonine-proteinkinase;Transferase
-0.923933	P50543;Q6B345;F1LYQ0	Protein S100-A11	S100a11;RGD1563581	2	Calcium;Completeproteome;Cytoplasm;Disulfidebond;Metal-binding;Nucleus;Phosphoprotein;Referenceproteome;Repeat
-0.919055	F1LQ48;G5E924;F2Z3R2;Q8R081;G3UY38;Q5U1Y5;F1M040;G3UY56;G3UYY3	Heterogeneous nuclear ribonucleoprotein L	Hnrnpl;Fblim1	18	3D-structure;Acetylation;Completeproteome;Cytoplasm;Directproteinsequencing;Nucleus;Phosphoprotein;Referenceproteome;Repeat;Ribonucleoprotein;RNA-binding;Viralnucleoprotein;Virion
-0.913046	E9PSK7	Protein Mapk8ip3	Mapk8ip3	2	Completeproteome;Referenceproteome
-0.904824	M0R9D5;E9Q616	Protein Ahnak	Ahnak	5	Completeproteome;Referenceproteome
-0.903676	P68101;Q6ZWX6	Eukaryotic translation initiation factor 2 subunit 1	Eif2s1	10	Acetylation;Completeproteome;Initiationfactor;Phosphoprotein;Proteinbiosynthesis;Referenceproteome;RNA-binding;Translationregulation
-0.901066	D3ZUP5;Q91VR8	Protein BRICK1	Brk1	1	Coiledcoil;Completeproteome;Cytoplasm;Cytoskeleton;Referenceproteome
-0.900439	P47727;M0R3X6;P48758;M0R6T3;B2GV72	Carbonyl reductase [NADPH] 1	Cbr1	7	Acetylation;Completeproteome;Cytoplasm;Directproteinsequencing;NADP;Oxidoreductase;Referenceproteome
-0.899273	G3V8V1;P23785;F1LMP7;Q3U9N4;P28798	Granulins;Acrogranin;Granulin-1;Granulin-2;Granulin-3;Granulin-4;Granulin-5;Granulin-6;Granulin-7	Grn	5	Completeproteome;Cytokine;Directproteinsequencing;Disulfidebond;Glycoprotein;Referenceproteome;Repeat;Secreted;Signal
-0.897769	P55770;Q9D0T1;E9PZS4	NHP2-like protein 1	Nhp2l1	2	Acetylation;Completeproteome;mRNAprocessing;mRNAsplicing;Nucleus;Referenceproteome;Ribonucleoprotein;RNA-binding;Spliceosome
-0.896473	Q8C2Q7;G3V9Q3;O35737;D3ZYW2;Q8VHV7;Q8VHV7-2;Q8VHV7-3;J3QPH6	Heterogeneous nuclear ribonucleoprotein H;Heterogeneous nuclear ribonucleoprotein H, N-terminally processed	Hnrnph1;Hnrph1	11	Acetylation;Alternativesplicing;Completeproteome;Directproteinsequencing;Methylation;mRNAprocessing;mRNAsplicing;Nucleus;Phosphoprotein;Referenceproteome;Repeat;Ribonucleoprotein;RNA-binding;Spliceosome;Viralnucleoprotein;Virion
-0.894501	Q794E4;Q9Z2X1;Q9Z2X1-2;J3QMQ5;J3QM80;J3QMT0;F1LV61;J3QP45;J3QMV8;J3QNH2	Heterogeneous nuclear ribonucleoprotein F;Heterogeneous nuclear ribonucleoprotein F, N-terminally processed	Hnrnpf	8	3D-structure;Acetylation;Alternativesplicing;Completeproteome;Directproteinsequencing;Isopeptidebond;mRNAprocessing;mRNAsplicing;Nucleus;Phosphoprotein;Referenceproteome;Repeat;Ribonucleoprotein;RNA-binding;Spliceosome;Ublconjugation
-0.889011	P63245;P68040	Guanine nucleotide-binding protein subunit beta-2-like 1	Gnb2l1	18	Acetylation;Apoptosis;Biologicalrhythms;Cellcycle;Cellmembrane;Cellprojection;Completeproteome;Cytoplasm;Cytoskeleton;Developmentalprotein;Directproteinsequencing;Gastrulation;Growthregulation;Membrane;Nucleus;Phosphoprotein;Referenceproteome;Repeat;Translationregulation;WDrepeat
-0.888954	F1LNJ2;M3ZCQ2;Q6P4T2	U5 small nuclear ribonucleoprotein 200 kDa helicase	Ascc3l1;Snrnp200	5	Acetylation;ATP-binding;Coiledcoil;Completeproteome;Helicase;Hydrolase;Isopeptidebond;mRNAprocessing;mRNAsplicing;Nucleotide-binding;Nucleus;Phosphoprotein;Referenceproteome;Repeat;Ribonucleoprotein;Spliceosome;Ublconjugation
-0.888132	D3ZQ59;P47245-2;G3V700;P47245;A2A9Q2;Q8BHG1;A6PWC3	Nardilysin	Nrd1	3	Alternativesplicing;Completeproteome;Hydrolase;Metal-binding;Metalloprotease;Phosphoprotein;Protease;Referenceproteome;Signal;Zinc
-0.887516	Q920J4;Q8CDN6	Thioredoxin-like protein 1	Txnl1	5	Completeproteome;Cytoplasm;Directproteinsequencing;Disulfidebond;Electrontransport;Nucleus;Phosphoprotein;Proteasome;Redox-activecenter;Referenceproteome;Transport
-0.886424	Q8BL97;D4A720;Q8BL97-2;Q8BL97-4;Q8BL97-3	Serine/arginine-rich splicing factor 7	Srsf7;Sfrs7	3	Acetylation;Alternativesplicing;Completeproteome;Metal-binding;mRNAprocessing;mRNAsplicing;Nucleus;Phosphoprotein;Referenceproteome;Repeat;Repressor;RNA-binding;Zinc;Zinc-finger
-0.885653	Q66JS6;Q3UGC7;A0JPM9	Eukaryotic translation initiation factor 3 subunit J	Eif3j	3	Acetylation;Coiledcoil;Completeproteome;Cytoplasm;Initiationfactor;Phosphoprotein;Proteinbiosynthesis;Referenceproteome
-0.884727	G3UXL2;P60892;Q9D7G0;P09330;Q9CS42;M0RBK1	Ribose-phosphate pyrophosphokinase;Ribose-phosphate pyrophosphokinase 1;Ribose-phosphate pyrophosphokinase 2	Prps1l3;Prps1;Prps2	6	ATP-binding;Completeproteome;Directproteinsequencing;Kinase;Magnesium;Metal-binding;Nucleotide-binding;Nucleotidebiosynthesis;Referenceproteome;Transferase
-0.883424	P62908;P62909;D3YV43;D3ZVH2	40S ribosomal protein S3	Rps3	9	Acetylation;Completeproteome;Cytoplasm;Directproteinsequencing;Isopeptidebond;Phosphoprotein;Referenceproteome;Ribonucleoprotein;Ribosomalprotein;RNA-binding;Ublconjugation
-0.882007	D4A3E1;Q921F4;V9GXB6;Q921F4-4	Heterogeneous nuclear ribonucleoprotein L-like	Hnrpll	4	3D-structure;Alternativesplicing;Completeproteome;Phosphoprotein;Referenceproteome;Repeat;Ribonucleoprotein;RNA-binding
-0.881052	P63073;P63074	Eukaryotic translation initiation factor 4E	Eif4e	3	3D-structure;Completeproteome;Cytoplasm;Initiationfactor;Phosphoprotein;Proteinbiosynthesis;Referenceproteome;RNA-binding;Translationregulation
-0.871403	O35864;Q4KM69	COP9 signalosome complex subunit 5	Cops5	2	Acetylation;Completeproteome;Cytoplasm;Directproteinsequencing;Hydrolase;Metal-binding;Metalloprotease;Nucleus;Protease;Referenceproteome;Signalosome;Zinc
-0.869532	B0QZN5;P63044;P63045;R9PY00	Vesicle-associated membrane protein 2	Vamp2	2	3D-structure;Acetylation;Celljunction;Coiledcoil;Completeproteome;Cytoplasmicvesicle;Directproteinsequencing;Membrane;Phosphoprotein;Referenceproteome;Synapse;Synaptosome;Transmembrane;Transmembranehelix
-0.868362	Q5M9H7;Q9QYJ0;O35824	DnaJ homolog subfamily A member 2	Dnaja2	4	Chaperone;Completeproteome;Directproteinsequencing;Lipoprotein;Membrane;Metal-binding;Methylation;Phosphoprotein;Prenylation;Referenceproteome;Repeat;Zinc;Zinc-finger
-0.859641	Q8VIJ6;F1LQW3	Splicing factor, proline- and glutamine-rich	Sfpq	12	Acetylation;Activator;Completeproteome;Cytoplasm;Directproteinsequencing;DNA-binding;DNAdamage;DNArepair;Methylation;mRNAprocessing;mRNAsplicing;Nucleus;Phosphoprotein;Referenceproteome;Repeat;Repressor;RNA-binding;Transcription;Transcriptionregulation
-0.854964	P31977;P26040	Ezrin	Ezr	8	Acetylation;Cellmembrane;Cellprojection;Cellshape;Coiledcoil;Completeproteome;Cytoplasm;Cytoskeleton;Directproteinsequencing;Membrane;Phosphoprotein;Referenceproteome
-0.853242	Q9ER24;P28658	Ataxin-10	Atxn10	7	Completeproteome;Cytoplasm;Directproteinsequencing;Phosphoprotein;Referenceproteome
-0.851694	B1AWD9;P08081;B1AWD8;O08585;B1AWE1;P08081-2;Q6PFA2;B1AWE0	Clathrin light chain A	Clta	2	Alternativesplicing;Calcium;Coatedpit;Completeproteome;Cytoplasmicvesicle;Directproteinsequencing;Membrane;Phosphoprotein;Referenceproteome
-0.85036	Q9QXY4;Q3MID9	Opioid growth factor receptor	Ogfr	1	Completeproteome;Cytoplasm;Growthregulation;Nucleus;Phosphoprotein;Receptor;Referenceproteome;Repeat
-0.848932	Q9WU78-3;Q9QZA2;Q9WU78;Q9WU78-2	Programmed cell death 6-interacting protein	Pdcd6ip	3	Acetylation;Alternativesplicing;Apoptosis;Cellcycle;Celldivision;Completeproteome;Cytoplasm;Cytoskeleton;Phosphoprotein;Proteintransport;Referenceproteome;Transport
-0.847343	Q05175;Q91XV3	Brain acid soluble protein 1	Basp1	10	Calmodulin-binding;Cellmembrane;Cellprojection;Completeproteome;Directproteinsequencing;Lipoprotein;Membrane;Myristate;Phosphoprotein;Referenceproteome
-0.840401	P07936;P06837	Neuromodulin	Gap43	3	3D-structure;Calmodulin-binding;Celljunction;Cellmembrane;Cellprojection;Completeproteome;Developmentalprotein;Differentiation;Directproteinsequencing;Growthregulation;Lipoprotein;Membrane;Neurogenesis;Palmitate;Phosphoprotein;Referenceproteome;Synapse
-0.835971	P63168;P63170;Q80ZS7	Dynein light chain 1, cytoplasmic	Dynll1;BC048507	1	3D-structure;Acetylation;Activator;Apoptosis;Completeproteome;Cytoplasm;Cytoskeleton;Directproteinsequencing;Dynein;Microtubule;Mitochondrion;Motorprotein;Nucleus;Phosphoprotein;Referenceproteome;Transcription;Transcriptionregulation;Transport
-0.834659	G3V8A5;Q9EQH3	Vacuolar protein sorting-associated protein 35	Vps35	17	Completeproteome;Cytoplasm;Directproteinsequencing;Membrane;Phosphoprotein;Proteintransport;Referenceproteome;Transport
-0.834582	Q5M868;D4A6U0;Q5M868-2	Non-lysosomal glucosylceramidase	Gba2	1	Alternativesplicing;Cellmembrane;Completeproteome;Endoplasmicreticulum;Glycosidase;Golgiapparatus;Hydrolase;Lipidmetabolism;Membrane;Referenceproteome;Sphingolipidmetabolism
-0.832843	B0K017;Q8CG72	Poly(ADP-ribose) glycohydrolase ARH3	Adprhl2	2	3D-structure;Alternativesplicing;Completeproteome;Cytoplasm;Hydrolase;Magnesium;Metal-binding;Mitochondrion;Nucleus;Referenceproteome;Transitpeptide
-0.831903	Q499N6;Q922Y1	UBX domain-containing protein 1	Ubxn1	4	3D-structure;Coiledcoil;Completeproteome;Cytoplasm;Phosphoprotein;Referenceproteome
-0.830748	Q8CFI0;Q8CFI0-3;E9PXB7;F1LRN8	E3 ubiquitin-protein ligase NEDD4-like	Nedd4l	1	3D-structure;Alternativesplicing;Completeproteome;Cytoplasm;Ligase;Phosphoprotein;Referenceproteome;Repeat;Ublconjugation;Ublconjugationpathway
-0.825016	D3ZZM1;Q8BQ46;F7ESN1;D3ZSS1;F6QCI0	Protein Taf15	Taf15	2	Completeproteome;Referenceproteome
-0.822231	P30009;F1LMW7;P26645	Myristoylated alanine-rich C-kinase substrate	Marcks	9	3D-structure;Actin-binding;Calmodulin-binding;Completeproteome;Cytoplasm;Cytoskeleton;Directproteinsequencing;Lipoprotein;Membrane;Myristate;Phosphoprotein;Referenceproteome
-0.820839	Q68FY0;Q9CZ13	Cytochrome b-c1 complex subunit 1, mitochondrial	Uqcrc1	9	Acetylation;Completeproteome;Directproteinsequencing;Electrontransport;Membrane;Mitochondrion;Mitochondrioninnermembrane;Referenceproteome;Respiratorychain;Transitpeptide;Transport
-0.814317	F1LRL9;P15205	Microtubule-associated protein 1B;MAP1 light chain LC1	Map1b	59	Acetylation;Celljunction;Cellprojection;Completeproteome;Cytoplasm;Cytoskeleton;Microtubule;Phosphoprotein;Referenceproteome;Repeat;S-nitrosylation;Synapse
-0.812812	O55135;Q3KRD8;B1AZQ4;D6RJJ3;D6RG53;A6PWZ2	Eukaryotic translation initiation factor 6	Eif6	2	Completeproteome;Cytoplasm;Initiationfactor;Nucleus;Phosphoprotein;Proteinbiosynthesis;Referenceproteome;Ribosomebiogenesis
-0.81121	Q4QQV8;Q9D7S9	Charged multivesicular body protein 5	Chmp5	1	Coiledcoil;Completeproteome;Cytoplasm;Endosome;Membrane;Phosphoprotein;Proteintransport;Referenceproteome;Transport
-0.809393	Q5U214;Q62189;F8VQ88;D3Z0S6;B5DEQ4;Q9CQI7;A2CES4	U1 small nuclear ribonucleoprotein A;U2 small nuclear ribonucleoprotein B	Snrpa;Gm5145;Snrpb2	2	Acetylation;Completeproteome;mRNAprocessing;mRNAsplicing;Nucleus;Phosphoprotein;Referenceproteome;Repeat;Ribonucleoprotein;RNA-binding;Spliceosome;Viralnucleoprotein;Virion
-0.806879	Q99KP6;Q9JMJ4;Q99KP6-2;J3QNL8;Q99KP6-3	Pre-mRNA-processing factor 19	Prpf19	9	Acetylation;Alternativesplicing;Completeproteome;Cytoplasm;Cytoskeleton;DNA-binding;DNAdamage;DNArepair;mRNAprocessing;mRNAsplicing;Nucleus;Referenceproteome;Repeat;Spliceosome;WDrepeat
-0.803171	P15650;P51174	Long-chain specific acyl-CoA dehydrogenase, mitochondrial	Acadl	8	Completeproteome;Directproteinsequencing;FAD;Fattyacidmetabolism;Flavoprotein;Lipidmetabolism;Mitochondrion;Oxidoreductase;Referenceproteome;Transitpeptide
-0.802955	F1LRB8;P18298;Q3THS6;P13444;F1LZ34	S-adenosylmethionine synthase;S-adenosylmethionine synthase isoform type-2	LOC100363915;Mat2a	3	3D-structure;Acetylation;ATP-binding;Cobalt;Completeproteome;Disulfidebond;Magnesium;Metal-binding;Nucleotide-binding;One-carbonmetabolism;Phosphoprotein;Potassium;Referenceproteome;S-nitrosylation;Transferase
-0.801409	D4A8U7;P28023;O08788;E9Q3M3;O08788-2;E9Q586;D3YX34	Dynactin subunit 1	Dctn1	9	Alternativesplicing;Coiledcoil;Completeproteome;Cytoplasm;Cytoskeleton;Dynein;Microtubule;Phosphoprotein;Referenceproteome;Transport;Ublconjugation
-0.797179	Q68FX1;Q924M7	Mannose-6-phosphate isomerase	Mpi	2	Completeproteome;Cytoplasm;Isomerase;Metal-binding;Referenceproteome;Zinc
-0.795329	P53996	Cellular nucleic acid-binding protein	Cnbp	1	Alternativesplicing;Completeproteome;Cytoplasm;DNA-binding;Endoplasmicreticulum;Metal-binding;Referenceproteome;Repeat;Repressor;Transcription;Transcriptionregulation;Zinc;Zinc-finger
-0.790167	D3ZD97;O35286	Putative pre-mRNA-splicing factor ATP-dependent RNA helicase DHX15	Dhx15	2	Acetylation;ATP-binding;Completeproteome;Helicase;Hydrolase;mRNAprocessing;mRNAsplicing;Nucleotide-binding;Nucleus;Referenceproteome
-0.785848	Q5QD51;Q5QD51-2;E9PU09;Q5QD51-3	A-kinase anchor protein 12	Akap12	1	Alternativesplicing;Completeproteome;Cytoplasm;Cytoskeleton;Lipoprotein;Myristate;Phosphoprotein;Referenceproteome;Repeat
-0.785575	P62804;P62806;P62804-2	Histone H4;Osteogenic growth peptide;Histone H4	Hist1h4b;Hist1h4a	8	3D-structure;Acetylation;Alternativeinitiation;Chromosome;Citrullination;Completeproteome;Developmentalprotein;Differentiation;Directproteinsequencing;DNA-binding;Isopeptidebond;Methylation;Nucleosomecore;Nucleus;Osteogenesis;Phosphoprotein;Referenceproteome;Ublconjugation
-0.784036	F1LZG6;Q9ESE1;E9Q3Y4;Q9ESE1-2;Q9ESE1-3	Lipopolysaccharide-responsive and beige-like anchor protein	Lrba	2	Acetylation;Alternativesplicing;Cellmembrane;Completeproteome;Endoplasmicreticulum;Golgiapparatus;Lysosome;Membrane;Phosphoprotein;Referenceproteome;Repeat;Transmembrane;Transmembranehelix;WDrepeat
-0.782741	Q6AYZ1	Tubulin alpha-1C chain	Tuba1c	1	Acetylation;Completeproteome;Cytoplasm;Cytoskeleton;Directproteinsequencing;GTP-binding;Microtubule;Nucleotide-binding;Phosphoprotein;Referenceproteome
-0.782074	P52759	Ribonuclease UK114	Hrsp12	2	3D-structure;Acetylation;Completeproteome;Cytoplasm;Directproteinsequencing;Endonuclease;Hydrolase;Mitochondrion;Nuclease;Nucleus;Peroxisome;Phosphoprotein;Referenceproteome
-0.778625	P58269;P58269-2;P58269-3	Zinc finger protein DPF3	Dpf3	1	Activator;Alternativesplicing;Chromatinregulator;Completeproteome;Metal-binding;Neurogenesis;Nucleus;Referenceproteome;Repeat;Repressor;Transcription;Transcriptionregulation;Zinc;Zinc-finger
-0.776601	P11030;M0RDC5;Q6TXF3;Q4VWZ5;F6WUQ1;P31786;M0QWU8;D3Z563	Acyl-CoA-binding protein;Triakontatetraneuropeptide;Octadecaneuropeptide;Acyl-CoA-binding protein	Dbi;LOC679040	6	Acetylation;Completeproteome;Directproteinsequencing;Endoplasmicreticulum;Golgiapparatus;Lipid-binding;Phosphoprotein;Referenceproteome;Transport
-0.776547	Q60587;Q99JY0	Trifunctional enzyme subunit beta, mitochondrial;3-ketoacyl-CoA thiolase	Hadhb	4	Acetylation;Acyltransferase;Completeproteome;Endoplasmicreticulum;Fattyacidmetabolism;Lipidmetabolism;Membrane;Mitochondrion;Mitochondrioninnermembrane;Mitochondrionoutermembrane;Referenceproteome;Transferase;Transitpeptide
-0.773219	Q80TJ1-2;J3QJW3;Q80TJ1;K4DI76;Q80TJ1-4;F1LLX6;Q62717;E9Q835;M0R705;Q8BYR5-2;E9PVF7;F1M0K0;Q8BYR5;E9Q5C0;F1LWT1;Q8BYR5-3;S4R1C6;F1M068;Q8BYR5-4;F1LYK8;Q8BYR5-5;F6SH36;Q8BYR5-6;F1M5U6	Calcium-dependent secretion activator 1	Cadps	4	Alternativesplicing;Calcium;Celljunction;Completeproteome;Cytoplasmicvesicle;Directproteinsequencing;Exocytosis;Lipid-binding;Membrane;Metal-binding;Phosphoprotein;Proteintransport;Referenceproteome;Synapse;Transport
-0.772272	Q68FR6;Q9D8N0;M0RAQ7;D4A5H9	Elongation factor 1-gamma	Eef1g	16	Acetylation;Completeproteome;Directproteinsequencing;Elongationfactor;Proteinbiosynthesis;Referenceproteome
-0.769661	G3V6H2;Q99PV0;B7ZC27	Pre-mRNA-processing-splicing factor 8	Prpf8	4	Acetylation;Completeproteome;mRNAprocessing;mRNAsplicing;Nucleus;Phosphoprotein;Referenceproteome;Ribonucleoprotein;RNA-binding;Spliceosome
-0.765929	Q3ZAV2;F1LPL7;P62960;P62961;D3ZEV0;F1M0E9;A2BGG7;Q9Z2C8;B2RUF0;D4A3P0;D3ZLV8;Q9Z2C8-2;D3ZLV3;F1M549;M0RC93	Nuclease-sensitive element-binding protein 1	Ybx1	9	Acetylation;Activator;Alternativesplicing;Completeproteome;Cytoplasm;DNA-binding;Isopeptidebond;Mitogen;mRNAprocessing;mRNAsplicing;Nucleus;Phosphoprotein;Referenceproteome;Repressor;RNA-binding;Secreted;Transcription;Transcriptionregulation;Ublconjugation
-0.762798	Q07009;O08529	Calpain-2 catalytic subunit	Capn2	5	3D-structure;Calcium;Cellmembrane;Completeproteome;Cytoplasm;Directproteinsequencing;Hydrolase;Membrane;Metal-binding;Protease;Referenceproteome;Repeat;Thiolprotease
-0.761599	P62196;P62198;Q8K1K2	26S protease regulatory subunit 8	Psmc5	7	Acetylation;ATP-binding;Completeproteome;Cytoplasm;Hydrolase;Nucleotide-binding;Nucleus;Protease;Proteasome;Referenceproteome
-0.761544	G3V8Q2;P23565;P46660	Alpha-internexin	Ina	7	Acetylation;Coiledcoil;Completeproteome;Developmentalprotein;Differentiation;Directproteinsequencing;Glycoprotein;Intermediatefilament;Neurogenesis;Phosphoprotein;Referenceproteome
-0.755839	Q07936;Q07936-2;P07356;B0V2N7;B0V2N8;B0V2N5	Annexin A2	Anxa2	17	3D-structure;Acetylation;Alternativesplicing;Annexin;Basementmembrane;Calcium;Calcium/phospholipid-binding;Completeproteome;Directproteinsequencing;Extracellularmatrix;Phosphoprotein;Referenceproteome;Repeat;Secreted;Ublconjugation
-0.755618	P68369;P68370;P05214;Q68FR8;M0R5B4	Tubulin alpha-1A chain;Tubulin alpha-3 chain	Tuba1a;Tuba3a	28	Acetylation;Completeproteome;Cytoplasm;Cytoskeleton;Directproteinsequencing;GTP-binding;Microtubule;Nucleotide-binding;Phosphoprotein;Referenceproteome
-0.74968	P50503;Q99L47;F8WJK8;E9Q1V0;E9Q1X9	Hsc70-interacting protein	St13	7	Chaperone;Completeproteome;Cytoplasm;Directproteinsequencing;Phosphoprotein;Referenceproteome;Repeat;TPRrepeat
-0.746532	P63036;P63037;B1AXY1;B1AXY0;B1AXX9	DnaJ homolog subfamily A member 1	Dnaja1	2	Acetylation;Chaperone;Completeproteome;Directproteinsequencing;Lipoprotein;Membrane;Metal-binding;Methylation;Phosphoprotein;Prenylation;Referenceproteome;Repeat;Zinc;Zinc-finger
-0.746386	G3V9Y1;Q3UH59;Q5SV64;Q61879;Q9JLT0;Q8BXF2	Myosin-10	Myh10	46	Acetylation;Actin-binding;ATP-binding;Calmodulin-binding;Cellshape;Coiledcoil;Completeproteome;Motorprotein;Myosin;Nucleotide-binding;Phosphoprotein;Referenceproteome
-0.734546	D4ABT8;Q00PI9	Heterogeneous nuclear ribonucleoprotein U-like protein 2	Hnrnpul2	10	Completeproteome;Nucleus;Phosphoprotein;Referenceproteome
-0.734437	Q6AYS3	Carboxypeptidase	Ctsa	3	Completeproteome;Referenceproteome
-0.733486	F2Z3T9;P26369;Q3KQM4	Splicing factor U2AF 65 kDa subunit	LOC690372;U2af2	5	3D-structure;Acetylation;Completeproteome;Hydroxylation;mRNAprocessing;mRNAsplicing;Nucleus;Phosphoprotein;Referenceproteome;Repeat;Repressor;RNA-binding
-0.732678	F1M1D5;Q8BYA0	Tubulin-specific chaperone D	Tbcd	2	Celljunction;Cellmembrane;Chaperone;Completeproteome;Cytoplasm;GTPaseactivation;Membrane;Referenceproteome;Repeat;Tightjunction
-0.72854	B5DFL7;Q62181	Semaphorin-3C	Sema3c	2	Completeproteome;Developmentalprotein;Differentiation;Disulfidebond;Glycoprotein;Immunoglobulindomain;Neurogenesis;Referenceproteome;Secreted;Signal
-0.72555	G3V852;P26039;F6S1V7;D3ZT58;F6SX70;A2AIM2	Talin-1	Tln1	25	3D-structure;Acetylation;Cellmembrane;Cellprojection;Completeproteome;Cytoplasm;Cytoskeleton;Membrane;Phosphoprotein;Referenceproteome
-0.724236	Q3KRE8;Q9CWF2	Tubulin beta-2B chain	Tubb2b	8	Completeproteome;Cytoplasm;Cytoskeleton;Directproteinsequencing;GTP-binding;Microtubule;Nucleotide-binding;Phosphoprotein;Referenceproteome
-0.723588	P10126;P62630;M0R757;F1M6C2;D3YZ68;D4A0X4;D3ZXS6;D3Z3I8;M0RAS8	Elongation factor 1-alpha 1;Elongation factor 1-alpha	Eef1a1	13	Completeproteome;Cytoplasm;Directproteinsequencing;Elongationfactor;GTP-binding;Methylation;Nucleotide-binding;Nucleus;Phosphoprotein;Proteinbiosynthesis;Referenceproteome;Ublconjugation
-0.719433	Q4QRB4;Q9ERD7	Tubulin beta-3 chain	Tubb3	13	Completeproteome;Cytoplasm;Cytoskeleton;Directproteinsequencing;GTP-binding;Microtubule;Nucleotide-binding;Phosphoprotein;Referenceproteome
-0.719398	P40329;Q9D0I9	Arginine--tRNA ligase, cytoplasmic	Rars	6	Aminoacyl-tRNAsynthetase;ATP-binding;Completeproteome;Cytoplasm;Directproteinsequencing;Ligase;Nucleotide-binding;Proteinbiosynthesis;Referenceproteome
-0.715824	Q6PD28;Q80W83	Protein Ppp2r5b	Ppp2r5b	1	Completeproteome;Referenceproteome
-0.711487	P62959;P70349;B0R1E3;D4A269	Histidine triad nucleotide-binding protein 1	Hint1	3	Acetylation;Apoptosis;Completeproteome;Cytoplasm;Directproteinsequencing;Hydrolase;Nucleotide-binding;Nucleus;Referenceproteome;Transcription;Transcriptionregulation
-0.707074	Q8C1A3	Methionine synthase reductase	Mtrr	1	Amino-acidbiosynthesis;Completeproteome;Cytoplasm;FAD;Flavoprotein;FMN;Methioninebiosynthesis;NADP;Oxidoreductase;Phosphoprotein;Referenceproteome
-0.694495	Q91Y81;P42208;E9Q3V6;D3Z3C0;D3YYB1;F6WYM0;D3Z1S1;D3YZU7;F6UKN5;D3YV76	Septin-2	2002-09-01	10	3D-structure;Acetylation;Cellcycle;Celldivision;Cellmembrane;Cellprojection;Centromere;Chromosome;Completeproteome;Cytoplasm;Cytoskeleton;Directproteinsequencing;GTP-binding;Kinetochore;Membrane;Mitosis;Nucleotide-binding;Phosphoprotein;Referenceproteome
-0.682147	Q9EPH2;P28667	MARCKS-related protein	Marcksl1	7	Actin-binding;Calmodulin-binding;Cellmembrane;Completeproteome;Cytoplasm;Lipoprotein;Membrane;Myristate;Phosphoprotein;Referenceproteome
-0.679102	Q6P502;P80318;Q3U0I3;E9Q133;F6Q609;F1M1I0	T-complex protein 1 subunit gamma	Cct3	16	3D-structure;Acetylation;ATP-binding;Chaperone;Completeproteome;Cytoplasm;Directproteinsequencing;Disulfidebond;Nucleotide-binding;Phosphoprotein;Referenceproteome
-0.667794	B1WC02;P70698	CTP synthase 1	Ctps	1	Acetylation;ATP-binding;Completeproteome;Glutamineamidotransferase;Ligase;Nucleotide-binding;Phosphoprotein;Pyrimidinebiosynthesis;Referenceproteome
-0.660603	B1WC34;O08795-2;O08795	Glucosidase 2 subunit beta	Prkcsh	6	Alternativesplicing;Calcium;Completeproteome;Directproteinsequencing;Endoplasmicreticulum;Glycoprotein;Kinase;Metal-binding;Phosphoprotein;Referenceproteome;Repeat;Signal;Transferase
-0.660132	P08644;P20171;P32883;Q61411;P08644-2;P32883-2;Q61411-2;C0H5X4;P08556;Q04970;Q9D091;E9PVD5;E9Q8V2;B2KGV5	GTPase KRas;GTPase KRas, N-terminally processed;GTPase HRas;GTPase HRas, N-terminally processed;GTPase NRas	Kras;Hras1;Nras	3	3D-structure;Acetylation;Alternativesplicing;Cellmembrane;Completeproteome;Directproteinsequencing;Golgiapparatus;GTP-binding;Lipoprotein;Membrane;Methylation;Nucleotide-binding;Palmitate;Prenylation;Proto-oncogene;Referenceproteome;S-nitrosylation
-0.657307	B2RZ82;P23798;B1AR14	Polycomb group RING finger protein 2	Pcgf2	2	Completeproteome;DNA-binding;Metal-binding;Nucleus;Phosphoprotein;Referenceproteome;Repressor;Transcription;Transcriptionregulation;Zinc;Zinc-finger
-0.655495	D4A962;Q8VDM6;Q8VDM6-2;Q8VDM6-3	Heterogeneous nuclear ribonucleoprotein U-like protein 1	Hnrnpul1	4	Activator;Alternativesplicing;Completeproteome;Methylation;Nucleus;Phosphoprotein;Referenceproteome;Repeat;Repressor;Ribonucleoprotein;RNA-binding;Transcription;Transcriptionregulation;Viralnucleoprotein;Virion
-0.655482	A2RRT6;Q8K3Y6	Zinc finger CCCH-type antiviral protein 1	Zc3hav1	1	3D-structure;Antiviraldefense;Completeproteome;Cytoplasm;Directproteinsequencing;Immunity;Innateimmunity;Metal-binding;Nucleus;Phosphoprotein;Referenceproteome;Repeat;RNA-binding;Zinc;Zinc-finger
-0.648524	O88809;G3V997;Q6PGI2;Q9CXL6;Q9ESI7;Q6PGN3-3;Q6PGN3;Q6PGN3-2;Q6PGN3-4;Q6PGN3-5;Q6PGN3-6	Neuronal migration protein doublecortin	Dcx	9	Alternativesplicing;ATP-binding;Cellprojection;Completeproteome;Cytoplasm;Cytoskeleton;Developmentalprotein;Differentiation;Kinase;Microtubule;Neurogenesis;Nucleotide-binding;Phosphoprotein;Referenceproteome;Repeat;Serine/threonine-proteinkinase;Transferase
-0.637365	Q6AYN4;Q8BGT8;Q8BGT8-2;Q6AYN4-2;F7D3N3;F6U6Z2;Q568Z9;Q8K0S0;E0CXW9	Phytanoyl-CoA hydroxylase-interacting protein-like	Phyhipl	8	Alternativesplicing;Completeproteome;Glycoprotein;Referenceproteome
-0.635981	G3V6S0;Q62261;Q62261-2;Q6XDA0;D4A7C5;Q99MJ6	Spectrin beta chain, brain 1	Sptbn1	35	3D-structure;Acetylation;Actin-binding;Actincapping;Alternativesplicing;Calmodulin-binding;Cellmembrane;Completeproteome;Cytoplasm;Cytoskeleton;Endosome;Glycoprotein;Membrane;Phosphoprotein;Referenceproteome;Repeat
-0.635335	E9Q1G8;E9Q9F5;F1LMC7;D4A0F5;O55131;Q9WVC0;Q5PQK1;Q8C650;D3ZHG7;Q9DA97;S4R2P6;Q8C650-2	Septin-7	2007-09-01	7	Alternativesplicing;Cellcycle;Celldivision;Cellprojection;Centromere;Chromosome;Cilium;Coiledcoil;Completeproteome;Cytoplasm;Cytoskeleton;Directproteinsequencing;GTP-binding;Kinetochore;Mitosis;Nucleotide-binding;Phosphoprotein;Referenceproteome
-0.635058	O08599-2;P61765-2;O08599;P61765;Z4YL99	Syntaxin-binding protein 1	Stxbp1	14	3D-structure;Alternativesplicing;Completeproteome;Cytoplasm;Directproteinsequencing;Membrane;Phosphoprotein;Proteintransport;Referenceproteome;Transport
-0.627609	P39053;P21575;P21575-5;P39053-4;P39053-6;P39053-2;P21575-4;P21575-8;D3ZQQ5;P21575-2;P21575-6;P39053-3;P39053-5;P21575-3;P21575-7;D3ZI80;Q08877-5;D3ZMH6;Q08877-3;F8WIV5;G3X9G4;P39052;P39052-2;P39054;Q08877;Q3TCR7;D4A0D1;Q08877-12;D4AAL9;Q08877-6;P39052-3;P39052-4;P39054-2;E9QLL2;Q08877-10;Q8BZ98;Q08877-4;Q3T9X3;Q08877-7;Q8BZ98-2;Q08877-2;Q08877-13;Q08877-11;Q08877-9;G3UZZ3;Q08877-8	Dynamin-1;Dynamin-2;Dynamin-3	Dnm1;Dnm3;Dnm2	2	3D-structure;Acetylation;Alternativesplicing;Celljunction;Cellmembrane;Coatedpit;Completeproteome;Cytoplasm;Cytoplasmicvesicle;Cytoskeleton;Directproteinsequencing;Endocytosis;Golgiapparatus;GTP-binding;Hydrolase;Membrane;Microtubule;Motorprotein;Nitration;Nucleotide-binding;Phosphoprotein;Postsynapticcellmembrane;Referenceproteome;Synapse
-0.616315	P15999;F1LP05;Q03265;D3Z6F5;M0R4D7;D6RJ16	ATP synthase subunit alpha, mitochondrial;ATP synthase subunit alpha	Atp5a1	21	3D-structure;Acetylation;ATP-binding;ATPsynthesis;Cellmembrane;CF(1);Completeproteome;Directproteinsequencing;Hydrogeniontransport;Iontransport;Membrane;Mitochondrion;Mitochondrioninnermembrane;Nucleotide-binding;Phosphoprotein;Pyrrolidonecarboxylicacid;Referenceproteome;Transitpeptide;Transport
-0.613485	P18666;Q3THE2	Myosin regulatory light chain 12B	Myl12b	7	Calcium;Completeproteome;Directproteinsequencing;Metal-binding;Motorprotein;Muscleprotein;Myosin;Phosphoprotein;Referenceproteome;Repeat
-0.607832	Q4G017	Nischarin	Nisch	2	Apoptosis;Cellmembrane;Coiledcoil;Completeproteome;Cytoplasm;Endosome;Leucine-richrepeat;Membrane;Phosphoprotein;Receptor;Referenceproteome;Repeat
-0.607417	Q9Z204-2;G3V9R8;Q9Z204-3;Q9Z204-4;D3ZXZ0	Heterogeneous nuclear ribonucleoproteins C1/C2	Hnrnpc	9	Completeproteome;Referenceproteome;Ribonucleoprotein;Viralnucleoprotein;Virion
-0.605474	E9QKR0;P54313;P62880;D3YZX3;D3Z1M1;D3Z1T4;E9PWM7;V9GWY1	Guanine nucleotide-binding protein G(I)/G(S)/G(T) subunit beta-2	Gnb2	9	Acetylation;Completeproteome;Cytoplasm;Directproteinsequencing;Phosphoprotein;Referenceproteome;Repeat;Transducer;WDrepeat
-0.602058	B0BNA7;Q9QZD9;M0RCH0;A2AE03	Eukaryotic translation initiation factor 3 subunit I	Eif3i	7	Acetylation;Completeproteome;Cytoplasm;Directproteinsequencing;Initiationfactor;Isopeptidebond;Phosphoprotein;Proteinbiosynthesis;Referenceproteome;Repeat;Ublconjugation;WDrepeat
-0.601491	P67778;P67779;Q5SQG5;D3ZFH6;D4AD84;M0R725	Prohibitin	Phb	10	Acetylation;Coiledcoil;Completeproteome;Directproteinsequencing;DNAsynthesis;Membrane;Mitochondrion;Mitochondrioninnermembrane;Phosphoprotein;Referenceproteome
-0.599761	F1MA18;Q62764;Q9JKB3;D4A0L4;Q62764-2;Q9JKB3-2	DNA-binding protein A	Csda	3	Alternativesplicing;Completeproteome;Cytoplasm;DNA-binding;Nucleus;Phosphoprotein;Referenceproteome;Repressor;RNA-binding;Transcription;Transcriptionregulation
-0.599702	Q4G019;Q8R207	Serine palmitoyltransferase small subunit A	Sptssa	1	Completeproteome;Endoplasmicreticulum;Lipidmetabolism;Membrane;Referenceproteome;Sphingolipidmetabolism;Transmembrane;Transmembranehelix
-0.596489	Q9DBG9	Tax1-binding protein 3	Tax1bp3	1	3D-structure;Cellmembrane;Completeproteome;Cytoplasm;Membrane;Nucleus;Phosphoprotein;Referenceproteome;Wntsignalingpathway
-0.595605	J3QNY1;Q6URK4-2;Q8BG05-2;E9Q7H5;B2RXM2;Q6URK4;Q8BG05;A2AL12;D3ZJF4;D4A6A2;F1LZZ2;D3ZTB7;F1LW17;A2AL13	Heterogeneous nuclear ribonucleoprotein A3	Gm8991;Gm6793;Hnrnpa3;LOC100360986	14	Acetylation;Alternativesplicing;Completeproteome;Directproteinsequencing;Methylation;mRNAprocessing;mRNAsplicing;Nucleus;Phosphoprotein;Referenceproteome;Repeat;Ribonucleoprotein;RNA-binding;Spliceosome
-0.59415	Q80X50-5;Q80X50;E9PTR4;Q80X50-4;Q80X50-3;Q80X50-2	Ubiquitin-associated protein 2-like	Ubap2l;Atp8b2	5	3D-structure;Alternativesplicing;Completeproteome;Phosphoprotein;Polymorphism;Referenceproteome
-0.589453	Q9ER34;Q99KI0	Aconitate hydratase, mitochondrial	Aco2	20	4Fe-4S;Acetylation;Completeproteome;Directproteinsequencing;Iron;Iron-sulfur;Isopeptidebond;Lyase;Metal-binding;Mitochondrion;Phosphoprotein;Pyrrolidonecarboxylicacid;Referenceproteome;Transitpeptide;Tricarboxylicacidcycle;Ublconjugation
-0.587493	Q8K1Z0;F6SFF5	Ubiquinone biosynthesis protein COQ9, mitochondrial	Coq9	1	Completeproteome;Mitochondrion;Phosphoprotein;Referenceproteome;Transitpeptide;Ubiquinonebiosynthesis
-0.585117	G3V7G0;Q9QXU8;Q8R1Q8	Cytoplasmic dynein 1 light intermediate chain 1	Dync1li1	4	ATP-binding;Cellcycle;Celldivision;Centromere;Chromosome;Completeproteome;Cytoplasm;Cytoskeleton;Directproteinsequencing;Dynein;Kinetochore;Microtubule;Mitosis;Motorprotein;Nucleotide-binding;Phosphoprotein;Referenceproteome;Transport
-0.575945	Q5PPJ6;Q8BMJ2	Leucine--tRNA ligase, cytoplasmic	Lars	3	Aminoacyl-tRNAsynthetase;ATP-binding;Completeproteome;Cytoplasm;Ligase;Nucleotide-binding;Proteinbiosynthesis;Referenceproteome
-0.570164	Q9DD18;Q9DD18-2;B0K014;D4A9K3	D-tyrosyl-tRNA(Tyr) deacylase 1;D-tyrosyl-tRNA(Tyr) deacylase	Dtd1	2	Alternativesplicing;Aminoacyl-tRNAsynthetase;Completeproteome;Cytoplasm;Directproteinsequencing;Hydrolase;Ligase;Phosphoprotein;Referenceproteome
-0.570112	P59215;D4ABT0;P59215-2;P18872;P18872-2;D3Z2M7;F7BLT7;F6WC15	Guanine nucleotide-binding protein G(o) subunit alpha	Gnao1	9	3D-structure;Alternativesplicing;Completeproteome;Directproteinsequencing;GTP-binding;Lipoprotein;Magnesium;Metal-binding;Myristate;Nucleotide-binding;Palmitate;Referenceproteome;Transducer
-0.567101	Q62093;Q6PDU1	Serine/arginine-rich splicing factor 2	Srsf2	3	Acetylation;Completeproteome;mRNAprocessing;mRNAsplicing;Nucleus;Phosphoprotein;Referenceproteome;RNA-binding
-0.566017	Q07984;Q9D8L3;Q62186;M0R4H9	Translocon-associated protein subunit delta	Ssr4	2	Completeproteome;Disulfidebond;Endoplasmicreticulum;Isopeptidebond;Membrane;Receptor;Referenceproteome;Signal;Transmembrane;Transmembranehelix;Ublconjugation
-0.550665	D3ZC55;Q8K0U4	Heat shock 70 kDa protein 12A	Hspa12a	2	ATP-binding;Completeproteome;Directproteinsequencing;Nucleotide-binding;Phosphoprotein;Referenceproteome;Stressresponse
-0.54894	D3ZQ57;B2RXS4	Plexin-B2	Plxnb2	7	Cellmembrane;Completeproteome;Developmentalprotein;Disulfidebond;Glycoprotein;Membrane;Phosphoprotein;Receptor;Referenceproteome;Repeat;Signal;Transmembrane;Transmembranehelix
-0.537835	F1LM55;Q8VDP4	DBIRD complex subunit KIAA1967 homolog	RGD1309922	6	Acetylation;Apoptosis;Coiledcoil;Completeproteome;Directproteinsequencing;Metalloenzymeinhibitor;mRNAprocessing;mRNAsplicing;Nucleus;Phosphoprotein;Referenceproteome
-0.537499	P85970;Q9CVB6;D3YXG6	Actin-related protein 2/3 complex subunit 2	Arpc2	9	Acetylation;Actin-binding;Cellprojection;Completeproteome;Cytoplasm;Cytoskeleton;Directproteinsequencing;Referenceproteome
-0.536757	G3V7C6;P68372;Q6P9T8;G3UZR1	Tubulin beta-4B chain	Tubb4b	29	Acetylation;Completeproteome;Cytoplasm;Cytoskeleton;Directproteinsequencing;GTP-binding;Microtubule;Nucleotide-binding;Phosphoprotein;Referenceproteome
-0.53339	P10860;P26443;F7CFA5;M0RCH2	Glutamate dehydrogenase 1, mitochondrial	Glud1	15	Acetylation;ADP-ribosylation;ATP-binding;Completeproteome;Directproteinsequencing;GTP-binding;Mitochondrion;NADP;Nucleotide-binding;Oxidoreductase;Phosphoprotein;Referenceproteome;Transitpeptide
-0.527862	Q63850;P17955	Nuclear pore glycoprotein p62	Nup62	2	3D-structure;Coiledcoil;Completeproteome;Cytoplasm;Cytoskeleton;Directproteinsequencing;Glycoprotein;mRNAtransport;Nuclearporecomplex;Nucleus;Phosphoprotein;Proteintransport;Referenceproteome;Repeat;Translocation;Transport
-0.52548	F1M8K0;Q62165	Dystroglycan;Alpha-dystroglycan;Beta-dystroglycan	Dag1	2	3D-structure;Celljunction;Cellmembrane;Completeproteome;Cytoplasm;Cytoskeleton;Disulfidebond;Glycoprotein;Host-virusinteraction;Membrane;Nucleus;Phosphoprotein;Postsynapticcellmembrane;Referenceproteome;Secreted;Signal;Synapse;Transmembrane;Transmembranehelix
-0.524978	D3Z6G3;Q5XIT1;Q6PER3;D3YUY6	Microtubule-associated protein RP/EB family member 3	Mapre3	2	Cellcycle;Celldivision;Completeproteome;Cytoplasm;Cytoskeleton;Microtubule;Mitosis;Phosphoprotein;Referenceproteome
-0.524585	P11915;F1LQ55;P11915-2;P32020;P32020-2	Non-specific lipid-transfer protein	Scp2	6	Acetylation;Acyltransferase;Alternativeinitiation;Completeproteome;Cytoplasm;Directproteinsequencing;Lipid-binding;Lipidtransport;Mitochondrion;Peroxisome;Phosphoprotein;Referenceproteome;Transferase;Transport
-0.520839	F1M953;P48721;P38647;M0R972	Stress-70 protein, mitochondrial	Hspa9	17	Acetylation;ATP-binding;Chaperone;Completeproteome;Directproteinsequencing;Mitochondrion;Nucleotide-binding;Nucleus;Phosphoprotein;Referenceproteome;Transitpeptide
-0.514329	D4AEI5;Q8C854;Q8C854-3;A2ATP6;A2ATP5;G8JL68;Q8C854-2;Q8C854-1;F6XJA1	Myelin expression factor 2	Myef2	4	Alternativesplicing;Completeproteome;DNA-binding;Nucleus;Phosphoprotein;Referenceproteome;Repeat;Repressor;RNA-binding;Transcription
-0.512541	P56404;Q3UJ16	Aquaporin-8	Aqp8	1	Completeproteome;Glycoprotein;Membrane;Referenceproteome;Repeat;Transmembrane;Transmembranehelix;Transport
-0.50959	Q5M7W5;Q5M7W5-2	Microtubule-associated protein 4	Map4	16	Acetylation;Alternativesplicing;Completeproteome;Cytoplasm;Cytoskeleton;Microtubule;Phosphoprotein;Referenceproteome;Repeat
-0.505838	G3V8Q1	Coatomer protein complex, subunit epsilon (Predicted), isoform CRA_c	Cope	4	Completeproteome;Referenceproteome
-0.50476	Q7TMK9;Q7TMK9-2;G3V018;G3UZI2;Q7TP47;R9PXZ2;G3UZ48;G3UXJ6;D3ZF34;D3ZME6;G3UWM1;M0R735;G3XA76	Heterogeneous nuclear ribonucleoprotein Q	Syncrip	13	Acetylation;Alternativesplicing;Completeproteome;Cytoplasm;Directproteinsequencing;Isopeptidebond;Methylation;mRNAprocessing;mRNAsplicing;Nucleus;Phosphoprotein;Referenceproteome;Repeat;Ribonucleoprotein;RNA-binding;Spliceosome;Ublconjugation
-0.492701	G3UW85;F1M4T3;P84089	Enhancer of rudimentary homolog	Erh	3	3D-structure;Acetylation;Cellcycle;Completeproteome;Referenceproteome
-0.490996	Q02248;Q9WU82;E9Q6A9;F7CRC6;D3YUH4;Q02257;Q6P0K8;F7BAC9;F6QZ47	Catenin beta-1	Ctnnb1	7	3D-structure;Acetylation;Activator;Celladhesion;Celljunction;Cellmembrane;Completeproteome;Cytoplasm;Cytoskeleton;Directproteinsequencing;Membrane;Nucleus;Phosphoprotein;Referenceproteome;Repeat;S-nitrosylation;Transcription;Transcriptionregulation;Ublconjugation;Wntsignalingpathway
-0.490284	Q5XIG8;Q9Z1Z2;M0RCV0	Serine-threonine kinase receptor-associated protein	Strap	6	Completeproteome;Cytoplasm;Directproteinsequencing;mRNAprocessing;mRNAsplicing;Nucleus;Phosphoprotein;Referenceproteome;Repeat;Spliceosome;WDrepeat
-0.490071	G3V8Q6;P12368;Q8K1M3;P12367	cAMP-dependent protein kinase type II-alpha regulatory subunit	Prkar2a	5	3D-structure;Acetylation;cAMP;cAMP-binding;Cellmembrane;Completeproteome;Cytoplasm;Kinase;Membrane;Nucleotide-binding;Phosphoprotein;Referenceproteome;Repeat;Transferase
-0.488202	P62141;P62142;M0R6Q3;M0R6X1;M0R8G8	Serine/threonine-protein phosphatase PP1-beta catalytic subunit	Ppp1cb	9	Acetylation;Carbohydratemetabolism;Cellcycle;Celldivision;Completeproteome;Cytoplasm;Directproteinsequencing;Glycogenmetabolism;Hydrolase;Iron;Manganese;Metal-binding;Nucleus;Phosphoprotein;Proteinphosphatase;Referenceproteome
-0.483311	Q60605-2;Q60605;Q64119;M0RCG4;M0RC91;D3ZHA7;Q8CI43	Myosin light polypeptide 6	Myl6	9	Acetylation;Alternativesplicing;Completeproteome;Directproteinsequencing;Motorprotein;Muscleprotein;Myosin;Referenceproteome;Repeat
-0.479601	P69897;P99024;P69897-2	Tubulin beta-5 chain	Tubb5	4	Acetylation;Alternativesplicing;Completeproteome;Cytoplasm;Cytoskeleton;Directproteinsequencing;GTP-binding;Isopeptidebond;Methylation;Microtubule;Nucleotide-binding;Phosphoprotein;Referenceproteome;S-nitrosylation;Ublconjugation
-0.479404	B0BN65;Q8BHZ0	Protein FAM49A	Fam49a	9	Completeproteome;Referenceproteome
-0.472743	P11980-2;M0R4B8;M0RD14;P52480;M0RBT1	Pyruvate kinase isozymes M1/M2	Pkm2	29	Acetylation;Allostericenzyme;Alternativesplicing;ATP-binding;Completeproteome;Cytoplasm;Directproteinsequencing;Glycolysis;Hydroxylation;Kinase;Magnesium;Metal-binding;Nucleotide-binding;Nucleus;Phosphoprotein;Potassium;Pyruvate;Referenceproteome;Transferase;Ublconjugation
-0.472589	Q6P799;Q8C483;P26638;A2AFS0;A2AFS1	Serine--tRNA ligase, cytoplasmic	Sars	8	Acetylation;Aminoacyl-tRNAsynthetase;ATP-binding;Completeproteome;Cytoplasm;Directproteinsequencing;Ligase;Nucleotide-binding;Phosphoprotein;Proteinbiosynthesis;Referenceproteome
-0.468357	G3V6T7;P38659;P08003	Protein disulfide-isomerase A4	Pdia4	13	3D-structure;Acetylation;Calcium;Completeproteome;Disulfidebond;Endoplasmicreticulum;Glycoprotein;Isomerase;Redox-activecenter;Referenceproteome;Repeat;Signal
-0.457219	M0R9I8;Q6PDW1;Q6ZWZ6;D3ZHB3;P63323;P63324;D3ZG05;D3ZV36;D3ZEB8	40S ribosomal protein S12	LOC100359593;Rps12;LOC100360573	7	Acetylation;Completeproteome;Cytoplasm;Directproteinsequencing;Referenceproteome;Ribonucleoprotein;Ribosomalprotein
-0.453784	Q6MG61;Q9Z1Q5	Chloride intracellular channel protein 1	Clic1	8	Acetylation;Cellmembrane;Chloride;Chloridechannel;Completeproteome;Cytoplasm;Directproteinsequencing;Disulfidebond;Ionchannel;Iontransport;Membrane;Nucleus;Phosphoprotein;Referenceproteome;Transmembrane;Transmembranehelix;Transport;Voltage-gatedchannel
-0.450824	A1L108;G3V7U8;A3KGQ6;Q9D898;A1L108-2	Actin-related protein 2/3 complex subunit 5-like protein;Actin-related protein 2/3 complex subunit 5	Arpc5l	3	Actin-binding;Alternativesplicing;Completeproteome;Cytoplasm;Cytoskeleton;Directproteinsequencing;Phosphoprotein;Referenceproteome
-0.450241	Q64514;Q64514-2;Q64560;D3ZML0	Tripeptidyl-peptidase 2	Tpp2	11	Acetylation;Alternativesplicing;Aminopeptidase;Completeproteome;Cytoplasm;Hydrolase;Isopeptidebond;Nucleus;Protease;Referenceproteome;Serineprotease;Ublconjugation
-0.442753	M0R9X8;F1LRT9;F6ZX84	Cytoplasmic dynein 1 heavy chain 1	Dync1h1	59	ATP-binding;Completeproteome;Nucleotide-binding;Referenceproteome
-0.442206	Q9Z1P8;Q6TMA8	Angiopoietin-related protein 4	Angptl4	2	Angiogenesis;Coiledcoil;Completeproteome;Developmentalprotein;Differentiation;Disulfidebond;Extracellularmatrix;Glycoprotein;Referenceproteome;Secreted;Signal
-0.440955	D9HP81;Q9EQZ7;Q9EQZ7-3	Regulating synaptic membrane exocytosis protein 2	Rims2	2	Alternativesplicing;Celljunction;Completeproteome;Exocytosis;Metal-binding;Neurotransmittertransport;Phosphoprotein;Referenceproteome;Repeat;Synapse;Synaptosome;Transport;Zinc;Zinc-finger
-0.440752	P04961;P17918	Proliferating cell nuclear antigen	Pcna	9	Acetylation;Completeproteome;DNA-binding;DNAdamage;DNArepair;DNAreplication;Isopeptidebond;Nucleus;Phosphoprotein;Referenceproteome;Ublconjugation
-0.436596	D3ZHA0;D3Z576;Q8VHX6;D3YW87;Q8VHX6-2	Filamin-C	Flnc	19	Actin-binding;Alternativesplicing;Completeproteome;Cytoplasm;Cytoskeleton;Membrane;Phosphoprotein;Referenceproteome;Repeat;Ublconjugation
-0.436294	Q5RJR9;P19324;P29457	Serpin H1	Serpinh1	16	Chaperone;Completeproteome;Directproteinsequencing;Endoplasmicreticulum;Glycoprotein;Referenceproteome;Signal;Stressresponse
-0.435926	A2AFQ0;Q7TMY8;Q7TMY8-3;Q7TMY8-4;Q7TMY8-2;F1MAP9;F6XP90;D3Z945;E9PSZ5;D3ZHC9;F6UYC1	E3 ubiquitin-protein ligase HUWE1	Huwe1	4	Alternativesplicing;Completeproteome;Cytoplasm;Differentiation;Directproteinsequencing;DNA-binding;DNAdamage;DNArepair;Ligase;Nucleus;Phosphoprotein;Referenceproteome;Ublconjugationpathway
-0.434401	P54311;P62874;H3BKR2;H3BLF7;P52287;Q61011	Guanine nucleotide-binding protein G(I)/G(S)/G(T) subunit beta-1	Gnb1	14	3D-structure;Acetylation;Completeproteome;Directproteinsequencing;Phosphoprotein;Referenceproteome;Repeat;Transducer;WDrepeat
-0.431964	P28480;P11983;F2Z483	T-complex protein 1 subunit alpha	Tcp1	18	Acetylation;Alternativesplicing;ATP-binding;Chaperone;Completeproteome;Cytoplasm;Cytoskeleton;Directproteinsequencing;Nucleotide-binding;Phosphoprotein;Referenceproteome
-0.422564	Q5SVJ0;F1LNI8;Q5SVI1;Q68EG2;G3V9G3;P08413;P28652;Q5SVI2;Q5SVI0;Q5SVI3;Q5SVJ1;Q5SVI9;Q923T9;P11730;Q923T9-2;P11730-2;F1LMC3;F1M3F8;P11730-3;Q923T9-3;F1LUE2;E9Q1T1;P15791;P15791-4;E9Q1V9;P15791-6;Q6PHZ2-5;F1LWF6;P15791-3;P15791-2;Q6PHZ2;P15791-7;Q6PHZ2-4;E9Q1W0;E9PXV3;P15791-5;Q6PHZ2-2;Q8CCM0	Calcium/calmodulin-dependent protein kinase type II subunit beta	Camk2b	9	Acetylation;Alternativesplicing;ATP-binding;Calmodulin-binding;Cellmembrane;Completeproteome;Cytoplasm;Cytoskeleton;Developmentalprotein;Differentiation;Directproteinsequencing;Kinase;Membrane;Neurogenesis;Nucleotide-binding;Nucleus;Phosphoprotein;Referenceproteome;Sarcoplasmicreticulum;Serine/threonine-proteinkinase;Transferase
-0.419079	B2RYG6;Q7TQI3;D3YWF6;D3Z7K0	Ubiquitin thioesterase OTUB1	Otub1	14	Adaptiveimmunity;Completeproteome;Cytoplasm;Directproteinsequencing;DNAdamage;DNArepair;Hydrolase;Immunity;Phosphoprotein;Protease;Referenceproteome;Thiolprotease;Ublconjugationpathway
-0.415763	F1M0L7;P14669;O35639	Annexin;Annexin A3	Anxa3	3	Acetylation;Annexin;Calcium;Calcium/phospholipid-binding;Completeproteome;Directproteinsequencing;PhospholipaseA2inhibitor;Referenceproteome;Repeat
-0.415586	P38983;P14206;F1M8X2	40S ribosomal protein SA	Rpsa	12	Acetylation;Cellmembrane;Completeproteome;Cytoplasm;Directproteinsequencing;Membrane;Nucleus;Phosphoprotein;Receptor;Referenceproteome;Repeat;Ribonucleoprotein;Ribosomalprotein
-0.409585	O35987;Q9CZ44-3;Q9CZ44;A2AT02;Q9CZ44-2	NSFL1 cofactor p47	Nsfl1c	9	3D-structure;Alternativesplicing;Chromosome;Completeproteome;Directproteinsequencing;Golgiapparatus;Lipid-binding;Nucleus;Phosphoprotein;Referenceproteome
-0.408078	Q4KLI7;Q9D554	Splicing factor 3A subunit 3	Sf3a3	4	Acetylation;Completeproteome;Metal-binding;mRNAprocessing;mRNAsplicing;Nucleus;Phosphoprotein;Referenceproteome;Spliceosome;Zinc;Zinc-finger
-0.407814	Q6AYT3;Q99LF4;M0R643	tRNA-splicing ligase RtcB homolog	D10Wsu52e	8	ATP-binding;Completeproteome;Cytoplasm;Ligase;Metal-binding;Nucleotide-binding;Referenceproteome;tRNAprocessing;Zinc
-0.396607	P11598;P27773;F6Q404	Protein disulfide-isomerase A3	Pdia3	22	Completeproteome;Directproteinsequencing;Disulfidebond;Endoplasmicreticulum;Isomerase;Phosphoprotein;Redox-activecenter;Referenceproteome;Repeat;Signal
-0.389991	D3ZD23;P61222	ATP-binding cassette sub-family E member 1	Abce1	3	ATP-binding;Chaperone;Completeproteome;Cytoplasm;Mitochondrion;Nucleotide-binding;Referenceproteome;Repeat
-0.379853	P04762	Catalase	Cat	15	Completeproteome;Directproteinsequencing;Heme;Hydrogenperoxide;Iron;Metal-binding;Mitogen;NADP;Oxidoreductase;Peroxidase;Peroxisome;Phosphoprotein;Referenceproteome
-0.37967	P62827;P62828;Q14AA6;Q66H11;Q8K586;Q61820	GTP-binding nuclear protein Ran;GTP-binding nuclear protein Ran, testis-specific isoform	Ran;1700009N14Rik;RGD1306195;Rasl2-9	6	Acetylation;Cellcycle;Celldivision;Completeproteome;Cytoplasm;Directproteinsequencing;GTP-binding;Isopeptidebond;Mitosis;Nucleotide-binding;Nucleus;Phosphoprotein;Proteintransport;Referenceproteome;Transport;Ublconjugation
-0.379631	P56959;Q5PQK2;Q8CFQ9;G3UXT7;F1LWL0;Q91VQ2;G3UZD2	RNA-binding protein FUS	Fus	6	Completeproteome;DNA-binding;Metal-binding;Methylation;Nucleus;Phosphoprotein;Referenceproteome;Repeat;RNA-binding;Zinc;Zinc-finger
-0.377671	Q3MHS9;P80317;E9QPA6;M0R800;D3ZZG6;Q61390;D4AD79;B1AT05	T-complex protein 1 subunit zeta	Cct6a	17	Acetylation;ATP-binding;Chaperone;Completeproteome;Cytoplasm;Directproteinsequencing;Nucleotide-binding;Referenceproteome
-0.376427	Q68FQ0;P80316;E0CZA1	T-complex protein 1 subunit epsilon	Cct5	19	Acetylation;ATP-binding;Chaperone;Completeproteome;Cytoplasm;Cytoskeleton;Directproteinsequencing;Nucleotide-binding;Phosphoprotein;Referenceproteome
-0.372857	P29341;Q9EPH8;B5DF80;Q9D4E6;D4A233;Q62029;Q6PHQ9;A3KFU8;A3KFU5;D3Z5M2;Q91YZ8;V9GXG3;D3ZAS7;F6ZAX1;D4A5H0;Q8C7D3;F1M8Y9	Polyadenylate-binding protein 1	Pabpc1;Pabpc3;Pabpc6	18	Acetylation;Completeproteome;Cytoplasm;Methylation;mRNAprocessing;mRNAsplicing;Nonsense-mediatedmRNAdecay;Nucleus;Phosphoprotein;Referenceproteome;Repeat;RNA-binding;Spliceosome
-0.355906	Q7TN49	Mas-related G-protein coupled receptor member A	Mrgpra	1	Cellmembrane;Completeproteome;G-proteincoupledreceptor;Membrane;Receptor;Referenceproteome;Transducer;Transmembrane;Transmembranehelix
-0.353364	G3V6W6;P62334	26S protease regulatory subunit 10B	LOC100365869;Psmc6	8	Acetylation;ATP-binding;Completeproteome;Cytoplasm;Directproteinsequencing;Nucleotide-binding;Nucleus;Proteasome;Referenceproteome
-0.352197	Q6Q0N1;Q9D1A2	Cytosolic non-specific dipeptidase	Cndp2	5	3D-structure;Carboxypeptidase;Completeproteome;Cytoplasm;Directproteinsequencing;Hydrolase;Manganese;Metal-binding;Metalloprotease;Protease;Referenceproteome
-0.350347	Q62952-2;E9PWE8;Q62952;Q62188;Q3TT92;D3YUS0;D3Z567	Dihydropyrimidinase-related protein 3	Dpysl3	30	Alternativesplicing;Cellprojection;Completeproteome;Cytoplasm;Directproteinsequencing;Phosphoprotein;Referenceproteome
-0.348864	Q8VCD6	Receptor expression-enhancing protein 2	Reep2	1	Completeproteome;Membrane;Referenceproteome;Transmembrane;Transmembranehelix
-0.345082	G3V6P7;Q62812;Q8VDD5	Myosin-9	Myh9	36	Acetylation;Actin-binding;ATP-binding;Calmodulin-binding;Cellshape;Coiledcoil;Completeproteome;Cytoplasm;Cytoskeleton;Directproteinsequencing;Motorprotein;Myosin;Nucleotide-binding;Phosphoprotein;Referenceproteome;Ublconjugation
-0.344542	Q60932;Q60932-2;Q9Z2L0;F2Z471;D3Z9A9;F1M2D3;F1LU57;F1LU13	Voltage-dependent anion-selective channel protein 1	Vdac1	14	3D-structure;Acetylation;Alternativesplicing;Apoptosis;Cellmembrane;Completeproteome;Directproteinsequencing;Iontransport;Membrane;Mitochondrion;Mitochondrionoutermembrane;NAD;Nucleotide-binding;Phosphoprotein;Porin;Referenceproteome;Transmembrane;Transmembranebetastrand;Transport
-0.330401	D4ACB8;P42932;H3BL49;H3BJB6;H3BKG2;H3BLL1;H3BKR8	T-complex protein 1 subunit theta	Cct8	23	Acetylation;ATP-binding;Chaperone;Completeproteome;Cytoplasm;Cytoskeleton;Directproteinsequencing;Isopeptidebond;Nucleotide-binding;Phosphoprotein;Referenceproteome;Ublconjugation
-0.322057	A3KGU7;P16546;A3KGU9;A3KGU4	Spectrin alpha chain, brain	Spna2;Sptan1	1	Acetylation;Actin-binding;Actincapping;Alternativesplicing;Calcium;Calmodulin-binding;Completeproteome;Cytoplasm;Cytoskeleton;Directproteinsequencing;Metal-binding;Phosphoprotein;Referenceproteome;Repeat;SH3domain
-0.308696	Q00438;F1LM18;D3ZB30;Q00438-2;Q922I7;Q8BGJ5;P17225;Q8CB58;E9QMW9;F7AXP1;G3UXA6;G8JL74;Q8BHD7;Q9Z118;Q8BHD7-2;F7DCW4;F7C521	Polypyrimidine tract-binding protein 1	Ptbp1	8	Acetylation;Activator;Alternativesplicing;Completeproteome;Differentiation;Directproteinsequencing;Erythrocytematuration;mRNAprocessing;mRNAsplicing;Nucleus;Phosphoprotein;Referenceproteome;Repeat;Repressor;RNA-binding
-0.305545	F1LNF7;Q99NA5;Q9D6R2;Q9D6R2-2	Isocitrate dehydrogenase [NAD] subunit alpha, mitochondrial	Idh3a	5	Acetylation;Alternativesplicing;Completeproteome;Directproteinsequencing;Magnesium;Manganese;Metal-binding;Mitochondrion;NAD;Oxidoreductase;Referenceproteome;Transitpeptide;Tricarboxylicacidcycle
-0.303277	B2GV06;Q9D0K2;Q3UJQ9	Succinyl-CoA:3-ketoacid-coenzyme A transferase 1, mitochondrial	Oxct1	3	Completeproteome;Directproteinsequencing;Mitochondrion;Phosphoprotein;Referenceproteome;Transferase;Transitpeptide
-0.294693	P60335	Poly(rC)-binding protein 1	Pcbp1	7	Completeproteome;Directproteinsequencing;DNA-binding;Nucleus;Phosphoprotein;Referenceproteome;Repeat;Ribonucleoprotein;RNA-binding
-0.290764	P50475;Q8BGQ7	Alanine--tRNA ligase, cytoplasmic	Aars	14	Acetylation;Aminoacyl-tRNAsynthetase;ATP-binding;Completeproteome;Cytoplasm;Directproteinsequencing;Ligase;Metal-binding;Nucleotide-binding;Phosphoprotein;Proteinbiosynthesis;Referenceproteome;RNA-binding;tRNA-binding;Ublconjugation;Zinc
-0.279622	D4A781;Q8BKC5;Q8BKC5-2;M0RB74;D4A634;Q8BIV3	Importin-5	Ipo5	23	Acetylation;Alternativesplicing;Completeproteome;Cytoplasm;Nucleus;Phosphoprotein;Proteintransport;Referenceproteome;Repeat;Transport
-0.208112	E9PSZ3;P16086	Spectrin alpha chain, brain	Sptan1	59	3D-structure;Acetylation;Actin-binding;Actincapping;Calcium;Calmodulin-binding;Completeproteome;Cytoplasm;Cytoskeleton;Directproteinsequencing;Metal-binding;Phosphoprotein;Referenceproteome;Repeat;SH3domain
-0.191498	P63038;P63039;P63038-2;D3Z9X1;D3Z2F2;M0RBL5;D3Z7J9;F1M6U4	60 kDa heat shock protein, mitochondrial	Hspd1	19	Acetylation;Alternativesplicing;ATP-binding;Chaperone;Completeproteome;Cytoplasm;Directproteinsequencing;Mitochondrion;Nucleotide-binding;Phosphoprotein;Referenceproteome;Transitpeptide
only Flat Zr	O55028;D3Z7R0	[3-methyl-2-oxobutanoate dehydrogenase [lipoamide]] kinase, mitochondrial	Bckdk	1	Acetylation;ATP-binding;Completeproteome;Kinase;Mitochondrion;Nucleotide-binding;Phosphoprotein;Referenceproteome;Serine/threonine-proteinkinase;Transferase;Transitpeptide
only Flat Zr	A2AD25;P62911;P62912;D4A412;D4A8R0;F6WJV0;D4A647	60S ribosomal protein L32	Gm4987;Rpl32;LOC100363713;LOC680959;Gm10064	2	Completeproteome;Directproteinsequencing;Referenceproteome;Ribonucleoprotein;Ribosomalprotein
only Flat Zr	P70470;P97823;J3QP56;P97823-2;J3QK48;D3YUG4	Acyl-protein thioesterase 1	Lypla1	1	Alternativesplicing;Completeproteome;Cytoplasm;Directproteinsequencing;Fattyacidmetabolism;Hydrolase;Lipidmetabolism;Referenceproteome
only Flat Zr	D3ZUX5;Q9CRB9;F6QFL0	Coiled-coil-helix-coiled-coil-helix domain-containing protein 3, mitochondrial	Chchd3	1	Acetylation;Completeproteome;Cytoplasm;Directproteinsequencing;Lipoprotein;Membrane;Mitochondrion;Mitochondrioninnermembrane;Myristate;Nucleus;Phosphoprotein;Referenceproteome;Repressor;Transcription;Transcriptionregulation
only Flat Zr	G3V6P2;Q01205;Q9D2G2;Q9D2G2-2	Dihydrolipoyllysine-residue succinyltransferase component of 2-oxoglutarate dehydrogenase complex, mitochondrial	Dlst	3	Acyltransferase;Alternativesplicing;Completeproteome;Directproteinsequencing;Lipoyl;Mitochondrion;Referenceproteome;Transferase;Transitpeptide;Tricarboxylicacidcycle
only Flat Zr	Q5XIC0	Enoyl-CoA delta isomerase 2, mitochondrial	Eci2	1	Acetylation;Alternativesplicing;Completeproteome;Isomerase;Mitochondrion;Peroxisome;Referenceproteome;Transitpeptide
only Flat Zr	F1LRE1;P70619	Glutathione reductase	Gsr	1	Completeproteome;Disulfidebond;FAD;Flavoprotein;NADP;Oxidoreductase;Redox-activecenter;Referenceproteome
only Flat Zr	Q9WVK7	Hydroxyacyl-coenzyme A dehydrogenase, mitochondrial	Hadh	1	Acetylation;Completeproteome;Fattyacidmetabolism;Lipidmetabolism;Mitochondrion;NAD;Oxidoreductase;Referenceproteome;Transitpeptide
only Flat Zr	Q711G3	Isoamyl acetate-hydrolyzing esterase 1 homolog	Iah1	2	Completeproteome;Hydrolase;Lipiddegradation;Lipidmetabolism;Referenceproteome
only Flat Zr	Q68FX0;Q91VA7	Isocitrate dehydrogenase [NAD] subunit beta, mitochondrial	Idh3B;Idh3b	2	Acetylation;Completeproteome;Magnesium;Manganese;Metal-binding;Mitochondrion;NAD;Oxidoreductase;Referenceproteome;Transitpeptide;Tricarboxylicacidcycle
only Flat Zr	P12007;Q9JHI5	Isovaleryl-CoA dehydrogenase, mitochondrial	Ivd	3	Acetylation;Completeproteome;Directproteinsequencing;FAD;Flavoprotein;Mitochondrion;Oxidoreductase;Referenceproteome;Transitpeptide
only Flat Zr	Q3KRD5;Q9CYG7;Q9CYG7-2	Mitochondrial import receptor subunit TOM34	Tomm34	1	Alternativesplicing;Chaperone;Completeproteome;Cytoplasm;Membrane;Mitochondrion;Mitochondrionoutermembrane;Phosphoprotein;Referenceproteome;Repeat;TPRrepeat
only Flat Zr	Q6URW6-3;F1LNF0;K3W4R2;Q6URW6;Q6URW6-2	Myosin-14	Myh14	2	Acetylation;Actin-binding;Alternativesplicing;ATP-binding;Calmodulin-binding;Cellshape;Coiledcoil;Completeproteome;Directproteinsequencing;Motorprotein;Myosin;Nucleotide-binding;Phosphoprotein;Referenceproteome
only Flat Zr	Q99KE1	NAD-dependent malic enzyme, mitochondrial	Me2	1	Acetylation;Allostericenzyme;Completeproteome;Metal-binding;Mitochondrion;NAD;Oxidoreductase;Referenceproteome;Transitpeptide
only Flat Zr	D4A0T0;Q9DCS9;D3YUK4	NADH dehydrogenase [ubiquinone] 1 beta subcomplex subunit 10	Ndufb10	2	Completeproteome;Directproteinsequencing;Electrontransport;Membrane;Mitochondrion;Mitochondrioninnermembrane;Referenceproteome;Respiratorychain;Transport
only Flat Zr	M0RCP9;Q9CWW6	Peptidyl-prolyl cis-trans isomerase NIMA-interacting 4	Pin4	1	Completeproteome;Cytoplasm;Cytoskeleton;DNA-binding;Isomerase;Nucleus;Phosphoprotein;Referenceproteome;Rotamase
only Flat Zr	G5E902;Q8VEM8;G3V741;P16036	Phosphate carrier protein, mitochondrial	Slc25a3	1	Acetylation;Completeproteome;Directproteinsequencing;Membrane;Mitochondrion;Mitochondrioninnermembrane;Phosphoprotein;Referenceproteome;Repeat;Symport;Transitpeptide;Transmembrane;Transmembranehelix;Transport
only Flat Zr	B0BN94;Q9CR98	Protein FAM136A	Fam136a	2	Completeproteome;Mitochondrion;Referenceproteome
only Flat Zr	P84096;Q32PX6	Rho-related GTP-binding protein RhoG	Rhog	2	Cellmembrane;Completeproteome;GTP-binding;Lipoprotein;Membrane;Methylation;Nucleotide-binding;Prenylation;Referenceproteome
only Flat Zr	Q6IMX3;P15651;Q07417;F6RAZ3	Short-chain specific acyl-CoA dehydrogenase, mitochondrial	Acads	1	3D-structure;Completeproteome;Directproteinsequencing;FAD;Fattyacidmetabolism;Flavoprotein;Lipidmetabolism;Mitochondrion;Oxidoreductase;Referenceproteome;Transitpeptide
only Flat Zr	D3ZZC1;Q91W90;E9PXX7	Thioredoxin domain-containing protein 5	LOC100362805;Txndc5	2	Completeproteome;Directproteinsequencing;Disulfidebond;Endoplasmicreticulum;Redox-activecenter;Referenceproteome;Repeat;Signal
only Flat Zr	P16257	Translocator protein	Tspo	1	Completeproteome;Directproteinsequencing;Membrane;Mitochondrion;Receptor;Referenceproteome;Transmembrane;Transmembranehelix
only Flat Zr	D3ZKG9;F1M0Y0	Clustered mitochondria protein homolog	RGD1307222	1	Completeproteome;Cytoplasm;Referenceproteome;Repeat;TPRrepeat
only Flat Zr	P13233	2,3-cyclic-nucleotide 3-phosphodiesterase	Cnp	1	3D-structure;Completeproteome;Directproteinsequencing;Hydrolase;Lipoprotein;Membrane;Methylation;Phosphoprotein;Prenylation;Referenceproteome;RNA-binding
only Flat Zr	Q5BJN7;Q642K5;P62862;P62864	40S ribosomal protein S30	Fau	1	Completeproteome;Directproteinsequencing;Referenceproteome;Ribonucleoprotein;Ribosomalprotein
only Flat Zr	B2RZD5;D3ZSF9;Q9D7S7;Q9D7S7-2	60S ribosomal protein L22-like 1	Rpl22l1;LOC100365299	3	Alternativesplicing;Completeproteome;Phosphoprotein;Referenceproteome;Ribonucleoprotein;Ribosomalprotein
only Flat Zr	D4A1Z2;G3V6I9;P12749;P61255;B1ARA5;B1ARA3;D4AE42;M0RA61	60S ribosomal protein L26	Rpl26-ps2;Rpl26;Rpl26-ps1	2	Completeproteome;Directproteinsequencing;Phosphoprotein;Referenceproteome;Ribonucleoprotein;Ribosomalprotein
only Flat Zr	D3ZZN4;D4A771;O55142;P04646	60S ribosomal protein L35a	LOC100362338;LOC100359825;Rpl35a	1	Acetylation;Completeproteome;Referenceproteome;Ribonucleoprotein;Ribosomalprotein;RNA-binding;tRNA-binding
only Flat Zr	P62737;P62738;P63268;P63269;D3YZY0;D3Z2K3	Actin, aortic smooth muscle;Actin, gamma-enteric smooth muscle	Acta2;Actg2	1	Acetylation;ATP-binding;Completeproteome;Cytoplasm;Cytoskeleton;Directproteinsequencing;Methylation;Muscleprotein;Nucleotide-binding;Oxidation;Referenceproteome
only Flat Zr	O88656;Q9WV32;F6VVE6;F6THG2	Actin-related protein 2/3 complex subunit 1B	Arpc1b	2	Acetylation;Actin-binding;Completeproteome;Cytoplasm;Cytoskeleton;Phosphoprotein;Referenceproteome;Repeat;WDrepeat
only Flat Zr	Q63014;Q3UHD3;Q3UHD3-2;Q6P9Q6-2;Q6P9Q6;D4AE06;D3ZR68;Q80YW9;D4A6E5;Q9DBR0;Q80YW6;Q80YW7;M0RDY5;Q8BMZ5;H7BX14;Q5XIB7;Q8BMZ5-2;D6RH65;D3YWG5;D3YY06;D3YZ84;Q6P5U8-2	A-kinase anchor protein 8;Microtubule-associated tumor suppressor candidate 2 homolog;FK506-binding protein 15;Peptidyl-prolyl cis-trans isomerase;tRNA-splicing endonuclease subunit Sen34	Akap8;Mtus2;Fkbp15;Tsen34	2	Acetylation;Actin-binding;Alternativesplicing;Cellprojection;Coiledcoil;Completeproteome;Cytoplasm;Cytoskeleton;DNA-binding;Endocytosis;Endonuclease;Endosome;Hydrolase;Isomerase;Metal-binding;Microtubule;mRNAprocessing;Nuclease;Nucleus;Phosphoprotein;Referenceproteome;Repeat;Rotamase;Transport;tRNAprocessing;Zinc;Zinc-finger
only Flat Zr	G3V786;P45377;G5E895;Q5RJP0;Q6AY99;F7EMK8;D3Z494	Aldose reductase-related protein 2	Akr1b8	3	3D-structure;Completeproteome;Cytoplasm;NADP;Oxidoreductase;Referenceproteome
only Flat Zr	Q9EQR2;F1M9Q8	Alkyldihydroxyacetonephosphate synthase, peroxisomal	Agps	1	Acetylation;Completeproteome;FAD;Flavoprotein;Lipidbiosynthesis;Lipidmetabolism;Peroxisome;Phosphoprotein;Referenceproteome;Transferase;Transitpeptide
only Flat Zr	P35433	Amidophosphoribosyltransferase	Ppat	1	4Fe-4S;Allostericenzyme;Completeproteome;Directproteinsequencing;Glutamineamidotransferase;Glycosyltransferase;Iron;Iron-sulfur;Magnesium;Metal-binding;Purinebiosynthesis;Referenceproteome;Transferase
only Flat Zr	Q6AYS7;Q99JW2	Aminoacylase-1A;Aminoacylase-1	Acy1a;Acy1	2	Completeproteome;Cytoplasm;Directproteinsequencing;Hydrolase;Metal-binding;Referenceproteome;Zinc
only Flat Zr	Q6MG08;Q6P542	ATP-binding cassette sub-family F member 1	Abcf1	2	Activator;ATP-binding;Completeproteome;Cytoplasm;Isopeptidebond;Nucleotide-binding;Nucleus;Phosphoprotein;Referenceproteome;Repeat;Ublconjugation
only Flat Zr	Q62095	ATP-dependent RNA helicase DDX3Y	Ddx3y	1	ATP-binding;Completeproteome;Cytoplasm;Directproteinsequencing;Helicase;Hydrolase;Nucleotide-binding;Nucleus;Referenceproteome;RNA-binding
only Flat Zr	D4A450;Q8K019;Q8K019-2;F8WI22;Q8K019-3	Bcl-2-associated transcription factor 1	Bclaf1	2	Acetylation;Alternativesplicing;Completeproteome;Cytoplasm;DNA-binding;Nucleus;Phosphoprotein;Referenceproteome;Repressor;Transcription;Transcriptionregulation
only Flat Zr	Q63754;Q91ZZ3	Beta-synuclein	Sncb	1	Completeproteome;Cytoplasm;Directproteinsequencing;Phosphoprotein;Referenceproteome;Repeat
only Flat Zr	Q6AZ33;P46844;Q9CY64;A2ASB1;A2ASB7;A2ASB8	Biliverdin reductase A	Blvra	5	3D-structure;Acetylation;Completeproteome;Cytoplasm;Directproteinsequencing;Metal-binding;NAD;NADP;Oxidoreductase;Phosphoprotein;Referenceproteome;Zinc
only Flat Zr	D3ZVA6;D4A9P7;Q8BGS2;Q8BGS2-2	BolA-like protein 2	Bola2;LOC100363408	1	3D-structure;Acetylation;Alternativesplicing;Completeproteome;Referenceproteome
only Flat Zr	Q6P8K8	Carboxypeptidase A4	Cpa4	1	Carboxypeptidase;Completeproteome;Disulfidebond;Glycoprotein;Hydrolase;Metal-binding;Metalloprotease;Protease;Referenceproteome;Secreted;Signal;Zinc
only Flat Zr	Q5U302;P26231	Catenin alpha-1	Ctnna1	4	3D-structure;Acetylation;Celladhesion;Celljunction;Cellmembrane;Completeproteome;Cytoplasm;Cytoskeleton;Directproteinsequencing;Membrane;Phosphoprotein;Referenceproteome;Ublconjugation
only Flat Zr	Q9JIA9	Cathepsin R	Ctsr	1	Completeproteome;Disulfidebond;Glycoprotein;Hydrolase;Lysosome;Protease;Referenceproteome;Signal;Thiolprotease;Zymogen
only Flat Zr	A1A5P0	Cdc42 effector protein 1	Cdc42ep1	2	Cellshape;Completeproteome;Cytoplasm;Cytoskeleton;Membrane;Phosphoprotein;Referenceproteome;Repeat
only Flat Zr	D4A2P1;Q8CH18;Q8CH18-3;D3ZG47	Cell division cycle and apoptosis regulator protein 1	Ccar1	1	Alternativesplicing;Apoptosis;Cellcycle;Celldivision;Coiledcoil;Completeproteome;Cytoplasm;Isopeptidebond;Phosphoprotein;Referenceproteome;Transcription;Transcriptionregulation;Ublconjugation
only Flat Zr	Q9JJP2-2;Q9JJP2-4;Q9JJP2-3;G3UYS2	Cellular tumor antigen p53	Trp73	1	Activator;Apoptosis;Cellcycle;Completeproteome;Cytoplasm;DNA-binding;Metal-binding;Nucleus;Phosphoprotein;Referenceproteome;Transcription;Transcriptionregulation;Tumorsuppressor;Zinc
only Flat Zr	Q6A065;H7BX26;Q6A065-3	Centrosomal protein of 170 kDa	Cep170	1	Alternativesplicing;Coiledcoil;Completeproteome;Cytoplasm;Cytoskeleton;Microtubule;Phosphoprotein;Referenceproteome
only Flat Zr	Q4KM37	Centrosomal protein of 41 kDa	Cep41	1	Cellprojection;Ciliopathy;Cilium;Ciliumbiogenesis/degradation;Completeproteome;Cytoplasm;Cytoskeleton;Phosphoprotein;Proteintransport;Referenceproteome;Transport
only Flat Zr	D3ZUL3;Q04857	Collagen alpha-1(VI) chain	Col6a1	2	Celladhesion;Collagen;Completeproteome;Extracellularmatrix;Glycoprotein;Hydroxylation;Referenceproteome;Repeat;Secreted;Signal
only Flat Zr	B5DF89;Q9JLV5;E9Q4T8;F6UY44	Cullin-3	Cul3	1	3D-structure;Completeproteome;ER-Golgitransport;Golgiapparatus;Isopeptidebond;Nucleus;Phosphoprotein;Referenceproteome;Transport;Ublconjugation;Ublconjugationpathway
only Flat Zr	Q9ER72	Cysteine--tRNA ligase, cytoplasmic	Cars	3	Alternativesplicing;Aminoacyl-tRNAsynthetase;ATP-binding;Completeproteome;Cytoplasm;Ligase;Metal-binding;Nucleotide-binding;Phosphoprotein;Proteinbiosynthesis;Referenceproteome;Zinc
only Flat Zr	P11711	Cytochrome P450 2A1	Cyp2a1	1	Completeproteome;Directproteinsequencing;Endoplasmicreticulum;Heme;Iron;Membrane;Metal-binding;Microsome;Monooxygenase;Oxidoreductase;Referenceproteome
only Flat Zr	Q62698;Q6PDL0	Cytoplasmic dynein 1 light intermediate chain 2	Dync1li2	3	ATP-binding;Completeproteome;Cytoplasm;Cytoskeleton;Dynein;Microtubule;Motorprotein;Nucleotide-binding;Phosphoprotein;Referenceproteome;Transport
only Flat Zr	Q5I0L4	Cytosolic Fe-S cluster assembly factor NUBP1	Nubp1	1	4Fe-4S;ATP-binding;Completeproteome;Cytoplasm;Iron;Iron-sulfur;Metal-binding;Nucleotide-binding;Referenceproteome
only Flat Zr	O35820	Deoxyribonucleoside 5-monophosphate N-glycosidase	Rcl	1	3D-structure;Completeproteome;Cytoplasm;Glycosidase;Hydrolase;Nucleotidemetabolism;Nucleus;Phosphoprotein;Referenceproteome
only Flat Zr	Q04750;Q9WUL0	DNA topoisomerase 1	Top1	2	Acetylation;ATP-binding;Completeproteome;Directproteinsequencing;DNA-binding;Isomerase;Isopeptidebond;Nucleotide-binding;Nucleus;Phosphoprotein;Referenceproteome;Topoisomerase;Ublconjugation
only Flat Zr	Q498R3;Q9DC23	DnaJ homolog subfamily C member 10	Dnajc10	2	3D-structure;Chaperone;Completeproteome;Endoplasmicreticulum;Glycoprotein;Referenceproteome;Repeat;Secreted;Signal
only Flat Zr	P51807;Q9Z336	Dynein light chain Tctex-type 1	Dynlt1	1	Cellcycle;Celldivision;Completeproteome;Cytoplasm;Cytoskeleton;Dynein;Golgiapparatus;Microtubule;Mitosis;Motorprotein;Neurogenesis;Phosphoprotein;Referenceproteome;Transport
only Flat Zr	Q63364	E3 ubiquitin-protein ligase Praja-2	Pja2	1	Acetylation;Celljunction;Cellmembrane;Completeproteome;Cytoplasm;Endoplasmicreticulum;Golgiapparatus;Ligase;Membrane;Metal-binding;Phosphoprotein;Postsynapticcellmembrane;Referenceproteome;Synapse;Ublconjugationpathway;Zinc;Zinc-finger
only Flat Zr	P62878;Q498D8	E3 ubiquitin-protein ligase RBX1	Rbx1	2	3D-structure;Acetylation;Completeproteome;Cytoplasm;DNAdamage;DNArepair;Ligase;Metal-binding;Nucleus;Phosphoprotein;Referenceproteome;Ublconjugationpathway;Zinc;Zinc-finger
only Flat Zr	P69736;Q9JMG1	Endothelial differentiation-related factor 1	Edf1	1	Acetylation;Activator;Calmodulin-binding;Completeproteome;Cytoplasm;Developmentalprotein;Differentiation;DNA-binding;Nucleus;Phosphoprotein;Referenceproteome;Transcription;Transcriptionregulation
only Flat Zr	B5DF60;Q8BMJ3;Q60872;Q6VV72	Eukaryotic translation initiation factor 1A, X-chromosomal;Eukaryotic translation initiation factor 1A	Eif1ax;Eif1a	2	Completeproteome;Initiationfactor;Proteinbiosynthesis;Referenceproteome
only Flat Zr	M0RDC9;Q9DAA6;M0R5B6;Q9DAA6-2	Exosome complex component CSL4	Exosc1	1	Alternativesplicing;Completeproteome;Cytoplasm;Exosome;Nucleus;Phosphoprotein;Referenceproteome;RNA-binding;rRNAprocessing
only Flat Zr	Q08943-2;Q04931;Q08943;A2AW05	FACT complex subunit SSRP1	Ssrp1	4	Acetylation;Alternativesplicing;Chromosome;Completeproteome;DNA-binding;DNAdamage;DNArepair;DNAreplication;Nucleus;Phosphoprotein;Referenceproteome;Transcription;Transcriptionregulation;Ublconjugation
only Flat Zr	Q5XIP6	Flap endonuclease 1	Fen1	1	Acetylation;Completeproteome;DNAdamage;DNArepair;DNAreplication;Endonuclease;Exonuclease;Hydrolase;Magnesium;Metal-binding;Methylation;Mitochondrion;Nuclease;Nucleus;Phosphoprotein;Referenceproteome
only Flat Zr	E9PUI5;Q2HWF0-2;Q2HWF0;Q8K012;F1M8S3;E9PUK3;Q2HWF0-3;Q8K012-2;F1M742	Formin-binding protein 1-like	Fnbp1l	1	Alternativesplicing;Autophagy;Cellmembrane;Coiledcoil;Completeproteome;Cytoplasm;Cytoplasmicvesicle;Cytoskeleton;Developmentalprotein;Differentiation;Endocytosis;Lipid-binding;Membrane;Neurogenesis;Phosphoprotein;Referenceproteome;SH3domain
only Flat Zr	Q8QZW7;A8Y5I7	Gamma-aminobutyric acid receptor subunit pi	Gabrp	1	Celljunction;Cellmembrane;Chloride;Chloridechannel;Completeproteome;Disulfidebond;Glycoprotein;Ionchannel;Iontransport;Membrane;Postsynapticcellmembrane;Referenceproteome;Signal;Synapse;Transmembrane;Transmembranehelix;Transport
only Flat Zr	Q63544;F1LQ96	Gamma-synuclein	Sncg	1	Completeproteome;Cytoplasm;Cytoskeleton;Directproteinsequencing;Phosphoprotein;Referenceproteome;Repeat
only Flat Zr	F1LRH2;O35659;P32301	Glucagon-like peptide 1 receptor	Glp1r	1	ADP-ribosylation;Cellmembrane;Completeproteome;Disulfidebond;Glycoprotein;G-proteincoupledreceptor;Membrane;Receptor;Referenceproteome;Signal;Transducer;Transmembrane;Transmembranehelix
only Flat Zr	Q3ULJ0;Q3ULJ0-2;D3ZAP9;O35077;P13707;E0CXN5;D3Z0L6	Glycerol-3-phosphate dehydrogenase 1-like protein	Gpd1l	3	Alternativesplicing;Completeproteome;Cytoplasm;Directproteinsequencing;NAD;Oxidoreductase;Referenceproteome
only Flat Zr	P50442;Q9D964	Glycine amidinotransferase, mitochondrial	Gatm	3	Acetylation;Completeproteome;Directproteinsequencing;Membrane;Mitochondrion;Mitochondrioninnermembrane;Phosphoprotein;Referenceproteome;Transferase;Transitpeptide
only Flat Zr	Q80T02	G-protein coupled bile acid receptor 1	Gpbar1	1	Cellmembrane;Completeproteome;Disulfidebond;Glycoprotein;G-proteincoupledreceptor;Membrane;Receptor;Referenceproteome;Transducer;Transmembrane;Transmembranehelix
only Flat Zr	Q8VEC3	G-protein coupled receptor 110	Gpr110	1	Cellmembrane;Completeproteome;Glycoprotein;G-proteincoupledreceptor;Membrane;Receptor;Referenceproteome;Signal;Transducer;Transmembrane;Transmembranehelix
only Flat Zr	Q921D9;E9QMF0;Q921D9-2;D3ZZW4;M0R7N9	Grainyhead-like protein 1 homolog	Grhl1	1	Alternativesplicing;Completeproteome;Developmentalprotein;DNA-binding;Nucleus;Phosphoprotein;Referenceproteome;Transcription;Transcriptionregulation
only Flat Zr	Q8BM72;O35162;D3Z0Y0;Q8BM72-2	Heat shock 70 kDa protein 13	Hspa13	2	Alternativesplicing;ATP-binding;Completeproteome;Endoplasmicreticulum;Microsome;Nucleotide-binding;Referenceproteome;Signal
only Flat Zr	Q8K3X8	Heat shock factor-binding protein 1	Hsbp1	1	Completeproteome;Nucleus;Referenceproteome
only Flat Zr	F1M6V1;Q6P747	Heterochromatin protein 1-binding protein 3	Hp1bp3	3	Acetylation;Chromosome;Completeproteome;DNA-binding;Nucleus;Phosphoprotein;Referenceproteome;Repeat
only Flat Zr	D4A3K5;P43275	Histone H1.1	Hist1h1a	2	Chromosome;Completeproteome;DNA-binding;Nucleus;Phosphoprotein;Referenceproteome
only Flat Zr	B1WC28;Q8CCK0	Histone H2A;Core histone macro-H2A.2	H2afy2	2	Chromatinregulator;Chromosome;Completeproteome;DNA-binding;Nucleosomecore;Nucleus;Referenceproteome
only Flat Zr	D3ZNZ9;M0RBQ5;Q64524;Q8CGP0;Q9D2U9	Histone H2B;Histone H2B type 2-E;Histone H2B type 3-B;Histone H2B type 3-A	Hist3h2ba;Hist2h2be;Hist3h2bb	1	3D-structure;Acetylation;Chromosome;Completeproteome;DNA-binding;Isopeptidebond;Methylation;Nucleosomecore;Nucleus;Phosphoprotein;Referenceproteome;Ublconjugation
only Flat Zr	M0R7I0;Q6P6T9	Importin subunit alpha	Kpna2	1	Completeproteome;Proteintransport;Referenceproteome;Transport
only Flat Zr	E9PST1;Q9DBD0;D3YY36	Inhibitor of carbonic anhydrase	RGD1310507;Ica;1300017J02Rik	1	3D-structure;Completeproteome;Disulfidebond;Glycoprotein;Referenceproteome;Repeat;Secreted;Signal
only Flat Zr	Q9WTL4	Insulin receptor-related protein;Insulin receptor-related protein alpha chain;Insulin receptor-related protein beta chain	Insrr	1	ATP-binding;Cleavageonpairofbasicresidues;Completeproteome;Disulfidebond;Glycoprotein;Kinase;Membrane;Nucleotide-binding;Phosphoprotein;Receptor;Referenceproteome;Repeat;Signal;Transferase;Transmembrane;Transmembranehelix;Tyrosine-proteinkinase
only Flat Zr	B2GV74;Q91YS4;D3YXZ3;O88448;D3Z5Y7	Kinesin light chain 2	Klc2	2	3D-structure;Coiledcoil;Completeproteome;Cytoplasm;Cytoskeleton;Microtubule;Motorprotein;Phosphoprotein;Referenceproteome;Repeat;TPRrepeat
only Flat Zr	F1LRG7;Q9Z173;D4AAL4;Q9Z173-3;Q9Z173-2;D3ZH59;Q9Z173-6;Q9Z173-4;Q9Z173-7;Q9Z173-5	Latrophilin-3	Lphn3	1	Alternativesplicing;Cellmembrane;Completeproteome;Disulfidebond;Glycoprotein;G-proteincoupledreceptor;Lectin;Membrane;Phosphoprotein;Receptor;Referenceproteome;Signal;Transducer;Transmembrane;Transmembranehelix
only Flat Zr	Q9D9B4;E0CY73;E0CZ28;E0CYG4	Leucine-rich repeat-containing protein C10orf11 homolog	1700112E06Rik	1	Completeproteome;Leucine-richrepeat;Referenceproteome;Repeat
only Flat Zr	P24527;Q499P2;P30349	Leukotriene A-4 hydrolase	Lta4h	2	Acetylation;Completeproteome;Cytoplasm;Hydrolase;Leukotrienebiosynthesis;Metal-binding;Metalloprotease;Phosphoprotein;Protease;Referenceproteome;Zinc
only Flat Zr	Q924N5;Q99PU5	Long-chain-fatty-acid--CoA ligase ACSBG1	Acsbg1	4	ATP-binding;Completeproteome;Cytoplasm;Cytoplasmicvesicle;Endoplasmicreticulum;Fattyacidmetabolism;Ligase;Lipidmetabolism;Microsome;Nucleotide-binding;Phosphoprotein;Referenceproteome
only Flat Zr	D3ZFB2;Q5SUF2-2;Q5SUF2-3;Q5SUF2;M0RCU7	Luc7-like protein 3	Luc7l3	3	Acetylation;Alternativesplicing;Coiledcoil;Completeproteome;DNA-binding;mRNAprocessing;mRNAsplicing;Nucleus;Phosphoprotein;Referenceproteome
only Flat Zr	P04925;P13852	Major prion protein	Prnp	1	3D-structure;Amyloid;Cellmembrane;Completeproteome;Copper;Directproteinsequencing;Disulfidebond;Glycoprotein;Golgiapparatus;GPI-anchor;Hydroxylation;Lipoprotein;Membrane;Metal-binding;Polymorphism;Prion;Referenceproteome;Repeat;Signal;Zinc
only Flat Zr	O88495	Melatonin-related receptor	Gpr50	1	Cellmembrane;Completeproteome;Disulfidebond;G-proteincoupledreceptor;Membrane;Receptor;Referenceproteome;Transducer;Transmembrane;Transmembranehelix
only Flat Zr	Q8K4B0;E9PX23;Q62599;F8WHY8;Q924K8;Q3UII8;E9Q794;Q3U3A7;Q924K8-2;F1LQS1;D3ZPH3;H3BLE1	Metastasis-associated protein MTA1;Metastasis-associated protein MTA3	Mta1;Mta3	1	3D-structure;Alternativeinitiation;Alternativesplicing;Completeproteome;Cytoplasm;Cytoplasmicvesicle;DNA-binding;Endoplasmicreticulum;Golgiapparatus;Metal-binding;Nucleus;Phosphoprotein;Referenceproteome;Zinc;Zinc-finger
only Flat Zr	P38062	Methionine aminopeptidase 2	Metap2	1	Aminopeptidase;Cobalt;Completeproteome;Cytoplasm;Glycoprotein;Hydrolase;Metal-binding;Phosphoprotein;Protease;Referenceproteome
only Flat Zr	D3ZHV2;M9MMM9	Microtubule-actin cross-linking factor 1	Macf1	3	Acetylation;Actin-binding;Calcium;Cellmembrane;Cellprojection;Completeproteome;Cytoplasm;Cytoskeleton;Leucine-richrepeat;Membrane;Metal-binding;Microtubule;Phosphoprotein;Referenceproteome;Repeat;SH3domain;Wntsignalingpathway
only Flat Zr	D4A567;Q9WVA3	Mitotic checkpoint protein BUB3	Bub3	2	Acetylation;ADP-ribosylation;Cellcycle;Celldivision;Centromere;Chromosome;Chromosomepartition;Completeproteome;Isopeptidebond;Kinetochore;Meiosis;Mitosis;Nucleus;Phosphoprotein;Referenceproteome;Repeat;Ublconjugation;WDrepeat
only Flat Zr	O35821	Myb-binding protein 1A	Mybbp1a	5	Acetylation;Activator;Completeproteome;Cytoplasm;Nucleus;Phosphoprotein;Referenceproteome;Repressor;Transcription;Transcriptionregulation
only Flat Zr	F1LMX1;O08539;O08839;D4A4P1;O08839-2;Q6P1B9;D4ABS7;O08839-5;O08539-2;D4ACI3;O08839-6;O08839-3	Myc box-dependent-interacting protein 1	Bin1	3	3D-structure;Alternativesplicing;Coiledcoil;Completeproteome;Cytoplasm;Developmentalprotein;Differentiation;Directproteinsequencing;Endocytosis;Nucleus;Phosphoprotein;Referenceproteome;SH3domain;Tumorsuppressor
only Flat Zr	P13832;Q6ZWQ9;D3YV37;D3Z249	Myosin regulatory light chain RLC-A	Rlc-a;Myl12a	1	Acetylation;Calcium;Completeproteome;Metal-binding;Motorprotein;Muscleprotein;Myosin;Phosphoprotein;Referenceproteome;Repeat
only Flat Zr	P00388;P37040;Q05DV1;E9Q997;E9PVT9	NADPH--cytochrome P450 reductase	Por	3	3D-structure;Acetylation;Completeproteome;Endoplasmicreticulum;FAD;Flavoprotein;FMN;Membrane;NADP;Oxidoreductase;Phosphoprotein;Referenceproteome
only Flat Zr	F7ES73;P54729	NEDD8 ultimate buster 1	Nub1	2	3D-structure;Coiledcoil;Completeproteome;Nucleus;Referenceproteome;Repeat
only Flat Zr	Q8C878;Q99MI7;R9PXT0;Q3TL72;Q8C878-2	NEDD8-activating enzyme E1 catalytic subunit	Uba3	2	Alternativesplicing;ATP-binding;Cellcycle;Completeproteome;Ligase;Nucleotide-binding;Referenceproteome;Ublconjugationpathway
only Flat Zr	O35274;Q6R891;Q6R891-2	Neurabin-2	Ppp1r9b	2	3D-structure;Actin-binding;Alternativesplicing;Celljunction;Cellmembrane;Cellprojection;Coiledcoil;Completeproteome;Cytoplasm;Cytoskeleton;Developmentalprotein;Differentiation;Directproteinsequencing;Membrane;Neurogenesis;Nucleus;Phosphoprotein;Referenceproteome;Synapse
only Flat Zr	Q9EPJ0;Q80XU3	Nuclear ubiquitous casein and cyclin-dependent kinase substrate 1	Nucks1	1	Completeproteome;Nucleus;Phosphoprotein;Referenceproteome
only Flat Zr	Q4KLK7;Q9D6Z1;F7CHQ7;A2APD7;F6V095;F6U250;E0CXZ0;F7CHP9	Nucleolar protein 56	Nol5a;Nop56	5	Completeproteome;Cytoplasm;Nucleus;Phosphoprotein;Referenceproteome;Ribosomebiogenesis
only Flat Zr	Q3UU35	Ovostatin homolog	Ovos	1	Baitregion;Completeproteome;Glycoprotein;Proteaseinhibitor;Referenceproteome;Secreted;Serineproteaseinhibitor;Signal
only Flat Zr	Q4KLZ0;Q9Z0K8	Pantetheinase	Vnn1	1	Cellmembrane;Completeproteome;Directproteinsequencing;Glycoprotein;GPI-anchor;Hydrolase;Lipoprotein;Membrane;Referenceproteome;Signal
only Flat Zr	P83870;P83871	PHD finger-like domain-containing protein 5A	Phf5a	2	Acetylation;Activator;Completeproteome;DNA-binding;mRNAprocessing;mRNAsplicing;Nucleus;Referenceproteome;Spliceosome;Transcription;Transcriptionregulation
only Flat Zr	P11505;P11505-4;D3ZAE5;G5E829;P11505-3;D3ZAX3;P11505-6;P11505-2;F1LRW6;P11505-5	Plasma membrane calcium-transporting ATPase 1	Atp2b1	3	Acetylation;Alternativesplicing;ATP-binding;Calcium;Calciumtransport;Calmodulin-binding;Cellmembrane;Completeproteome;Hydrolase;Iontransport;Magnesium;Membrane;Metal-binding;Nucleotide-binding;Phosphoprotein;Referenceproteome;Transmembrane;Transmembranehelix;Transport
only Flat Zr	P63089;P63090	Pleiotrophin	Ptn	3	Completeproteome;Directproteinsequencing;Disulfidebond;Growthfactor;Heparin-binding;Mitogen;Referenceproteome;Secreted;Signal
only Flat Zr	P57722;P57722-2;Q6AY48;E9Q7D8	Poly(rC)-binding protein 3	Pcbp3	1	Alternativesplicing;Completeproteome;Cytoplasm;DNA-binding;Referenceproteome;Repeat;Ribonucleoprotein;RNA-binding
only Flat Zr	F6Y616;G3UYE5;Q8VE62;D3Z3J6;D3ZZF8;M0RCT0	Polyadenylate-binding protein-interacting protein 1	Paip1	2	Completeproteome;Cytoplasm;Referenceproteome;Translationregulation
only Flat Zr	G3V720;O54853;Q32ME0;B1AR82;M0QW64	Potassium voltage-gated channel subfamily H member 6	Kcnh6	1	Completeproteome;Ionchannel;Iontransport;Membrane;Potassium;Potassiumchannel;Potassiumtransport;Referenceproteome;Transmembrane;Transmembranehelix;Transport;Voltage-gatedchannel
only Flat Zr	E0CYH0;Q9ER69;D3ZPY0	Pre-mRNA-splicing regulator WTAP	Wtap	1	Acetylation;Alternativesplicing;Cellcycle;Completeproteome;Developmentalprotein;mRNAprocessing;mRNAsplicing;Nucleus;Phosphoprotein;Referenceproteome
only Flat Zr	Q5M7T1;Q99KN2	Probable cytosolic iron-sulfur protein assembly protein CIAO1	Ciao1	1	Chromosomepartition;Completeproteome;Referenceproteome;Repeat;WDrepeat
only Flat Zr	G3V6X7;Q9QXU9;Q9QXV0	ProSAAS;KEP;Big SAAS;Little SAAS;Big PEN-LEN;PEN;PEN-20;Little LEN;Big LEN;ProSAAS;KEP;Big SAAS;Little SAAS;Big PEN-LEN;PEN;PEN-20;PEN-19;Little LEN;Big LEN	Pcsk1n	2	Cleavageonpairofbasicresidues;Completeproteome;Golgiapparatus;Neuropeptide;Referenceproteome;Secreted;Signal
only Flat Zr	P18406;Q66HT5;Q9ES72	Protein CYR61	Cyr61	3	Celladhesion;Chemotaxis;Completeproteome;Disulfidebond;Growthfactorbinding;Heparin-binding;Referenceproteome;Secreted;Signal
only Flat Zr	Q7TNV0;Q6AXS3;D3YVJ6;E9Q8Y1	Protein DEK	Dek	3	Chromatinregulator;Completeproteome;DNA-binding;Nucleus;Phosphoprotein;Referenceproteome
only Flat Zr	D4AE02;Q80VD1	Protein FAM98B	RGD1560464;Fam98b	1	Completeproteome;Referenceproteome
only Flat Zr	Q6JE36;Q62433	Protein NDRG1	Ndrg1	2	Cellmembrane;Completeproteome;Cytoplasm;Cytoskeleton;Directproteinsequencing;Membrane;Microtubule;Nucleus;Phosphoprotein;Referenceproteome;Repeat
only Flat Zr	Q8R4R9	Protein phosphatase 1 regulatory subunit 14C	Ppp1r14c	1	Completeproteome;Directproteinsequencing;Membrane;Phosphoprotein;Proteinphosphataseinhibitor;Referenceproteome
only Flat Zr	Q52KR3;Q52KR3-6	Protein prune homolog 2	Prune2	1	Alternativesplicing;Apoptosis;Completeproteome;Cytoplasm;Referenceproteome
only Flat Zr	P23492;Q543K9	Purine nucleoside phosphorylase	Pnp	1	Acetylation;Completeproteome;Cytoplasm;Cytoskeleton;Directproteinsequencing;Glycosyltransferase;Polymorphism;Referenceproteome;Transferase
only Flat Zr	Q8VD52;M0R416;B2GV79;P60487	Pyridoxal phosphate phosphatase	Pdxp	2	Cellmembrane;Cellprojection;Completeproteome;Cytoplasm;Cytoskeleton;Directproteinsequencing;Hydrolase;Magnesium;Membrane;Metal-binding;Pyridoxalphosphate;Referenceproteome
only Flat Zr	Q6RJR6;Q9ES97;Q9ES97-2;Q9ES97-5;Q9ES97-4;Q6RJR6-2;Q9ES97-3	Reticulon-3	Rtn3	2	Acetylation;Alternativesplicing;Apoptosis;Completeproteome;Directproteinsequencing;Endoplasmicreticulum;ER-Golgitransport;Golgiapparatus;Membrane;Phosphoprotein;Referenceproteome;Transmembrane;Transmembranehelix;Transport
only Flat Zr	P70122;Q5RK30;F6TN03	Ribosome maturation protein SBDS	Sbds	1	Acetylation;Completeproteome;Cytoplasm;Cytoskeleton;Nucleus;Referenceproteome;Ribosomebiogenesis
only Flat Zr	M0R9Q1;Q8C2Q3;Q8C2Q3-2;M0R3R6;E9QL13;M0R7L9;M0RB03	RNA-binding protein 14	Rbm14	4	Alternativesplicing;Completeproteome;Nucleus;Phosphoprotein;Referenceproteome;Repeat;RNA-binding;Transcription;Transcriptionregulation
only Flat Zr	B2RY56;S4R2B0;D3Z8R4;F1LT30	RNA-binding protein 25	Rbm25;RGD1565486	2	Apoptosis;Completeproteome;Cytoplasm;Isopeptidebond;mRNAprocessing;mRNAsplicing;Nucleus;Phosphoprotein;Referenceproteome;RNA-binding;Ublconjugation
only Flat Zr	Q6AYK1;Q99M28;J3QK23;Q99M28-2;F1M6U2	RNA-binding protein with serine-rich domain 1	Rnps1;LOC688526	2	Acetylation;Alternativesplicing;Completeproteome;Cytoplasm;mRNAprocessing;mRNAsplicing;Nonsense-mediatedmRNAdecay;Nucleus;Phosphoprotein;Referenceproteome;RNA-binding
only Flat Zr	P22509;P35550;D3ZVA5;Q80WS3	rRNA 2-O-methyltransferase fibrillarin;rRNA/tRNA 2-O-methyltransferase fibrillarin-like protein 1	Fbl;Fbll1	1	Completeproteome;Directproteinsequencing;Methylation;Methyltransferase;Nucleus;Phosphoprotein;Referenceproteome;Ribonucleoprotein;RNA-binding;rRNAprocessing;Transferase
only Flat Zr	S4R1M2;D3YXK2;M0RBF0;O88453;Q80YR5;M0R6E6;M0RDD3	Scaffold attachment factor B1	Safb	3	Acetylation;Coiledcoil;Completeproteome;Cytoplasm;DNA-binding;Isopeptidebond;Nucleus;Phosphoprotein;Referenceproteome;Repressor;RNA-binding;Transcription;Transcriptionregulation;Ublconjugation
only Flat Zr	B5DFG5;Q9R1T4;Q9R1T4-3;Q9R1T4-2	Septin-6	2006-09-01	2	Acetylation;Alternativesplicing;Cellcycle;Celldivision;Centromere;Chromosome;Coiledcoil;Completeproteome;Cytoplasm;Cytoskeleton;Directproteinsequencing;GTP-binding;Kinetochore;Nucleotide-binding;Phosphoprotein;Referenceproteome
only Flat Zr	Q9R0U0;Q9R0U0-2;Q9R0U0-3;Q3TFP0;Q4KM38	Serine/arginine-rich splicing factor 10	Srsf10	2	Alternativesplicing;Completeproteome;mRNAprocessing;mRNAsplicing;Nucleus;Phosphoprotein;Referenceproteome;RNA-binding
only Flat Zr	B2RYW7;P16254;A2AUM6	Signal recognition particle 14 kDa protein	Srp14	1	3D-structure;Completeproteome;Cytoplasm;Directproteinsequencing;Phosphoprotein;Referenceproteome;Ribonucleoprotein;RNA-binding;Signalrecognitionparticle
only Flat Zr	Q99N27;Q9WV80;Q6NZD2;B2RYP4;Q9CWK8	Sorting nexin-1;Sorting nexin-2	Snx1;Snx2	2	Acetylation;Completeproteome;Endosome;Golgiapparatus;Lipid-binding;Membrane;Phosphoprotein;Proteintransport;Referenceproteome;Transport
only Flat Zr	P08032	Spectrin alpha chain, erythrocyte	Spta1	1	Actin-binding;Actincapping;Calcium;Cellshape;Completeproteome;Cytoplasm;Cytoskeleton;Metal-binding;Referenceproteome;Repeat;SH3domain
only Flat Zr	Q04519;Q5XIA6	Sphingomyelin phosphodiesterase	Smpd1	1	Completeproteome;Disulfidebond;Glycoprotein;Glycosidase;Hydrolase;Lysosome;Referenceproteome;Signal
only Flat Zr	D4A5T1;Q923D4	Splicing factor 3B subunit 5	Sf3b5	1	Acetylation;Completeproteome;mRNAprocessing;mRNAsplicing;Nucleus;Phosphoprotein;Referenceproteome;Spliceosome
only Flat Zr	Q9Z1W9;O88506	STE20/SPS1-related proline-alanine-rich protein kinase	Stk39	1	Acetylation;ATP-binding;Completeproteome;Cytoplasm;Kinase;Nucleotide-binding;Nucleus;Phosphoprotein;Referenceproteome;Serine/threonine-proteinkinase;Transferase
only Flat Zr	Q91ZW3;F1LNL2	SWI/SNF-related matrix-associated actin-dependent regulator of chromatin subfamily A member 5	Smarca5	2	Acetylation;ATP-binding;Chromatinregulator;Completeproteome;Helicase;Hydrolase;Nucleotide-binding;Nucleus;Phosphoprotein;Referenceproteome;Repeat
only Flat Zr	P60879;P60879-2;P60881;P60881-2;D4A5W9;F8WG75	Synaptosomal-associated protein 25;Synaptosomal-associated protein	Snap25	1	3D-structure;Alternativesplicing;Celljunction;Cellmembrane;Coiledcoil;Completeproteome;Cytoplasm;Directproteinsequencing;Lipoprotein;Membrane;Palmitate;Phosphoprotein;Referenceproteome;Repeat;Synapse;Synaptosome
only Flat Zr	B1H241;Q3TIR3;Q80ZG1	Synembryn-A	Ric8a	1	Cellmembrane;Completeproteome;Cytoplasm;Guanine-nucleotidereleasingfactor;Membrane;Phosphoprotein;Referenceproteome
only Flat Zr	Q7M718	Taste receptor type 2 member 124	Tas2r124	1	Completeproteome;Glycoprotein;G-proteincoupledreceptor;Membrane;Receptor;Referenceproteome;Sensorytransduction;Taste;Transducer;Transmembrane;Transmembranehelix
only Flat Zr	Q7TMY4;F1LXS6;Q7TMY4-2	THO complex subunit 7 homolog	Thoc7	1	Acetylation;Alternativesplicing;Coiledcoil;Completeproteome;Cytoplasm;Directproteinsequencing;mRNAprocessing;mRNAsplicing;mRNAtransport;Nucleus;Referenceproteome;RNA-binding;Transport
only Flat Zr	Q80YQ1;P35441	Thrombospondin-1	Thbs1	1	Calcium;Celladhesion;Completeproteome;Directproteinsequencing;Disulfidebond;EGF-likedomain;Glycoprotein;Heparin-binding;Referenceproteome;Repeat;Signal
only Flat Zr	G3V7D8;Q9QX05	Toll-like receptor;Toll-like receptor 4	Tlr4	1	Completeproteome;Disulfidebond;Glycoprotein;Immunity;Inflammatoryresponse;Innateimmunity;Leucine-richrepeat;Membrane;Receptor;Referenceproteome;Repeat;Signal;Transmembrane;Transmembranehelix
only Flat Zr	O55013;Q5U1Z2	Trafficking protein particle complex subunit 3	Trappc3	2	3D-structure;Completeproteome;Endoplasmicreticulum;ER-Golgitransport;Golgiapparatus;Lipoprotein;Palmitate;Referenceproteome;Transport
only Flat Zr	F1LM36;Q61687;F6RDB7;P70486;Q8C2S3;Q3UY26;A6PWK8;A6PWK7;Q3TA30;D3ZZM6;A6PWK9	Transcriptional regulator ATRX	Atrx	3	ATP-binding;Completeproteome;DNA-binding;DNAdamage;DNArepair;Helicase;Hydrolase;Metal-binding;Nucleotide-binding;Nucleus;Phosphoprotein;Referenceproteome;Zinc;Zinc-finger
only Flat Zr	B2RVY9	Transmembrane protein 182	Tmem182	1	Completeproteome;Glycoprotein;Membrane;Referenceproteome;Signal;Transmembrane;Transmembranehelix
only Flat Zr	Q8R115	Transmembrane protein 82	Tmem82	1	Completeproteome;Membrane;Referenceproteome;Transmembrane;Transmembranehelix
only Flat Zr	Q5XIW8;Q9Z315	U4/U6.U5 tri-snRNP-associated protein 1	Sart1	1	Coiledcoil;Completeproteome;mRNAprocessing;mRNAsplicing;Nucleus;Phosphoprotein;Referenceproteome;Spliceosome;Ublconjugation
only Flat Zr	Q8BY87;Q8BY87-2;F1MAA1	Ubiquitin carboxyl-terminal hydrolase 47;Ubiquitin carboxyl-terminal hydrolase	Usp47	2	Acetylation;Alternativesplicing;Completeproteome;Cytoplasm;DNAdamage;DNArepair;Hydrolase;Phosphoprotein;Protease;Referenceproteome;Thiolprotease;Ublconjugationpathway
only Flat Zr	F1M8V2;Q9ES00;G3UZD6;F1M8D6;G3UZM6	Ubiquitin conjugation factor E4 B	Ube4b	1	3D-structure;Completeproteome;Cytoplasm;Phosphoprotein;Referenceproteome;Ublconjugationpathway
only Flat Zr	Q6ZPJ3;F1M403	Ubiquitin-conjugating enzyme E2 O	Ube2o	1	ATP-binding;Coiledcoil;Completeproteome;Ligase;Nucleotide-binding;Phosphoprotein;Referenceproteome;Ublconjugationpathway
only Flat Zr	Q8CGY8;G3V6F4;P56558;Q8CGY8-2	UDP-N-acetylglucosamine--peptide N-acetylglucosaminyltransferase 110 kDa subunit	Ogt	1	Acetylation;Alternativesplicing;Cellmembrane;Chromatinregulator;Completeproteome;Cytoplasm;Directproteinsequencing;Glycoprotein;Glycosyltransferase;Lipid-binding;Membrane;Nucleus;Phosphoprotein;Referenceproteome;Repeat;TPRrepeat;Transferase;Ublconjugation
only Flat Zr	A3KGF9	Uncharacterized protein C15orf52 homolog		1	Coiledcoil;Completeproteome;Directproteinsequencing;Phosphoprotein;Referenceproteome
only Flat Zr	Q6PAC4	Uncharacterized protein C2orf71 homolog		2	Cellprojection;Cilium;Completeproteome;Lipoprotein;Myristate;Palmitate;Referenceproteome;Sensorytransduction;Vision
only Flat Zr	D3Z4J3;Q99104;D3YZ62;Q9QYF3	Unconventional myosin-Va	Myo5a	3	3D-structure;Actin-binding;ATP-binding;Calmodulin-binding;Coiledcoil;Completeproteome;Motorprotein;Myosin;Nucleotide-binding;Phosphoprotein;Referenceproteome;Repeat
only Flat Zr	Q8C0P7;G3V7N7;D3Z3R7;E9Q9H6	Zinc finger protein 451	Znf451;Zfp451	1	Completeproteome;DNA-binding;Metal-binding;Nucleus;Referenceproteome;Repeat;Transcription;Transcriptionregulation;Zinc;Zinc-finger
only Flat Zr	D3Z4T9;D3Z4U0;O35986;Q9R020;E9PUD0;Q9R020-2	Zinc finger Ran-binding domain-containing protein 2	Zranb2	3	Acetylation;Alternativesplicing;Completeproteome;Metal-binding;mRNAprocessing;mRNAsplicing;Nucleus;Phosphoprotein;Referenceproteome;Repeat;RNA-binding;Zinc;Zinc-finger
only Flat Zr	A2ADI4	MCG1037263	4932429P05Rik	1	Completeproteome;Referenceproteome
only Flat Zr	F1LRK5	Protein Adal	Adal	1	Completeproteome;Referenceproteome
only Flat Zr	Q3U6J0	MCG12906	AW112010	1	Completeproteome;Referenceproteome
only Flat Zr	D3ZGV8;D4A2J0;D4A657		Bat2d1;Prrc2c	3	Completeproteome;Referenceproteome
only Flat Zr	B2RQC6;D4A8A0;G3UWN2;E9QAI5;B2RQC6-2;E9QAT6	CAD protein	Cad	2	Completeproteome;Referenceproteome
only Flat Zr	G3V828	Protein Cnpy3	Cnpy3	1	Completeproteome;Referenceproteome
only Flat Zr	D3ZM69;D3ZDT1;D3ZAY7;D3ZAY2	Protein Epb41l2	Epb4.1l2	4	Completeproteome;Referenceproteome
only Flat Zr	F1MAM1	Protein Fbxw9	Fbxw9	1	Completeproteome;Referenceproteome;Repeat;WDrepeat
only Flat Zr	E9PVA8;F1LRI5;Q8BIX2	eIF-2-alpha kinase activator GCN1	Gcn1l1	1	Completeproteome;Referenceproteome
only Flat Zr	D3ZIX4;Q80ZM5	Protein H1fx	H1fx	2	Chromosome;Completeproteome;DNA-binding;Nucleus;Referenceproteome
only Flat Zr	Q3U6C5	Putative uncharacterized protein	Kcnab1	1	Completeproteome;Referenceproteome
only Flat Zr	E9Q0M2		Magi2	1	Completeproteome;Referenceproteome
only Flat Zr	D4A3S6	Protein Mtss1l	Mtss1l	1	Completeproteome;Referenceproteome
only Flat Zr	B1WC56	Nola2 protein	Nhp2	1	Completeproteome;Referenceproteome
only Flat Zr	D4A3S8	NOL1/NOP2/Sun domain family, member 2 (Predicted)	Nsun2	2	Completeproteome;Referenceproteome
only Flat Zr	Q8VEY7;Q7TQS8	Olfactory receptor	Olfr1396	1	Cellmembrane;Completeproteome;G-proteincoupledreceptor;Membrane;Olfaction;Receptor;Referenceproteome;Sensorytransduction;Transducer;Transmembrane;Transmembranehelix
only Flat Zr	Q8VGV0	MCG53564	Olfr679	1	Cellmembrane;Completeproteome;G-proteincoupledreceptor;Membrane;Olfaction;Receptor;Referenceproteome;Sensorytransduction;Transducer;Transmembrane;Transmembranehelix
only Flat Zr	D4AD52	Olfactory receptor	Olr1144	1	Cellmembrane;Completeproteome;G-proteincoupledreceptor;Membrane;Olfaction;Receptor;Referenceproteome;Sensorytransduction;Transducer;Transmembrane;Transmembranehelix
only Flat Zr	D3ZZJ3	Olfactory receptor	Olr1163	1	Cellmembrane;Completeproteome;G-proteincoupledreceptor;Membrane;Olfaction;Receptor;Referenceproteome;Sensorytransduction;Transducer;Transmembrane;Transmembranehelix
only Flat Zr	D4AC49;E9Q7W1	Olfactory receptor	Olr1562;Olfr177	1	Cellmembrane;Completeproteome;G-proteincoupledreceptor;Membrane;Olfaction;Receptor;Referenceproteome;Sensorytransduction;Transducer;Transmembrane;Transmembranehelix
only Flat Zr	F6RVI0		Pax6	1	Completeproteome;Developmentalprotein;DNA-binding;Homeobox;Nucleus;Pairedbox;Referenceproteome;Transcription;Transcriptionregulation
only Flat Zr	M0R5N4;Q3UWL8;E9Q6U4	Prefoldin subunit 4	Pfdn4	2	Completeproteome;Referenceproteome
only Flat Zr	Q99LV7-2	Phosphatidylinositol-glycan biosynthesis class X protein	Pigx	1
only Flat Zr	G3V629	Protein Ppp1r18	RGD1309543	1	Completeproteome;Referenceproteome
only Flat Zr	D3ZTX6		RGD1565746	1	Completeproteome;Referenceproteome
only Flat Zr	D3Z3I6	Selenocysteine lyase	Scly	1	Completeproteome;Referenceproteome
only Flat Zr	D3ZMS1;Q3UJB0	Protein Sf3b2	Sf3b2	2	Completeproteome;Referenceproteome
only Flat Zr	G3V6S8;Q3TWW8	Serine/arginine-rich splicing factor 6	Sfrs6;Srsf6	2	Completeproteome;Referenceproteome
only Flat Zr	F1M820;F1M8Z8;F1M865;F1M840;F1M866	Sorbin and SH3 domain-containing protein 1	Sorbs1	2	Completeproteome;Referenceproteome;SH3domain
only Flat Zr	B2RYE0	Protein Spdef	Spdef	1	Completeproteome;DNA-binding;Nucleus;Referenceproteome
only Flat Zr	F1LRJ2		Srrm2	2	Completeproteome;Referenceproteome
only Flat Zr	D3ZXT2	Protein Stag2	Stag2	1	Completeproteome;Referenceproteome
only Flat Zr	Q3ZB99	Protein Tjp2	Tjp2	1	Completeproteome;Referenceproteome;SH3domain
only Flat Zr	F6ZDS4;F1MA98;Q7M739	Nucleoprotein TPR	Tpr	1	Acetylation;Cellcycle;Celldivision;Centromere;Chromosome;Coiledcoil;Completeproteome;Cytoplasm;Cytoskeleton;Kinetochore;Membrane;Mitosis;mRNAtransport;Nuclearporecomplex;Nucleus;Phosphoprotein;Proteintransport;Proto-oncogene;Referenceproteome;Translocation;Transport
only Flat Zr	F1LY63	Protein Trim36	Trim36	1	Completeproteome;Metal-binding;Referenceproteome;Zinc;Zinc-finger
only Flat Zr	B2RYS9	Protein Trmt112	Trmt112	1	Completeproteome;Referenceproteome
only Flat Zr	Q80Z09;G3UWA2;E9Q1L0	EC1-V2R pheromone receptor protein	Vmn2r81;Vmn2r82;Vmn2r80	2	Cellmembrane;Completeproteome;G-proteincoupledreceptor;Membrane;Receptor;Referenceproteome;Transducer;Transmembrane;Transmembranehelix
only Flat Zr	E9Q1J0;Q9D4E2	Protein Zfp558	Zfp558	1	Completeproteome;Referenceproteome
