# Supplementary material for: Scale Invariant Disordered Nanotopography Promotes Hippocampal Neuron Development and Maturation with Involvement of Mechanotransductive Pathways
Source: Front Cell Neurosci. 2016 Nov 18;10:267. doi: 10.3389/fncel.2016.00267 (PMC5114288; doi:10.3389/fncel.2016.00267)
Supplement: Table S5 — IAC proteins [according to Geiger and Zaidel-Bar (2012)] dissected from Tables S1, S2 (for the comparison ns-Zr25 vs. Control) or from the Tables S3, S4 (for the comparison ns-Zr25 vs. flat-Zr). [file Table5.xls]

## Sheet: IAC proteins from Ref. 117 
Ref.: Geiger and Zaidel Bar, Opening the floodgates: proteomics and the integrin adhesome. Current Opin. Cell Biol. 24, 562-568 (2012)
ns-Zr25 versus Control (glass)			ns-Zr25 versus flat-Zr
Upregulated	Downregulated		Upregulated	Downregulated
Adhesome components	Adhesome components		Adhesome components	Adhesome components
ACTN4 (Alpha-actinin-4)	AP2A2 (AP-2 complex subunit alpha-2)	xx	CAPZA (F-actin-capping protein subunit alpha-1)	AP2A2 (AP-2 complex subunit alpha-2)	xx
ANXA1 (Annexin-1)	AP2B1 (AP-2 complex subunit beta-1)	xx	PPP2CB	AP2B1 (AP-2 complex subunit beta-1)	xx
C1GBP (Complement component 1 Q subcomponent-binding protein, mitochondrial)	CLTC (Clathrin heavy chain 1)	xx	YWHAG (14-3-3 protein gamma;14-3-3 protein gamma, N-terminally processed)	AP2M1 (AP-2 complex subunit mu)	xx
CAPZA (F-actin-capping protein subunit alpha-1)	DDX1 (ATP-dependent RNA helicase DDX1)	xx		CLTC (Clathrin heavy chain 1)	xx
FLNB (Filamin-B)	EPRS (LRRGT00050 )			EPRS (LRRGT00050 )
FUS (RNA-binding protein FUS)	FLNA (Filamin-A)			FLNA (Filamin-A)
MYL12B (Myosin regulatory light chain 12B)	HMGB2 (High mobility group protein B2)	xx		FUS (RNA-binding protein FUS)	xx
RPLP2 (60S acidic ribosomal protein P2)	MSN (Moesin)			HMGB2 (High mobility group protein B2)	xx
VASP (Protein Vasp)	RPL10A (60S ribosomal protein L10a;Ribosomal protein)	xx		ITGB1 (Integrin beta-1)
YWHAE (14-3-3 epsilon)	RPL5 (60S ribosomal protein L5)	xx		MSN (Moesin)
	RPL8 (60S ribosomal protein L8)	xx		MYH9 (Myosin-9)
	ZYX (Zyxin)			MYL12B (Myosin regulatory light chain 12B)	xx
				NACA (Nascent polypeptide-associated complex subunit alpha, muscle-specific form;Nascent polypeptide-associated complex subunit alpha)	xx
				PDLIM5 (PDZ and LIM domain protein 5)	xx
				RPL10A (60S ribosomal protein L10a;Ribosomal protein)	xx
				RPL5 (60S ribosomal protein L5)	xx
				RPL8 (60S ribosomal protein L8)	xx
				TLN1 (Talin-1)
				VASP (Protein Vasp)
				YBX1 (Nuclease-sensitive element-binding protein 1)	xx
Ubiquitin ligases	Ubiquitin ligases		Ubiquitin ligases	Ubiquitin ligases
UBE2L3 (Ubiquitin-conjugating enzyme E2 L3)	xx		UBE2L3 (Ubiquitin-conjugating enzyme E2 L3)	CUL3 (Cullin-3)
UBE2M (NEDD8-conjugating enzyme Ubc12)	xx			HUWE1 (E3 ubiquitin-protein ligase HUWE1)	xx
UBE2N (Ubiquitin-conjugating enzyme E2 N)	xx			RBX1 (E3 ubiquitin-protein ligase RBX1)	xx
				UBR4 (E3 ubiquitin-protein ligase UBR4)	xx
GTPases	GTPases		GTPases	GTPases
ARF1 (ADP-ribosylation factor 1)	KRAS (GTPase KRas;GTPase KRas, N-terminally processed;GTPase HRas;GTPase HRas, N-terminally processed;GTPase Nras)	xx	ARF1 (ADP-ribosylation factor 1)	RHOG (Rho-related GTP-binding protein RhoG)	xx	xx
ARF4 (ADP-ribosylation factor 4)	RAN (GTP-binding nuclear protein Ran;GTP-binding nuclear protein Ran, testis-specific isoform)	xx	RAB7A (Ras-related protein Rab-7a)	GNB1 (Guanine nucleotide-binding protein G(I)/G(S)/G(T) subunit beta-1)	xx
GNAl1 (Guanine nucleotide-binding protein G(i) subunit alpha-1)	xx	xx		GNB2 (Guanine nucleotide-binding protein G(I)/G(S)/G(T) subunit beta-2)	xx
GNAQ (Guanine nucleotide-binding protein G(q) subunit alpha)	xx	xx		KRAS (GTPase KRas;GTPase KRas, N-terminally processed;GTPase HRas;GTPase HRas, N-terminally processed;GTPase Nras)	xx
RAB5C (Ras-related protein Rab-5C)	xx				xx
RAB7A (Ras-related protein Rab-7a)	xx
RAC1 (Ras-related C3 botulinum toxin substrate 1;Ras-related C3 botulinum toxin substrate 3)	xx	xx
SH3	SH3		SH3	SH3
SPTAN1 (Spectrin alpha chain, brain)	xx			CTTN (Src substrate cortactin)	xx
				SORBS1 (Sorbin and SH3 domain-containing protein 1)	xx
				SPTAN1 (Spectrin alpha chain, brain)	xx
LIM	LIM		LIM	LIM
	FHL1 (Four and a half LIM domains protein 1)	xx		CRIP2 (Cysteine-rich protein 2)	xx
	ZYX (Zyxin)			CSRP1 (Cysteine and glycine-rich protein 1)	xx
				FBLIM1 (Heterogeneous nuclear ribonucleoprotein L)	xx
				FHL1 (Four and a half LIM domains protein 1)	xx
				PDLIM4 (PDZ and LIM domain protein 4)	xx
				PDLIM5 (PDZ and LIM domain protein 5)	xx
FERM	FERM		FERM	FERM
	EZR (Ezrin)			EZR (Ezrin)
	MSN (Moesin)			MSN (Moesin)
				TLN1 (Talin-1)
